# Supplementary material for: Transcriptional responses of Medicago truncatula upon sulfur deficiency stress and arbuscular mycorrhizal symbiosis
Source: Front Plant Sci. 2014 Dec 2;5:680. doi: 10.3389/fpls.2014.00680 (PMC4251294; doi:10.3389/fpls.2014.00680)
Supplement: Figure S1 — GO annotation (A) and GO level (B) distribution of Medicago truncatula genes (genome annotation Mt3.5). P, biological process; F, molecular function; C, cellular component. [file DataSheet1.ZIP › Supplementary Material/Table S1.XLSX]

## Sheet: Sheet1
DEGs	+S Fold change	-S Fold change	Annotation	InterProScan
IMGA|Medtr4g076150.1	59.9602	61.8227	plant lipid transfer protein inhibitor	G3DSA:1.10.110.10 (GENE3D); IPR016140 (PFAM); SIGNAL_PEPTIDE_C_REGION (PHOBIUS); SIGNAL_PEPTIDE_N_REGION (PHOBIUS); NON_CYTOPLASMIC_DOMAIN (PHOBIUS); SIGNAL_PEPTIDE (PHOBIUS); SIGNAL_PEPTIDE_H_REGION (PHOBIUS); SignalP-TM (SIGNALP_GRAM_POSITIVE); SignalP-noTM (SIGNALP_EUK); IPR016140 (SUPERFAMILY)
IMGA|Medtr5g076900.1	68.2397	60.2684	glutathione s-transferase	IPR010987 (G3DSA:1.20.1050.GENE3D); IPR012336 (G3DSA:3.40.30.GENE3D); IPR004046 (PFAM); IPR004045 (PFAM); PTHR11260 (PANTHER); PTHR11260:SF174 (PANTHER); IPR010987 (PROSITE_PROFILES); IPR004045 (PROSITE_PROFILES); IPR012336 (SUPERFAMILY); IPR010987 (SUPERFAMILY)
IMGA|Medtr5g075520.1	55.0973	58.7194	glycine-rich protein	CYTOPLASMIC_DOMAIN (PHOBIUS); TRANSMEMBRANE (PHOBIUS); NON_CYTOPLASMIC_DOMAIN (PHOBIUS); NON_CYTOPLASMIC_DOMAIN (PHOBIUS); TRANSMEMBRANE (PHOBIUS); SignalP-TM (SIGNALP_EUK); SignalP-TM (SIGNALP_GRAM_POSITIVE); TMhelix (TMHMM); TMhelix (TMHMM)
IMGA|Medtr8g074570.1	49.5548	55.1718	gdsl esterase lipase	IPR013831 (G3DSA:3.40.50.GENE3D); IPR001087 (PFAM); PTHR22835 (PANTHER); PTHR22835:SF150 (PANTHER); SIGNAL_PEPTIDE (PHOBIUS); NON_CYTOPLASMIC_DOMAIN (PHOBIUS); SIGNAL_PEPTIDE_N_REGION (PHOBIUS); SIGNAL_PEPTIDE_C_REGION (PHOBIUS); SIGNAL_PEPTIDE_H_REGION (PHOBIUS); SSF52266 (SUPERFAMILY); TMhelix (TMHMM)
IMGA|Medtr5g063930.1	42.5485	53.0598	aquaporin nip1-2	IPR000425 (PRINTS); IPR000425 (PFAM); IPR000425 (TIGRFAM); IPR023271 (G3DSA:1.20.1080.GENE3D); IPR000425 (PANTHER); PTHR19139:SF88 (PANTHER); IPR022357 (PROSITE_PATTERNS); NON_CYTOPLASMIC_DOMAIN (PHOBIUS); TRANSMEMBRANE (PHOBIUS); CYTOPLASMIC_DOMAIN (PHOBIUS); CYTOPLASMIC_DOMAIN (PHOBIUS); TRANSMEMBRANE (PHOBIUS); TRANSMEMBRANE (PHOBIUS); TRANSMEMBRANE (PHOBIUS); NON_CYTOPLASMIC_DOMAIN (PHOBIUS);…
IMGA|Medtr6g073040.1	44.1558	48.805	casp-like protein rcom_1206790	IPR006702 (PFAM); TRANSMEMBRANE (PHOBIUS); TRANSMEMBRANE (PHOBIUS); CYTOPLASMIC_DOMAIN (PHOBIUS); CYTOPLASMIC_DOMAIN (PHOBIUS); CYTOPLASMIC_DOMAIN (PHOBIUS); TRANSMEMBRANE (PHOBIUS); TRANSMEMBRANE (PHOBIUS); NON_CYTOPLASMIC_DOMAIN (PHOBIUS); NON_CYTOPLASMIC_DOMAIN (PHOBIUS); SignalP-TM (SIGNALP_GRAM_POSITIVE); TMhelix (TMHMM); TMhelix (TMHMM); TMhelix (TMHMM); TMhelix (TMHMM)
IMGA|AC2336582.1	35.4051	46.4629	cysteine-rich receptor-like protein kinase partial cds	Coil (COILS); IPR020635 (SMART); G3DSA:1.10.510.10 (GENE3D); IPR000719 (PFAM); PTHR24420 (PANTHER); IPR008266 (PROSITE_PATTERNS); IPR000719 (PROSITE_PROFILES); IPR011009 (SUPERFAMILY)
IMGA|AC2336613.1	37.7459	44.7589	cysteine-rich receptor-like protein kinase	IPR020635 (SMART); G3DSA:1.10.510.10 (GENE3D); IPR014729 (G3DSA:3.40.50.GENE3D); IPR001245 (PFAM); IPR013320 (G3DSA:2.60.120.GENE3D); G3DSA:3.30.200.20 (GENE3D); PTHR24420 (PANTHER); IPR008266 (PROSITE_PATTERNS); IPR000719 (PROSITE_PROFILES); IPR011009 (SUPERFAMILY)
IMGA|Medtr5g031030.1	49.5393	44.3637	lectin	IPR016363 (PIRSF); IPR013320 (G3DSA:2.60.120.GENE3D); IPR001220 (PFAM); PTHR32401:SF2 (PANTHER); PTHR32401 (PANTHER); IPR000985 (PROSITE_PATTERNS); IPR019825 (PROSITE_PATTERNS); SIGNAL_PEPTIDE_C_REGION (PHOBIUS); NON_CYTOPLASMIC_DOMAIN (PHOBIUS); SIGNAL_PEPTIDE_H_REGION (PHOBIUS); SIGNAL_PEPTIDE (PHOBIUS); SIGNAL_PEPTIDE_N_REGION (PHOBIUS); IPR008985 (SUPERFAMILY); TMhelix (TMHMM)
IMGA|Medtr8g074560.1	46.7893	43.5321	gdsl esterase lipase	IPR001087 (PFAM); IPR013831 (G3DSA:3.40.50.GENE3D); PTHR22835:SF150 (PANTHER); PTHR22835 (PANTHER); NON_CYTOPLASMIC_DOMAIN (PHOBIUS); SIGNAL_PEPTIDE_N_REGION (PHOBIUS); SIGNAL_PEPTIDE_C_REGION (PHOBIUS); SIGNAL_PEPTIDE (PHOBIUS); SIGNAL_PEPTIDE_H_REGION (PHOBIUS); SignalP-noTM (SIGNALP_EUK); SignalP-noTM (SIGNALP_GRAM_NEGATIVE); SignalP-TM (SIGNALP_GRAM_POSITIVE); SSF52266 (SUPERFAMILY)
IMGA|Medtr3g107810.1	40.4773	42.5291	organ-specific protein s2	IPR024489 (PFAM); SIGNAL_PEPTIDE_N_REGION (PHOBIUS); SIGNAL_PEPTIDE_C_REGION (PHOBIUS); NON_CYTOPLASMIC_DOMAIN (PHOBIUS); SIGNAL_PEPTIDE (PHOBIUS); SIGNAL_PEPTIDE_H_REGION (PHOBIUS); SignalP-noTM (SIGNALP_GRAM_NEGATIVE); SignalP-noTM (SIGNALP_EUK)
IMGA|Medtr2g017750.1	47.3231	41.2947	nitrate chlorate transporter	IPR000109 (PFAM); G3DSA:1.20.1250.20 (GENE3D); PTHR11654:SF87 (PANTHER); IPR000109 (PANTHER); CYTOPLASMIC_DOMAIN (PHOBIUS); TRANSMEMBRANE (PHOBIUS); TRANSMEMBRANE (PHOBIUS); CYTOPLASMIC_DOMAIN (PHOBIUS); CYTOPLASMIC_DOMAIN (PHOBIUS); NON_CYTOPLASMIC_DOMAIN (PHOBIUS); NON_CYTOPLASMIC_DOMAIN (PHOBIUS); CYTOPLASMIC_DOMAIN (PHOBIUS); TRANSMEMBRANE (PHOBIUS); TRANSMEMBRANE (PHOBIUS); TRANSMEMBRANE (PH…
IMGA|Medtr7g081050.1	39.2169	40.7986	triacylglycerol lipase	IPR025483 (PIRSF); IPR029059 (PFAM); IPR029058 (G3DSA:3.40.50.GENE3D); IPR006693 (PFAM); PTHR11005 (PANTHER); PTHR11005:SF19 (PANTHER); SIGNAL_PEPTIDE_N_REGION (PHOBIUS); SIGNAL_PEPTIDE_H_REGION (PHOBIUS); SIGNAL_PEPTIDE (PHOBIUS); NON_CYTOPLASMIC_DOMAIN (PHOBIUS); SIGNAL_PEPTIDE_C_REGION (PHOBIUS); SignalP-TM (SIGNALP_GRAM_POSITIVE); SignalP-noTM (SIGNALP_EUK); IPR029058 (SUPERFAMILY); TMhelix (…
IMGA|Medtr4g131180.2	23.075	40.7699	nadp-dependent glyceraldehyde-3-phosphate dehydrogenase	IPR016162 (G3DSA:3.40.605.GENE3D); IPR015590 (PFAM); IPR016163 (G3DSA:3.40.309.GENE3D); PTHR11699:SF29 (PANTHER); PTHR11699 (PANTHER); IPR016160 (PROSITE_PATTERNS); IPR029510 (PROSITE_PATTERNS); IPR016161 (SUPERFAMILY)
IMGA|Medtr1g040500.1	30.0752	38.7611	er glycerol-phosphate acyltransferase	IPR002123 (SMART); PF12710 (PFAM); IPR002123 (PFAM); IPR023214 (G3DSA:3.40.50.GENE3D); PTHR15486:SF13 (PANTHER); PTHR15486 (PANTHER); NON_CYTOPLASMIC_DOMAIN (PHOBIUS); TRANSMEMBRANE (PHOBIUS); CYTOPLASMIC_DOMAIN (PHOBIUS); TRANSMEMBRANE (PHOBIUS); CYTOPLASMIC_DOMAIN (PHOBIUS); TRANSMEMBRANE (PHOBIUS); NON_CYTOPLASMIC_DOMAIN (PHOBIUS); SSF69593 (SUPERFAMILY); IPR023214 (SUPERFAMILY); TMhelix (TMHM…
IMGA|Medtr1g105120.1	21.9716	38.6905	blue copper protein	IPR003245 (PFAM); IPR008972 (G3DSA:2.60.40.GENE3D); SIGNAL_PEPTIDE_N_REGION (PHOBIUS); CYTOPLASMIC_DOMAIN (PHOBIUS); SIGNAL_PEPTIDE_H_REGION (PHOBIUS); SIGNAL_PEPTIDE (PHOBIUS); NON_CYTOPLASMIC_DOMAIN (PHOBIUS); SIGNAL_PEPTIDE_C_REGION (PHOBIUS); TRANSMEMBRANE (PHOBIUS); IPR003245 (PROSITE_PROFILES); SignalP-noTM (SIGNALP_EUK); SignalP-noTM (SIGNALP_GRAM_NEGATIVE); SignalP-TM (SIGNALP_GRAM_POSITI…
IMGA|Medtr4g104020.1	30.9065	34.6464	gras family transcription factor	IPR005202 (PFAM); PTHR31636:SF16 (PANTHER); PTHR31636 (PANTHER); IPR005202 (PROSITE_PROFILES)
IMGA|Medtr8g092290.1	27.4394	33.6512	probable serine threonine-protein kinase at1g54610-like	IPR002290 (SMART); IPR000719 (PFAM); G3DSA:1.10.510.10 (GENE3D); G3DSA:3.30.200.20 (GENE3D); PTHR24056 (PANTHER); PTHR24056:SF179 (PANTHER); IPR017441 (PROSITE_PATTERNS); IPR008271 (PROSITE_PATTERNS); IPR000719 (PROSITE_PROFILES); IPR011009 (SUPERFAMILY)
IMGA|Medtr8g068030.1	32.3018	33.4374	lectin alpha chain	IPR016363 (PIRSF); IPR013320 (G3DSA:2.60.120.GENE3D); IPR001220 (PFAM); PTHR32401 (PANTHER); PTHR32401:SF2 (PANTHER); IPR019825 (PROSITE_PATTERNS); IPR000985 (PROSITE_PATTERNS); SIGNAL_PEPTIDE_C_REGION (PHOBIUS); SIGNAL_PEPTIDE (PHOBIUS); NON_CYTOPLASMIC_DOMAIN (PHOBIUS); SIGNAL_PEPTIDE_H_REGION (PHOBIUS); SIGNAL_PEPTIDE_N_REGION (PHOBIUS); SignalP-TM (SIGNALP_GRAM_POSITIVE); SignalP-noTM (SIGNAL…
IMGA|Medtr4g131180.1	24.8456	33.2771	nadp-dependent glyceraldehyde-3-phosphate dehydrogenase	IPR015590 (PFAM); IPR016163 (G3DSA:3.40.309.GENE3D); IPR016162 (G3DSA:3.40.605.GENE3D); PTHR11699:SF29 (PANTHER); PTHR11699 (PANTHER); IPR016160 (PROSITE_PATTERNS); IPR029510 (PROSITE_PATTERNS); IPR016161 (SUPERFAMILY)
IMGA|Medtr5g068140.1	24.0429	31.7445	inorganic phosphate transporter	IPR005828 (PFAM); G3DSA:1.20.1250.20 (GENE3D); G3DSA:1.20.1250.20 (GENE3D); PTHR24064 (PANTHER); PTHR24064:SF210 (PANTHER); CYTOPLASMIC_DOMAIN (PHOBIUS); TRANSMEMBRANE (PHOBIUS); TRANSMEMBRANE (PHOBIUS); TRANSMEMBRANE (PHOBIUS); TRANSMEMBRANE (PHOBIUS); TRANSMEMBRANE (PHOBIUS); NON_CYTOPLASMIC_DOMAIN (PHOBIUS); NON_CYTOPLASMIC_DOMAIN (PHOBIUS); CYTOPLASMIC_DOMAIN (PHOBIUS); CYTOPLASMIC_DOMAIN (PH…
IMGA|Medtr5g081780.1	31.001	30.7214	polyketide cyclase dehydrase domain protein	IPR023393 (G3DSA:3.30.530.GENE3D); IPR019587 (PFAM); SSF55961 (SUPERFAMILY)
IMGA|Medtr1g100640.1	26.9202	29.7582	serine carboxypeptidase-like protein	IPR001563 (PRINTS); IPR029058 (G3DSA:3.40.50.GENE3D); IPR001563 (PFAM); IPR001563 (PANTHER); PTHR11802:SF23 (PANTHER); IPR018202 (PROSITE_PATTERNS); IPR018202 (PROSITE_PATTERNS); SIGNAL_PEPTIDE (PHOBIUS); NON_CYTOPLASMIC_DOMAIN (PHOBIUS); SIGNAL_PEPTIDE_H_REGION (PHOBIUS); SIGNAL_PEPTIDE_C_REGION (PHOBIUS); SIGNAL_PEPTIDE_N_REGION (PHOBIUS); SignalP-TM (SIGNALP_GRAM_POSITIVE); SignalP-noTM (SIGNA…
IMGA|Medtr8g067660.1	42.6517	29.7195	lectin alpha chain	IPR016363 (PIRSF); IPR013320 (G3DSA:2.60.120.GENE3D); IPR001220 (PFAM); PTHR32401 (PANTHER); PTHR32401:SF2 (PANTHER); IPR019825 (PROSITE_PATTERNS); IPR000985 (PROSITE_PATTERNS); SIGNAL_PEPTIDE_C_REGION (PHOBIUS); SIGNAL_PEPTIDE (PHOBIUS); NON_CYTOPLASMIC_DOMAIN (PHOBIUS); SIGNAL_PEPTIDE_H_REGION (PHOBIUS); SIGNAL_PEPTIDE_N_REGION (PHOBIUS); SignalP-noTM (SIGNALP_EUK); SignalP-TM (SIGNALP_GRAM_POS…
IMGA|Medtr8g091690.1	17.2109	29.5133	cytochrome p450	IPR001128 (PRINTS); IPR002401 (PRINTS); IPR001128 (G3DSA:1.10.630.GENE3D); IPR001128 (PFAM); PTHR24298 (PANTHER); IPR017972 (PROSITE_PATTERNS); SIGNAL_PEPTIDE_N_REGION (PHOBIUS); SIGNAL_PEPTIDE (PHOBIUS); NON_CYTOPLASMIC_DOMAIN (PHOBIUS); SIGNAL_PEPTIDE_H_REGION (PHOBIUS); SIGNAL_PEPTIDE_C_REGION (PHOBIUS); SignalP-TM (SIGNALP_EUK); IPR001128 (SUPERFAMILY); TMhelix (TMHMM)
IMGA|Medtr8g055940.1	20.6369	29.2707	acidic endochitinase-like	IPR013781 (G3DSA:3.20.20.GENE3D); IPR001223 (PFAM); PTHR31939 (PANTHER); IPR001579 (PROSITE_PATTERNS); NON_CYTOPLASMIC_DOMAIN (PHOBIUS); SIGNAL_PEPTIDE_H_REGION (PHOBIUS); SIGNAL_PEPTIDE_N_REGION (PHOBIUS); SIGNAL_PEPTIDE_C_REGION (PHOBIUS); SIGNAL_PEPTIDE (PHOBIUS); SignalP-noTM (SIGNALP_EUK); SignalP-noTM (SIGNALP_GRAM_NEGATIVE); IPR017853 (SUPERFAMILY)
IMGA|Medtr8g059790.1	19.7383	29.2462	alpha-amylase subtilisin inhibitor	IPR002160 (SMART); G3DSA:2.80.10.50 (GENE3D); IPR002160 (PFAM); SIGNAL_PEPTIDE_N_REGION (PHOBIUS); SIGNAL_PEPTIDE_C_REGION (PHOBIUS); NON_CYTOPLASMIC_DOMAIN (PHOBIUS); SIGNAL_PEPTIDE (PHOBIUS); SIGNAL_PEPTIDE_H_REGION (PHOBIUS); SignalP-TM (SIGNALP_GRAM_POSITIVE); SignalP-noTM (SIGNALP_EUK); IPR011065 (SUPERFAMILY); TMhelix (TMHMM)
IMGA|Medtr3g079190.1	29.6106	28.7042	neutral ceramidase-like	IPR006823 (PFAM); PTHR12670:SF1 (PANTHER); IPR006823 (PANTHER); NON_CYTOPLASMIC_DOMAIN (PHOBIUS); SIGNAL_PEPTIDE_N_REGION (PHOBIUS); SIGNAL_PEPTIDE_C_REGION (PHOBIUS); SIGNAL_PEPTIDE (PHOBIUS); SIGNAL_PEPTIDE_H_REGION (PHOBIUS); SignalP-noTM (SIGNALP_EUK)
IMGA|Medtr7g089730.1	23.1478	28.6748	f-box protein	IPR001810 (SMART); G3DSA:3.80.10.10 (GENE3D); PTHR31482:SF2 (PANTHER); PTHR31482 (PANTHER); IPR001810 (PROSITE_PROFILES); IPR001810 (SUPERFAMILY)
IMGA|Medtr2g098490.1	18.8723	27.6951	AMP-dependent synthetase/ligase	PR00419 (PRINTS); IPR020806 (SMART); IPR009081 (G3DSA:1.10.1200.GENE3D); G3DSA:3.40.50.980 (GENE3D); G3DSA:3.50.50.60 (GENE3D); G3DSA:3.40.50.980 (GENE3D); IPR001451 (PFAM); IPR000873 (PFAM); IPR009081 (PFAM); G3DSA:2.160.10.10 (GENE3D); G3DSA:2.30.38.10 (GENE3D); G3DSA:2.160.10.10 (GENE3D); IPR011614 (G3DSA:2.40.180.GENE3D); G3DSA:2.160.10.10 (GENE3D); IPR011614 (PFAM); G3DSA:3.30.300.30 (GENE3D…
IMGA|Medtr5g031120.1	21.8289	27.5002	lectin	IPR016363 (PIRSF); IPR013320 (G3DSA:2.60.120.GENE3D); IPR001220 (PFAM); PTHR32401:SF2 (PANTHER); PTHR32401 (PANTHER); IPR000985 (PROSITE_PATTERNS); SIGNAL_PEPTIDE_N_REGION (PHOBIUS); SIGNAL_PEPTIDE_C_REGION (PHOBIUS); SIGNAL_PEPTIDE_H_REGION (PHOBIUS); SIGNAL_PEPTIDE (PHOBIUS); NON_CYTOPLASMIC_DOMAIN (PHOBIUS); SignalP-TM (SIGNALP_GRAM_POSITIVE); SignalP-noTM (SIGNALP_EUK); IPR008985 (SUPERFAMILY)
IMGA|Medtr8g067820.1	31.7865	27.145	lectin alpha chain	IPR016363 (PIRSF); IPR001220 (PFAM); IPR013320 (G3DSA:2.60.120.GENE3D); PTHR32401 (PANTHER); PTHR32401:SF2 (PANTHER); IPR019825 (PROSITE_PATTERNS); IPR000985 (PROSITE_PATTERNS); SIGNAL_PEPTIDE_C_REGION (PHOBIUS); SIGNAL_PEPTIDE (PHOBIUS); SIGNAL_PEPTIDE_H_REGION (PHOBIUS); NON_CYTOPLASMIC_DOMAIN (PHOBIUS); SIGNAL_PEPTIDE_N_REGION (PHOBIUS); SignalP-TM (SIGNALP_GRAM_POSITIVE); SignalP-noTM (SIGNAL…
IMGA|Medtr8g060330.1	23.5266	26.7935	serine protease inhibitor	G3DSA:2.80.10.50 (GENE3D); IPR002160 (PFAM); IPR011065 (SUPERFAMILY)
IMGA|Medtr1g075550.1	24.8403	24.9282	uncharacterised protein	IPR006461 (TIGRFAM); IPR006461 (PFAM); PTHR15907:SF33 (PANTHER); PTHR15907 (PANTHER)
IMGA|Medtr6g079630.1	21.4878	24.9013	chitinase 2-like	IPR000677 (PRINTS); IPR013781 (G3DSA:3.20.20.GENE3D); IPR001223 (PFAM); PTHR11177:SF141 (PANTHER); PTHR11177 (PANTHER); IPR001579 (PROSITE_PATTERNS); SIGNAL_PEPTIDE_H_REGION (PHOBIUS); NON_CYTOPLASMIC_DOMAIN (PHOBIUS); SIGNAL_PEPTIDE_N_REGION (PHOBIUS); SIGNAL_PEPTIDE (PHOBIUS); SIGNAL_PEPTIDE_C_REGION (PHOBIUS); SignalP-noTM (SIGNALP_EUK); IPR017853 (SUPERFAMILY)
IMGA|Medtr5g030910.1	21.8323	24.6275	abc transporter	IPR003593 (SMART); IPR027417 (G3DSA:3.40.50.GENE3D); IPR003439 (PFAM); IPR013525 (PFAM); PTHR19241:SF180 (PANTHER); PTHR19241 (PANTHER); IPR017871 (PROSITE_PATTERNS); CYTOPLASMIC_DOMAIN (PHOBIUS); CYTOPLASMIC_DOMAIN (PHOBIUS); NON_CYTOPLASMIC_DOMAIN (PHOBIUS); NON_CYTOPLASMIC_DOMAIN (PHOBIUS); TRANSMEMBRANE (PHOBIUS); TRANSMEMBRANE (PHOBIUS); CYTOPLASMIC_DOMAIN (PHOBIUS); TRANSMEMBRANE (PHOBIUS);…
IMGA|Medtr4g131180.3	16.6307	23.8573	nadp-dependent glyceraldehyde-3-phosphate dehydrogenase	IPR016162 (G3DSA:3.40.605.GENE3D); IPR015590 (PFAM); PTHR11699 (PANTHER); PTHR11699:SF29 (PANTHER); IPR029510 (PROSITE_PATTERNS); IPR016161 (SUPERFAMILY)
IMGA|Medtr5g043990.1	21.6827	23.6816	beta-glucosidase 40-like	IPR001360 (PRINTS); IPR013781 (G3DSA:3.20.20.GENE3D); IPR001360 (PFAM); PTHR10353:SF26 (PANTHER); IPR001360 (PANTHER); IPR017853 (SUPERFAMILY)
IMGA|AC2254585.1	25.193	23.5441	quinone oxidoreductase-like protein	Coil (COILS); Coil (COILS); IPR020843 (SMART); IPR013154 (PFAM); IPR011032 (G3DSA:3.90.180.GENE3D); PF13602 (PFAM); IPR016040 (G3DSA:3.40.50.GENE3D); PTHR11695:SF294 (PANTHER); IPR002085 (PANTHER); IPR011032 (SUPERFAMILY); SSF51735 (SUPERFAMILY)
IMGA|Medtr4g091020.1	21.8695	23.1535	LysM domain containing protein	IPR018392 (PFAM); IPR018392 (G3DSA:3.10.350.GENE3D); SIGNAL_PEPTIDE_N_REGION (PHOBIUS); SIGNAL_PEPTIDE_C_REGION (PHOBIUS); SIGNAL_PEPTIDE (PHOBIUS); NON_CYTOPLASMIC_DOMAIN (PHOBIUS); SIGNAL_PEPTIDE_H_REGION (PHOBIUS); SignalP-TM (SIGNALP_GRAM_POSITIVE); SignalP-noTM (SIGNALP_EUK); IPR018392 (SUPERFAMILY); TMhelix (TMHMM)
IMGA|Medtr5g031160.1	15.7693	22.6216	lectin	IPR013320 (G3DSA:2.60.120.GENE3D); IPR001220 (PFAM); PF13456 (PFAM); PTHR32401 (PANTHER); PTHR32401:SF2 (PANTHER); IPR000985 (PROSITE_PATTERNS); CYTOPLASMIC_DOMAIN (PHOBIUS); NON_CYTOPLASMIC_DOMAIN (PHOBIUS); TRANSMEMBRANE (PHOBIUS); IPR008985 (SUPERFAMILY); TMhelix (TMHMM)
IMGA|Medtr3g090540.1	11.8519	22.5623	glycoside hydrolase	IPR012341 (G3DSA:1.50.10.GENE3D); IPR001701 (PFAM); PTHR22298:SF21 (PANTHER); PTHR22298 (PANTHER); IPR018221 (PROSITE_PATTERNS); TRANSMEMBRANE (PHOBIUS); NON_CYTOPLASMIC_DOMAIN (PHOBIUS); CYTOPLASMIC_DOMAIN (PHOBIUS); IPR008928 (SUPERFAMILY); TMhelix (TMHMM)
IMGA|Medtr5g031090.1	24.2109	20.7337	lectin	IPR016363 (PIRSF); IPR001220 (PFAM); IPR013320 (G3DSA:2.60.120.GENE3D); PTHR32401:SF2 (PANTHER); PTHR32401 (PANTHER); IPR019825 (PROSITE_PATTERNS); IPR000985 (PROSITE_PATTERNS); SIGNAL_PEPTIDE_N_REGION (PHOBIUS); NON_CYTOPLASMIC_DOMAIN (PHOBIUS); SIGNAL_PEPTIDE (PHOBIUS); SIGNAL_PEPTIDE_H_REGION (PHOBIUS); SIGNAL_PEPTIDE_C_REGION (PHOBIUS); SignalP-TM (SIGNALP_EUK); IPR008985 (SUPERFAMILY)
IMGA|Medtr7g086820.1	12.8739	20.6177	peroxidase	IPR000823 (PRINTS); IPR002016 (PRINTS); IPR002016 (PFAM); G3DSA:1.10.420.10 (GENE3D); G3DSA:1.10.520.10 (GENE3D); PTHR31235 (PANTHER); PTHR31235:SF13 (PANTHER); IPR019794 (PROSITE_PATTERNS); IPR019793 (PROSITE_PATTERNS); SIGNAL_PEPTIDE (PHOBIUS); SIGNAL_PEPTIDE_N_REGION (PHOBIUS); NON_CYTOPLASMIC_DOMAIN (PHOBIUS); SIGNAL_PEPTIDE_C_REGION (PHOBIUS); SIGNAL_PEPTIDE_H_REGION (PHOBIUS); IPR002016 (PR…
IMGA|Medtr5g043550.1	26.7797	20.2142	class iii chitinase	IPR001223 (PFAM); IPR013781 (G3DSA:3.20.20.GENE3D); PTHR31939 (PANTHER); IPR001579 (PROSITE_PATTERNS); SIGNAL_PEPTIDE (PHOBIUS); SIGNAL_PEPTIDE_H_REGION (PHOBIUS); SIGNAL_PEPTIDE_N_REGION (PHOBIUS); NON_CYTOPLASMIC_DOMAIN (PHOBIUS); SIGNAL_PEPTIDE_C_REGION (PHOBIUS); SignalP-noTM (SIGNALP_EUK); SignalP-TM (SIGNALP_GRAM_POSITIVE); SignalP-TM (SIGNALP_GRAM_NEGATIVE); IPR017853 (SUPERFAMILY); TMheli…
IMGA|Medtr5g094840.1	16.1267	20.1236	cytochrome p450	IPR001128 (PRINTS); IPR002401 (PRINTS); IPR001128 (PFAM); IPR001128 (G3DSA:1.10.630.GENE3D); PTHR24298 (PANTHER); PTHR24298:SF58 (PANTHER); IPR017972 (PROSITE_PATTERNS); TRANSMEMBRANE (PHOBIUS); NON_CYTOPLASMIC_DOMAIN (PHOBIUS); CYTOPLASMIC_DOMAIN (PHOBIUS); IPR001128 (SUPERFAMILY); TMhelix (TMHMM)
IMGA|Medtr3g104900.1	12.9832	19.728	serine threonine-protein kinase ctr1-like	Coil (COILS); IPR002290 (SMART); IPR000719 (PFAM); G3DSA:3.30.200.20 (GENE3D); G3DSA:1.10.510.10 (GENE3D); PTHR23257 (PANTHER); IPR008271 (PROSITE_PATTERNS); IPR017441 (PROSITE_PATTERNS); IPR000719 (PROSITE_PROFILES); IPR011009 (SUPERFAMILY)
IMGA|Medtr5g031100.1	12.606	19.7129	lectin	IPR016363 (PIRSF); IPR013320 (G3DSA:2.60.120.GENE3D); IPR001220 (PFAM); PTHR32401 (PANTHER); PTHR32401:SF2 (PANTHER); IPR000985 (PROSITE_PATTERNS); SIGNAL_PEPTIDE_N_REGION (PHOBIUS); SIGNAL_PEPTIDE_C_REGION (PHOBIUS); NON_CYTOPLASMIC_DOMAIN (PHOBIUS); SIGNAL_PEPTIDE_H_REGION (PHOBIUS); SIGNAL_PEPTIDE (PHOBIUS); SignalP-noTM (SIGNALP_EUK); SignalP-TM (SIGNALP_GRAM_POSITIVE); IPR008985 (SUPERFAMILY)
IMGA|Medtr3g044270.1	17.1382	18.7489	cysteine proteinase	IPR000668 (PRINTS); IPR000668 (SMART); IPR013201 (SMART); IPR000668 (PFAM); G3DSA:3.90.70.10 (GENE3D); IPR013201 (PFAM); PTHR12411:SF297 (PANTHER); IPR013128 (PANTHER); IPR025661 (PROSITE_PATTERNS); IPR025660 (PROSITE_PATTERNS); IPR000169 (PROSITE_PATTERNS); SIGNAL_PEPTIDE (PHOBIUS); NON_CYTOPLASMIC_DOMAIN (PHOBIUS); SIGNAL_PEPTIDE_H_REGION (PHOBIUS); SIGNAL_PEPTIDE_N_REGION (PHOBIUS); SIGNAL_PEP…
IMGA|Medtr6g006990.6	18.7761	17.9824	carbonic anhydrase	IPR001765 (SMART); IPR001765 (G3DSA:3.40.1050.GENE3D); IPR001765 (PFAM); PTHR11002:SF7 (PANTHER); IPR001765 (PANTHER); IPR015892 (PROSITE_PATTERNS); IPR001765 (SUPERFAMILY)
IMGA|Medtr3g098650.3	21.8437	17.8239	lysosomal alpha-mannosidase	G3DSA:2.70.98.30 (GENE3D); G3DSA:2.60.40.1360 (GENE3D); IPR011682 (PFAM); PTHR11607:SF18 (PANTHER); PTHR11607 (PANTHER); IPR011013 (SUPERFAMILY)
IMGA|Medtr2g075830.1	10.9336	17.7664	cysteine proteinase	IPR000668 (PRINTS); IPR013201 (SMART); IPR000668 (SMART); G3DSA:3.90.70.10 (GENE3D); IPR013201 (PFAM); IPR000668 (PFAM); IPR013128 (PANTHER); PTHR12411:SF297 (PANTHER); IPR025660 (PROSITE_PATTERNS); IPR000169 (PROSITE_PATTERNS); IPR025661 (PROSITE_PATTERNS); SIGNAL_PEPTIDE_C_REGION (PHOBIUS); SIGNAL_PEPTIDE_N_REGION (PHOBIUS); SIGNAL_PEPTIDE (PHOBIUS); NON_CYTOPLASMIC_DOMAIN (PHOBIUS); SIGNAL_PEP…
IMGA|Medtr8g075990.1	15.9194	17.6727	endoglucanase 24-like	IPR001701 (PFAM); IPR012341 (G3DSA:1.50.10.GENE3D); PTHR22298:SF17 (PANTHER); PTHR22298 (PANTHER); IPR018221 (PROSITE_PATTERNS); NON_CYTOPLASMIC_DOMAIN (PHOBIUS); TRANSMEMBRANE (PHOBIUS); CYTOPLASMIC_DOMAIN (PHOBIUS); TRANSMEMBRANE (PHOBIUS); NON_CYTOPLASMIC_DOMAIN (PHOBIUS); IPR008928 (SUPERFAMILY); TMhelix (TMHMM)
IMGA|Medtr4g133720.1	11.2386	17.6163	hypothetical protein	no IPS match
IMGA|Medtr4g080730.1	9.86781	17.3877	cysteine proteinase	IPR000668 (PRINTS); IPR000668 (SMART); IPR013201 (SMART); IPR013201 (PFAM); G3DSA:3.90.70.10 (GENE3D); IPR000668 (PFAM); IPR013128 (PANTHER); PTHR12411:SF297 (PANTHER); IPR025660 (PROSITE_PATTERNS); IPR000169 (PROSITE_PATTERNS); IPR025661 (PROSITE_PATTERNS); SIGNAL_PEPTIDE (PHOBIUS); NON_CYTOPLASMIC_DOMAIN (PHOBIUS); SIGNAL_PEPTIDE_H_REGION (PHOBIUS); SIGNAL_PEPTIDE_N_REGION (PHOBIUS); SIGNAL_PEP…
IMGA|Medtr7g086220.1	18.5645	17.262	blue copper protein	IPR008972 (G3DSA:2.60.40.GENE3D); IPR003245 (PFAM); CYTOPLASMIC_DOMAIN (PHOBIUS); SIGNAL_PEPTIDE_N_REGION (PHOBIUS); SIGNAL_PEPTIDE_H_REGION (PHOBIUS); SIGNAL_PEPTIDE (PHOBIUS); TRANSMEMBRANE (PHOBIUS); NON_CYTOPLASMIC_DOMAIN (PHOBIUS); SIGNAL_PEPTIDE_C_REGION (PHOBIUS); IPR003245 (PROSITE_PROFILES); SignalP-noTM (SIGNALP_EUK); SignalP-noTM (SIGNALP_GRAM_NEGATIVE); SignalP-TM (SIGNALP_GRAM_POSITI…
IMGA|Medtr6g006990.5	17.1018	17.2538	carbonic anhydrase	IPR001765 (SMART); IPR001765 (PFAM); IPR001765 (G3DSA:3.40.1050.GENE3D); PTHR11002:SF7 (PANTHER); IPR001765 (PANTHER); IPR015892 (PROSITE_PATTERNS); IPR015892 (PROSITE_PATTERNS); IPR001765 (SUPERFAMILY)
IMGA|Medtr5g022560.1	10.709	17.1095	cysteine proteinase	IPR000668 (PRINTS); IPR000668 (SMART); IPR013201 (SMART); IPR000668 (PFAM); G3DSA:3.90.70.10 (GENE3D); IPR013201 (PFAM); PTHR12411:SF297 (PANTHER); IPR013128 (PANTHER); IPR025660 (PROSITE_PATTERNS); IPR025661 (PROSITE_PATTERNS); IPR000169 (PROSITE_PATTERNS); SIGNAL_PEPTIDE_C_REGION (PHOBIUS); SIGNAL_PEPTIDE_N_REGION (PHOBIUS); SIGNAL_PEPTIDE (PHOBIUS); NON_CYTOPLASMIC_DOMAIN (PHOBIUS); SIGNAL_PEP…
IMGA|Medtr7g086140.1	16.1423	16.896	blue copper protein	IPR003245 (PFAM); IPR008972 (G3DSA:2.60.40.GENE3D); CYTOPLASMIC_DOMAIN (PHOBIUS); SIGNAL_PEPTIDE_N_REGION (PHOBIUS); NON_CYTOPLASMIC_DOMAIN (PHOBIUS); SIGNAL_PEPTIDE_C_REGION (PHOBIUS); TRANSMEMBRANE (PHOBIUS); SIGNAL_PEPTIDE_H_REGION (PHOBIUS); SIGNAL_PEPTIDE (PHOBIUS); IPR003245 (PROSITE_PROFILES); SignalP-noTM (SIGNALP_EUK); SignalP-TM (SIGNALP_GRAM_POSITIVE); SignalP-noTM (SIGNALP_GRAM_NEGATI…
IMGA|Medtr7g034740.1	13.2286	16.7299	FAD linked oxidase	IPR016167 (G3DSA:3.30.43.GENE3D); IPR006094 (PFAM); IPR012951 (PFAM); IPR016169 (G3DSA:3.30.465.GENE3D); PTHR32448 (PANTHER); NON_CYTOPLASMIC_DOMAIN (PHOBIUS); SIGNAL_PEPTIDE_C_REGION (PHOBIUS); SIGNAL_PEPTIDE_H_REGION (PHOBIUS); SIGNAL_PEPTIDE_N_REGION (PHOBIUS); SIGNAL_PEPTIDE (PHOBIUS); IPR016166 (PROSITE_PROFILES); SignalP-noTM (SIGNALP_GRAM_NEGATIVE); SignalP-noTM (SIGNALP_EUK); SignalP-TM (…
IMGA|Medtr4g047610.1	13.1551	16.6264	cysteine proteinase	IPR000668 (PRINTS); IPR000668 (SMART); IPR013201 (SMART); G3DSA:3.90.70.10 (GENE3D); IPR013201 (PFAM); IPR000668 (PFAM); IPR013128 (PANTHER); PTHR12411:SF297 (PANTHER); IPR000169 (PROSITE_PATTERNS); IPR025660 (PROSITE_PATTERNS); IPR025661 (PROSITE_PATTERNS); SIGNAL_PEPTIDE_C_REGION (PHOBIUS); SIGNAL_PEPTIDE_N_REGION (PHOBIUS); SIGNAL_PEPTIDE (PHOBIUS); NON_CYTOPLASMIC_DOMAIN (PHOBIUS); SIGNAL_PEP…
IMGA|Medtr5g020810.1	19.5643	16.5723	replication factor c subunit	IPR027417 (G3DSA:3.40.50.GENE3D); G3DSA:1.20.272.10 (GENE3D); G3DSA:1.10.8.60 (GENE3D); PF13177 (PFAM); PTHR11669 (PANTHER); PTHR11669:SF1 (PANTHER); IPR008921 (SUPERFAMILY); IPR027417 (SUPERFAMILY)
IMGA|Medtr3g086430.1	8.47375	16.5687	abc transporter b family member	IPR003593 (SMART); IPR027417 (G3DSA:3.40.50.GENE3D); G3DSA:1.20.1560.10 (GENE3D); IPR001140 (PFAM); IPR003439 (PFAM); PTHR24221:SF141 (PANTHER); PTHR24221 (PANTHER); IPR017871 (PROSITE_PATTERNS); IPR017871 (PROSITE_PATTERNS); TRANSMEMBRANE (PHOBIUS); TRANSMEMBRANE (PHOBIUS); TRANSMEMBRANE (PHOBIUS); TRANSMEMBRANE (PHOBIUS); CYTOPLASMIC_DOMAIN (PHOBIUS); TRANSMEMBRANE (PHOBIUS); NON_CYTOPLASMIC_DO…
IMGA|Medtr3g098650.2	20.4748	16.549	lysosomal alpha-mannosidase	IPR015341 (SMART); IPR027291 (G3DSA:3.20.110.GENE3D); IPR015341 (PFAM); IPR011682 (PFAM); IPR000602 (PFAM); G3DSA:2.70.98.30 (GENE3D); G3DSA:2.60.40.1360 (GENE3D); IPR013780 (G3DSA:2.60.40.GENE3D); IPR015341 (G3DSA:1.20.1270.GENE3D); PTHR11607 (PANTHER); PTHR11607:SF18 (PANTHER); SIGNAL_PEPTIDE_N_REGION (PHOBIUS); NON_CYTOPLASMIC_DOMAIN (PHOBIUS); SIGNAL_PEPTIDE_C_REGION (PHOBIUS); SIGNAL_PEPTIDE…
IMGA|Medtr4g091010.1	20.6	16.4848	LysM domain containing protein	IPR018392 (G3DSA:3.10.350.GENE3D); IPR018392 (PFAM); SIGNAL_PEPTIDE_N_REGION (PHOBIUS); SIGNAL_PEPTIDE_C_REGION (PHOBIUS); SIGNAL_PEPTIDE (PHOBIUS); NON_CYTOPLASMIC_DOMAIN (PHOBIUS); SIGNAL_PEPTIDE_H_REGION (PHOBIUS); SignalP-noTM (SIGNALP_EUK); IPR018392 (SUPERFAMILY); TMhelix (TMHMM)
IMGA|Medtr2g008740.1	12.2732	16.0899	leucine-rich repeat receptor-like protein kinase	G3DSA:1.10.510.10 (GENE3D); G3DSA:3.30.200.20 (GENE3D); IPR000719 (PFAM); PTHR24420:SF556 (PANTHER); PTHR24420 (PANTHER); NON_CYTOPLASMIC_DOMAIN (PHOBIUS); TRANSMEMBRANE (PHOBIUS); CYTOPLASMIC_DOMAIN (PHOBIUS); IPR000719 (PROSITE_PROFILES); IPR011009 (SUPERFAMILY); TMhelix (TMHMM)
IMGA|Medtr1g100630.1	11.3951	16.0057	serine carboxypeptidase-like protein	IPR001563 (PRINTS); IPR029058 (G3DSA:3.40.50.GENE3D); IPR001563 (PFAM); PTHR11802:SF23 (PANTHER); IPR001563 (PANTHER); IPR018202 (PROSITE_PATTERNS); IPR018202 (PROSITE_PATTERNS); SIGNAL_PEPTIDE_C_REGION (PHOBIUS); SIGNAL_PEPTIDE (PHOBIUS); SIGNAL_PEPTIDE_H_REGION (PHOBIUS); NON_CYTOPLASMIC_DOMAIN (PHOBIUS); SIGNAL_PEPTIDE_N_REGION (PHOBIUS); SignalP-noTM (SIGNALP_EUK); SignalP-TM (SIGNALP_GRAM_PO…
IMGA|AC2357545.1	10.6204	15.7696	alpha-galactosidase	IPR013780 (G3DSA:2.60.40.GENE3D); IPR013780 (G3DSA:2.60.40.GENE3D); PTHR11452:SF18 (PANTHER); PTHR11452 (PANTHER); SSF51011 (SUPERFAMILY)
IMGA|Medtr6g006990.3	11.4688	15.7657	carbonic anhydrase	Coil (COILS); IPR001765 (SMART); IPR001765 (PFAM); IPR001765 (G3DSA:3.40.1050.GENE3D); PTHR11002:SF7 (PANTHER); IPR001765 (PANTHER); IPR015892 (PROSITE_PATTERNS); IPR015892 (PROSITE_PATTERNS); IPR001765 (SUPERFAMILY)
IMGA|Medtr3g118160.1	15.5065	15.4974	replication factor c subunit	Coil (COILS); IPR027417 (G3DSA:3.40.50.GENE3D); G3DSA:1.20.272.10 (GENE3D); G3DSA:1.10.8.60 (GENE3D); PTHR11669 (PANTHER); PTHR11669:SF1 (PANTHER); IPR008921 (SUPERFAMILY); IPR027417 (SUPERFAMILY)
IMGA|Medtr7g116650.1	18.1472	15.085	wall-associated receptor kinase-like protein	IPR002290 (SMART); IPR000719 (PFAM); G3DSA:1.10.510.10 (GENE3D); G3DSA:3.30.200.20 (GENE3D); IPR013320 (G3DSA:2.60.120.GENE3D); PTHR24420 (PANTHER); IPR008271 (PROSITE_PATTERNS); TRANSMEMBRANE (PHOBIUS); CYTOPLASMIC_DOMAIN (PHOBIUS); NON_CYTOPLASMIC_DOMAIN (PHOBIUS); IPR000719 (PROSITE_PROFILES); IPR011009 (SUPERFAMILY); TMhelix (TMHMM)
IMGA|Medtr1g086970.1	11.8295	15.0514	gras family transcription factor	IPR005202 (PFAM); PTHR31636 (PANTHER); IPR005202 (PROSITE_PROFILES)
IMGA|Medtr7g055750.1	13.5304	15.0435	quinone-oxidoreductase-like protein	IPR020843 (SMART); IPR016040 (G3DSA:3.40.50.GENE3D); IPR013154 (PFAM); PF13602 (PFAM); IPR011032 (G3DSA:3.90.180.GENE3D); PTHR11695:SF412 (PANTHER); IPR002085 (PANTHER); IPR011032 (SUPERFAMILY); SSF51735 (SUPERFAMILY)
IMGA|Medtr6g006990.1	12.9433	14.8283	carbonic anhydrase	Coil (COILS); IPR001765 (SMART); IPR001765 (G3DSA:3.40.1050.GENE3D); IPR001765 (PFAM); IPR001765 (PANTHER); PTHR11002:SF7 (PANTHER); IPR015892 (PROSITE_PATTERNS); IPR015892 (PROSITE_PATTERNS); IPR001765 (SUPERFAMILY)
IMGA|AC2356644.1	5.01503	14.7876	acyl:coa ligase	IPR002016 (PRINTS); IPR000823 (PRINTS); G3DSA:1.10.520.10 (GENE3D); IPR000873 (PFAM); G3DSA:2.30.38.10 (GENE3D); IPR002016 (PFAM); G3DSA:3.40.50.980 (GENE3D); G3DSA:1.10.420.10 (GENE3D); G3DSA:3.30.300.30 (GENE3D); G3DSA:3.40.50.980 (GENE3D); IPR025110 (PFAM); PTHR24096 (PANTHER); PTHR24096:SF131 (PANTHER); IPR018247 (PROSITE_PATTERNS); IPR020845 (PROSITE_PATTERNS); IPR019794 (PROSITE_PATTERNS); …
IMGA|Medtr2g086630.1	10.6621	14.5445	germin-like protein	IPR001929 (PRINTS); IPR006045 (SMART); IPR006045 (PFAM); IPR014710 (G3DSA:2.60.120.GENE3D); PTHR31238 (PANTHER); PTHR31238:SF11 (PANTHER); NON_CYTOPLASMIC_DOMAIN (PHOBIUS); SIGNAL_PEPTIDE_N_REGION (PHOBIUS); SIGNAL_PEPTIDE (PHOBIUS); SIGNAL_PEPTIDE_H_REGION (PHOBIUS); SIGNAL_PEPTIDE_C_REGION (PHOBIUS); SignalP-noTM (SIGNALP_EUK); IPR011051 (SUPERFAMILY)
IMGA|Medtr2g089380.1	15.3902	14.4006	protein tonsoku-like	TRANSMEMBRANE (PHOBIUS); NON_CYTOPLASMIC_DOMAIN (PHOBIUS); CYTOPLASMIC_DOMAIN (PHOBIUS); TRANSMEMBRANE (PHOBIUS); CYTOPLASMIC_DOMAIN (PHOBIUS); TMhelix (TMHMM); TMhelix (TMHMM)
IMGA|Medtr4g100480.1	16.5836	14.2484	protein tonsoku-like	IPR003293 (PRINTS); IPR015797 (G3DSA:3.90.79.GENE3D); IPR000086 (PFAM); PTHR13994 (PANTHER); PTHR13994:SF5 (PANTHER); IPR020084 (PROSITE_PATTERNS); IPR000086 (PROSITE_PROFILES); IPR015797 (SUPERFAMILY)
IMGA|Medtr6g043700.1	23.0358	14.0528	citrate-binding protein	IPR014895 (PFAM); IPR013320 (G3DSA:2.60.120.GENE3D); SIGNAL_PEPTIDE_N_REGION (PHOBIUS); SIGNAL_PEPTIDE_C_REGION (PHOBIUS); NON_CYTOPLASMIC_DOMAIN (PHOBIUS); SIGNAL_PEPTIDE (PHOBIUS); SIGNAL_PEPTIDE_H_REGION (PHOBIUS); SignalP-noTM (SIGNALP_EUK); IPR008985 (SUPERFAMILY)
IMGA|Medtr7g058990.1	17.3871	14.0251	serine carboxypeptidase ii-3	no IPS match
IMGA|Medtr5g011340.1	16.1324	14.0215	subtilisin-like serine protease	IPR015500 (PRINTS); G3DSA:3.50.30.30 (GENE3D); IPR000209 (G3DSA:3.40.50.GENE3D); IPR010259 (PFAM); IPR000209 (PFAM); IPR003137 (PFAM); PTHR10795:SF329 (PANTHER); IPR015500 (PANTHER); IPR023827 (PROSITE_PATTERNS); SIGNAL_PEPTIDE_N_REGION (PHOBIUS); SIGNAL_PEPTIDE (PHOBIUS); SIGNAL_PEPTIDE_H_REGION (PHOBIUS); NON_CYTOPLASMIC_DOMAIN (PHOBIUS); SIGNAL_PEPTIDE_C_REGION (PHOBIUS); SignalP-noTM (SIGNALP…
IMGA|Medtr4g118960.1	13.2472	13.9884	hypothetical protein	Coil (COILS); Coil (COILS); Coil (COILS)
IMGA|Medtr8g083170.1	8.14177	13.7872	long-chain-fatty-acid ligase	G3DSA:3.30.300.30 (GENE3D); G3DSA:2.30.38.10 (GENE3D); IPR000873 (PFAM); G3DSA:3.40.50.980 (GENE3D); G3DSA:3.40.50.980 (GENE3D); PTHR24096:SF51 (PANTHER); PTHR24096 (PANTHER); IPR020845 (PROSITE_PATTERNS); TRANSMEMBRANE (PHOBIUS); CYTOPLASMIC_DOMAIN (PHOBIUS); NON_CYTOPLASMIC_DOMAIN (PHOBIUS); SSF56801 (SUPERFAMILY); SSF56801 (SUPERFAMILY)
IMGA|Medtr6g051860.1	11.1377	13.7593	unknown function DUF21	G3DSA:3.10.580.10 (GENE3D); IPR002550 (PFAM); PTHR12064:SF30 (PANTHER); PTHR12064 (PANTHER); CYTOPLASMIC_DOMAIN (PHOBIUS); TRANSMEMBRANE (PHOBIUS); CYTOPLASMIC_DOMAIN (PHOBIUS); NON_CYTOPLASMIC_DOMAIN (PHOBIUS); TRANSMEMBRANE (PHOBIUS); TRANSMEMBRANE (PHOBIUS); CYTOPLASMIC_DOMAIN (PHOBIUS); NON_CYTOPLASMIC_DOMAIN (PHOBIUS); TRANSMEMBRANE (PHOBIUS); TRANSMEMBRANE (PHOBIUS); NON_CYTOPLASMIC_DOMAIN …
IMGA|Medtr8g067810.1	15.7606	13.6734	lectin	IPR016363 (PIRSF); IPR013320 (G3DSA:2.60.120.GENE3D); IPR001220 (PFAM); PTHR32401:SF2 (PANTHER); PTHR32401 (PANTHER); IPR000985 (PROSITE_PATTERNS); IPR019825 (PROSITE_PATTERNS); SIGNAL_PEPTIDE_H_REGION (PHOBIUS); SIGNAL_PEPTIDE_N_REGION (PHOBIUS); SIGNAL_PEPTIDE_C_REGION (PHOBIUS); NON_CYTOPLASMIC_DOMAIN (PHOBIUS); SIGNAL_PEPTIDE (PHOBIUS); SignalP-noTM (SIGNALP_EUK); IPR008985 (SUPERFAMILY)
IMGA|Medtr1g017910.1	14.2244	13.3496	exocyst complex component	Coil (COILS); IPR004140 (PFAM); PTHR12542:SF15 (PANTHER); IPR004140 (PANTHER); IPR016159 (SUPERFAMILY)
IMGA|Medtr3g117690.1	10.0126	13.3285	cobra-like protein	Coil (COILS); IPR006918 (PFAM); PTHR31673 (PANTHER); PTHR31673:SF3 (PANTHER); NON_CYTOPLASMIC_DOMAIN (PHOBIUS); SIGNAL_PEPTIDE_N_REGION (PHOBIUS); CYTOPLASMIC_DOMAIN (PHOBIUS); SIGNAL_PEPTIDE_C_REGION (PHOBIUS); SIGNAL_PEPTIDE (PHOBIUS); SIGNAL_PEPTIDE_H_REGION (PHOBIUS); TRANSMEMBRANE (PHOBIUS); SignalP-noTM (SIGNALP_EUK)
IMGA|Medtr7g089670.1	2.9328	13.2598	f-box protein	IPR001810 (SMART); IPR001810 (PFAM); G3DSA:1.20.1280.50 (GENE3D); PTHR31482 (PANTHER); PTHR31482:SF2 (PANTHER); IPR001810 (PROSITE_PROFILES); IPR001810 (SUPERFAMILY)
IMGA|Medtr5g011270.1	8.31775	12.7069	subtilisin-like serine protease	IPR015500 (PRINTS); G3DSA:3.50.30.30 (GENE3D); IPR000209 (G3DSA:3.40.50.GENE3D); IPR010259 (PFAM); IPR000209 (PFAM); IPR003137 (PFAM); PTHR10795:SF329 (PANTHER); IPR015500 (PANTHER); IPR023827 (PROSITE_PATTERNS); SIGNAL_PEPTIDE_H_REGION (PHOBIUS); NON_CYTOPLASMIC_DOMAIN (PHOBIUS); SIGNAL_PEPTIDE_C_REGION (PHOBIUS); SIGNAL_PEPTIDE (PHOBIUS); SIGNAL_PEPTIDE_N_REGION (PHOBIUS); SignalP-TM (SIGNALP_E…
IMGA|Medtr6g005630.1	14.9111	12.5468	polygalacturonase	IPR006626 (SMART); IPR012334 (G3DSA:2.160.20.GENE3D); IPR000743 (PFAM); PTHR31375 (PANTHER); PTHR31375:SF7 (PANTHER); IPR000743 (PROSITE_PATTERNS); SIGNAL_PEPTIDE_C_REGION (PHOBIUS); SIGNAL_PEPTIDE_N_REGION (PHOBIUS); SIGNAL_PEPTIDE_H_REGION (PHOBIUS); SIGNAL_PEPTIDE (PHOBIUS); NON_CYTOPLASMIC_DOMAIN (PHOBIUS); PS51257 (PROSITE_PROFILES); SignalP-noTM (SIGNALP_EUK); IPR011050 (SUPERFAMILY)
IMGA|Medtr7g076920.1	12.2918	12.4379	ripening-related protein	IPR014733 (G3DSA:2.40.40.GENE3D); SIGNAL_PEPTIDE_C_REGION (PHOBIUS); SIGNAL_PEPTIDE (PHOBIUS); NON_CYTOPLASMIC_DOMAIN (PHOBIUS); SIGNAL_PEPTIDE_N_REGION (PHOBIUS); SIGNAL_PEPTIDE_H_REGION (PHOBIUS); PS51257 (PROSITE_PROFILES); SignalP-noTM (SIGNALP_GRAM_NEGATIVE); SignalP-noTM (SIGNALP_EUK); SignalP-TM (SIGNALP_GRAM_POSITIVE); IPR009009 (SUPERFAMILY)
IMGA|Medtr5g033510.1	6.52575	12.3221	alliin lyase	Coil (COILS); IPR015422 (G3DSA:3.90.1150.GENE3D); IPR006948 (PFAM); IPR006947 (G3DSA:2.10.25.GENE3D); IPR015421 (G3DSA:3.40.640.GENE3D); PTHR11751 (PANTHER); PTHR11751:SF347 (PANTHER); IPR015424 (SUPERFAMILY)
IMGA|Medtr3g104820.1	11.0932	12.2183	hypothetical protein	no IPS match
IMGA|Medtr6g008430.1	11.1365	12.1933	cytochrome p450	IPR002401 (PRINTS); IPR001128 (PRINTS); IPR001128 (G3DSA:1.10.630.GENE3D); IPR001128 (PFAM); PTHR24298 (PANTHER); PTHR24298:SF61 (PANTHER); IPR017972 (PROSITE_PATTERNS); TRANSMEMBRANE (PHOBIUS); NON_CYTOPLASMIC_DOMAIN (PHOBIUS); CYTOPLASMIC_DOMAIN (PHOBIUS); IPR001128 (SUPERFAMILY); TMhelix (TMHMM)
IMGA|Medtr5g094380.1	11.9843	12.1756	leucine-rich repeat receptor-like protein kinase	IPR000719 (PFAM); IPR025875 (PFAM); G3DSA:1.10.510.10 (GENE3D); G3DSA:3.80.10.10 (GENE3D); G3DSA:3.30.200.20 (GENE3D); PTHR24420:SF474 (PANTHER); PTHR24420 (PANTHER); TRANSMEMBRANE (PHOBIUS); NON_CYTOPLASMIC_DOMAIN (PHOBIUS); CYTOPLASMIC_DOMAIN (PHOBIUS); IPR000719 (PROSITE_PROFILES); SSF52058 (SUPERFAMILY); IPR011009 (SUPERFAMILY); TMhelix (TMHMM)
IMGA|Medtr7g102360.1	5.9388	11.8606	heparan-alpha-glucosaminide n-acetyltransferase-like	PTHR31061:SF4 (PANTHER); PTHR31061 (PANTHER); SIGNAL_PEPTIDE_H_REGION (PHOBIUS); CYTOPLASMIC_DOMAIN (PHOBIUS); CYTOPLASMIC_DOMAIN (PHOBIUS); TRANSMEMBRANE (PHOBIUS); CYTOPLASMIC_DOMAIN (PHOBIUS); TRANSMEMBRANE (PHOBIUS); SIGNAL_PEPTIDE_N_REGION (PHOBIUS); TRANSMEMBRANE (PHOBIUS); TRANSMEMBRANE (PHOBIUS); NON_CYTOPLASMIC_DOMAIN (PHOBIUS); NON_CYTOPLASMIC_DOMAIN (PHOBIUS); NON_CYTOPLASMIC_DOMAIN (P…
IMGA|Medtr2g025170.1	9.88423	11.5865	rpm1-interacting protein 4	IPR008700 (PFAM)
IMGA|Medtr5g011260.1	5.64532	11.5326	subtilisin-like serine protease	IPR015500 (PRINTS); IPR000209 (PFAM); IPR010259 (PFAM); IPR003137 (PFAM); G3DSA:3.50.30.30 (GENE3D); IPR000209 (G3DSA:3.40.50.GENE3D); IPR015500 (PANTHER); PTHR10795:SF329 (PANTHER); IPR023827 (PROSITE_PATTERNS); SIGNAL_PEPTIDE_H_REGION (PHOBIUS); SIGNAL_PEPTIDE (PHOBIUS); SIGNAL_PEPTIDE_C_REGION (PHOBIUS); NON_CYTOPLASMIC_DOMAIN (PHOBIUS); SIGNAL_PEPTIDE_N_REGION (PHOBIUS); SignalP-TM (SIGNALP_E…
IMGA|Medtr3g009880.1	7.24237	11.5098	fad-linked oxidoreductase	IPR016169 (G3DSA:3.30.465.GENE3D); IPR012951 (PFAM); IPR016167 (G3DSA:3.30.43.GENE3D); IPR006094 (PFAM); PTHR32448 (PANTHER); IPR006093 (PROSITE_PATTERNS); SIGNAL_PEPTIDE_N_REGION (PHOBIUS); SIGNAL_PEPTIDE_H_REGION (PHOBIUS); NON_CYTOPLASMIC_DOMAIN (PHOBIUS); SIGNAL_PEPTIDE (PHOBIUS); SIGNAL_PEPTIDE_C_REGION (PHOBIUS); IPR016166 (PROSITE_PROFILES); SignalP-noTM (SIGNALP_EUK); SignalP-TM (SIGNALP_…
IMGA|Medtr8g107450.1	14.229	11.4782	str	IPR003593 (SMART); IPR003439 (PFAM); IPR013525 (PFAM); IPR027417 (G3DSA:3.40.50.GENE3D); PTHR19241 (PANTHER); PTHR19241:SF180 (PANTHER); IPR017871 (PROSITE_PATTERNS); TRANSMEMBRANE (PHOBIUS); NON_CYTOPLASMIC_DOMAIN (PHOBIUS); TRANSMEMBRANE (PHOBIUS); TRANSMEMBRANE (PHOBIUS); TRANSMEMBRANE (PHOBIUS); TRANSMEMBRANE (PHOBIUS); CYTOPLASMIC_DOMAIN (PHOBIUS); NON_CYTOPLASMIC_DOMAIN (PHOBIUS); TRANSMEMB…
IMGA|Medtr6g051840.1	8.70746	11.4481	unknown function DUF21	no IPS match
IMGA|Medtr1g100610.1	7.26359	11.3536	serine carboxypeptidase ii-3	IPR001563 (PRINTS); IPR029058 (G3DSA:3.40.50.GENE3D); IPR001563 (PFAM); PTHR11802:SF23 (PANTHER); IPR001563 (PANTHER); IPR018202 (PROSITE_PATTERNS); IPR018202 (PROSITE_PATTERNS); SIGNAL_PEPTIDE_C_REGION (PHOBIUS); SIGNAL_PEPTIDE_N_REGION (PHOBIUS); NON_CYTOPLASMIC_DOMAIN (PHOBIUS); SIGNAL_PEPTIDE_H_REGION (PHOBIUS); SIGNAL_PEPTIDE (PHOBIUS); SignalP-TM (SIGNALP_GRAM_POSITIVE); SignalP-noTM (SIGNA…
IMGA|Medtr1g101370.1	7.50127	11.2213	atp binding	IPR029063 (G3DSA:3.40.50.GENE3D); IPR004159 (PFAM); PTHR10108 (PANTHER); PTHR10108:SF753 (PANTHER); TRANSMEMBRANE (PHOBIUS); CYTOPLASMIC_DOMAIN (PHOBIUS); NON_CYTOPLASMIC_DOMAIN (PHOBIUS); IPR029063 (SUPERFAMILY); IPR029063 (SUPERFAMILY); TMhelix (TMHMM)
IMGA|Medtr4g107930.1	7.01663	11.2166	cysteine proteinase	IPR000668 (PRINTS); IPR013201 (SMART); IPR000668 (SMART); IPR000668 (PFAM); IPR013201 (PFAM); G3DSA:3.90.70.10 (GENE3D); PTHR12411:SF297 (PANTHER); IPR013128 (PANTHER); IPR025661 (PROSITE_PATTERNS); IPR000169 (PROSITE_PATTERNS); IPR025660 (PROSITE_PATTERNS); NON_CYTOPLASMIC_DOMAIN (PHOBIUS); CYTOPLASMIC_DOMAIN (PHOBIUS); TRANSMEMBRANE (PHOBIUS); SSF54001 (SUPERFAMILY); TMhelix (TMHMM)
IMGA|Medtr3g086420.1	5.73152	11.0085	abc transporter b family member	G3DSA:1.20.1560.10 (GENE3D); CYTOPLASMIC_DOMAIN (PHOBIUS); NON_CYTOPLASMIC_DOMAIN (PHOBIUS); TRANSMEMBRANE (PHOBIUS); NON_CYTOPLASMIC_DOMAIN (PHOBIUS); TRANSMEMBRANE (PHOBIUS); IPR011527 (SUPERFAMILY); TMhelix (TMHMM)
IMGA|Medtr7g086280.1	7.43696	10.9586	blue copper protein	IPR008972 (G3DSA:2.60.40.GENE3D); IPR003245 (PFAM); SIGNAL_PEPTIDE_N_REGION (PHOBIUS); SIGNAL_PEPTIDE_C_REGION (PHOBIUS); NON_CYTOPLASMIC_DOMAIN (PHOBIUS); SIGNAL_PEPTIDE_H_REGION (PHOBIUS); SIGNAL_PEPTIDE (PHOBIUS); IPR003245 (PROSITE_PROFILES); SignalP-noTM (SIGNALP_GRAM_NEGATIVE); SignalP-noTM (SIGNALP_EUK); SignalP-TM (SIGNALP_GRAM_POSITIVE); IPR008972 (SUPERFAMILY); TMhelix (TMHMM)
IMGA|Medtr8g067880.1	11.0548	10.8535	lectin-like protein	IPR016363 (PIRSF); IPR013320 (G3DSA:2.60.120.GENE3D); IPR001220 (PFAM); PTHR32401:SF2 (PANTHER); PTHR32401 (PANTHER); IPR019825 (PROSITE_PATTERNS); SIGNAL_PEPTIDE_H_REGION (PHOBIUS); SIGNAL_PEPTIDE_N_REGION (PHOBIUS); SIGNAL_PEPTIDE_C_REGION (PHOBIUS); NON_CYTOPLASMIC_DOMAIN (PHOBIUS); SIGNAL_PEPTIDE (PHOBIUS); SignalP-noTM (SIGNALP_EUK); IPR008985 (SUPERFAMILY)
IMGA|Medtr7g086100.1	7.53316	10.8496	blue copper protein	IPR003245 (PFAM); IPR008972 (G3DSA:2.60.40.GENE3D); NON_CYTOPLASMIC_DOMAIN (PHOBIUS); SIGNAL_PEPTIDE_N_REGION (PHOBIUS); SIGNAL_PEPTIDE_C_REGION (PHOBIUS); SIGNAL_PEPTIDE (PHOBIUS); SIGNAL_PEPTIDE_H_REGION (PHOBIUS); IPR003245 (PROSITE_PROFILES); SignalP-noTM (SIGNALP_EUK); SignalP-noTM (SIGNALP_GRAM_NEGATIVE); SignalP-TM (SIGNALP_GRAM_POSITIVE); IPR008972 (SUPERFAMILY); TMhelix (TMHMM)
IMGA|Medtr7g086230.1	7.82321	10.8158	blue copper protein	IPR003245 (PFAM); IPR008972 (G3DSA:2.60.40.GENE3D); SIGNAL_PEPTIDE_N_REGION (PHOBIUS); SIGNAL_PEPTIDE_C_REGION (PHOBIUS); NON_CYTOPLASMIC_DOMAIN (PHOBIUS); SIGNAL_PEPTIDE_H_REGION (PHOBIUS); SIGNAL_PEPTIDE (PHOBIUS); IPR003245 (PROSITE_PROFILES); SignalP-TM (SIGNALP_GRAM_POSITIVE); SignalP-noTM (SIGNALP_EUK); SignalP-noTM (SIGNALP_GRAM_NEGATIVE); IPR008972 (SUPERFAMILY); TMhelix (TMHMM)
IMGA|Medtr5g014400.1	7.94029	10.6918	zinc finger (c2h2 type) containing protein	IPR015880 (SMART); IPR013087 (G3DSA:3.30.160.GENE3D); PF13912 (PFAM); PTHR26374:SF148 (PANTHER); PTHR26374 (PANTHER); IPR007087 (PROSITE_PATTERNS); IPR007087 (PROSITE_PROFILES); SSF57667 (SUPERFAMILY)
IMGA|Medtr7g009410.1	14.2295	10.687	ap2 domain-containing transcription factor	Coil (COILS); IPR001471 (PRINTS); IPR001471 (SMART); IPR001471 (PFAM); IPR001471 (G3DSA:3.30.730.GENE3D); PTHR32467 (PANTHER); IPR001471 (PROSITE_PROFILES); IPR001471 (PROSITE_PROFILES); IPR016177 (SUPERFAMILY); IPR016177 (SUPERFAMILY)
IMGA|Medtr4g079800.1	11.7853	10.6699	cysteine proteinase	IPR000668 (PRINTS); IPR013201 (SMART); IPR000668 (SMART); G3DSA:3.90.70.10 (GENE3D); IPR000668 (PFAM); IPR013201 (PFAM); PTHR12411:SF297 (PANTHER); IPR013128 (PANTHER); IPR000169 (PROSITE_PATTERNS); IPR025660 (PROSITE_PATTERNS); IPR025661 (PROSITE_PATTERNS); NON_CYTOPLASMIC_DOMAIN (PHOBIUS); SIGNAL_PEPTIDE (PHOBIUS); SIGNAL_PEPTIDE_N_REGION (PHOBIUS); SIGNAL_PEPTIDE_C_REGION (PHOBIUS); SIGNAL_PEP…
IMGA|Medtr8g060550.1	8.37254	10.2409	alpha-amylase subtilisin inhibitor	IPR002160 (SMART); G3DSA:2.80.10.50 (GENE3D); IPR002160 (PFAM); NON_CYTOPLASMIC_DOMAIN (PHOBIUS); SIGNAL_PEPTIDE_C_REGION (PHOBIUS); SIGNAL_PEPTIDE (PHOBIUS); SIGNAL_PEPTIDE_N_REGION (PHOBIUS); SIGNAL_PEPTIDE_H_REGION (PHOBIUS); SignalP-noTM (SIGNALP_EUK); IPR011065 (SUPERFAMILY); TMhelix (TMHMM)
IMGA|Medtr8g074580.1	8.2505	10.1569	gdsl esterase lipase	IPR013831 (G3DSA:3.40.50.GENE3D); IPR001087 (PFAM); PTHR22835:SF150 (PANTHER); PTHR22835 (PANTHER); CYTOPLASMIC_DOMAIN (PHOBIUS); TRANSMEMBRANE (PHOBIUS); NON_CYTOPLASMIC_DOMAIN (PHOBIUS); SSF52266 (SUPERFAMILY); TMhelix (TMHMM)
IMGA|AC2255195.1	10.2866	10.0554	mlo-like protein	IPR004326 (PFAM); PTHR31942 (PANTHER); PTHR31942:SF10 (PANTHER); CYTOPLASMIC_DOMAIN (PHOBIUS); NON_CYTOPLASMIC_DOMAIN (PHOBIUS); TRANSMEMBRANE (PHOBIUS); TRANSMEMBRANE (PHOBIUS); CYTOPLASMIC_DOMAIN (PHOBIUS); NON_CYTOPLASMIC_DOMAIN (PHOBIUS); NON_CYTOPLASMIC_DOMAIN (PHOBIUS); CYTOPLASMIC_DOMAIN (PHOBIUS); TRANSMEMBRANE (PHOBIUS); CYTOPLASMIC_DOMAIN (PHOBIUS); TRANSMEMBRANE (PHOBIUS); NON_CYTOPLAS…
IMGA|Medtr1g079120.1	12.4815	9.98205	subtilisin-like protease	IPR015500 (PRINTS); G3DSA:3.30.70.80 (GENE3D); IPR000209 (G3DSA:3.40.50.GENE3D); IPR010259 (PFAM); IPR000209 (PFAM); IPR015500 (PANTHER); PTHR10795:SF335 (PANTHER); IPR023828 (PROSITE_PATTERNS); SIGNAL_PEPTIDE_H_REGION (PHOBIUS); SIGNAL_PEPTIDE_C_REGION (PHOBIUS); SIGNAL_PEPTIDE_N_REGION (PHOBIUS); NON_CYTOPLASMIC_DOMAIN (PHOBIUS); SIGNAL_PEPTIDE (PHOBIUS); SignalP-noTM (SIGNALP_EUK); IPR000209 (…
IMGA|Medtr2g102010.1	9.67095	9.88387	glycine max mitochondrial arginine transporter bac2-like transcript variant mrna	IPR002067 (PRINTS); IPR023395 (G3DSA:1.50.40.GENE3D); IPR018108 (PFAM); PTHR24089:SF69 (PANTHER); PTHR24089 (PANTHER); TRANSMEMBRANE (PHOBIUS); NON_CYTOPLASMIC_DOMAIN (PHOBIUS); CYTOPLASMIC_DOMAIN (PHOBIUS); IPR018108 (PROSITE_PROFILES); IPR018108 (PROSITE_PROFILES); IPR018108 (PROSITE_PROFILES); IPR018108 (PROSITE_PROFILES); IPR023395 (SUPERFAMILY); IPR023395 (SUPERFAMILY)
IMGA|Medtr2g086620.1	9.68471	9.54148	germin-like protein	IPR001929 (PRINTS); IPR006045 (SMART); IPR014710 (G3DSA:2.60.120.GENE3D); IPR006045 (PFAM); PTHR31238:SF11 (PANTHER); PTHR31238 (PANTHER); NON_CYTOPLASMIC_DOMAIN (PHOBIUS); SIGNAL_PEPTIDE (PHOBIUS); SIGNAL_PEPTIDE_H_REGION (PHOBIUS); SIGNAL_PEPTIDE_N_REGION (PHOBIUS); SIGNAL_PEPTIDE_C_REGION (PHOBIUS); SignalP-noTM (SIGNALP_EUK); IPR011051 (SUPERFAMILY)
IMGA|Medtr5g005950.1	9.05262	9.42996	late embryogenesis LEA	IPR004864 (PFAM); PTHR31852:SF3 (PANTHER); PTHR31852 (PANTHER); CYTOPLASMIC_DOMAIN (PHOBIUS); TRANSMEMBRANE (PHOBIUS); NON_CYTOPLASMIC_DOMAIN (PHOBIUS); TRANSMEMBRANE (PHOBIUS); CYTOPLASMIC_DOMAIN (PHOBIUS); SSF117070 (SUPERFAMILY); TMhelix (TMHMM)
IMGA|Medtr3g107650.1	7.37918	9.32425	u-box domain-containing protein 6	IPR011989 (G3DSA:1.25.10.GENE3D); PTHR23315 (PANTHER); IPR016024 (SUPERFAMILY)
IMGA|Medtr5g033070.1	7.74883	9.24376	nadh dehydrogenase subunit 4	no IPS match
IMGA|Medtr5g083430.1	9.36194	9.19688	(+)-neomenthol dehydrogenase	IPR002347 (PRINTS); IPR016040 (G3DSA:3.40.50.GENE3D); PTHR24322:SF295 (PANTHER); PTHR24322 (PANTHER); IPR020904 (PROSITE_PATTERNS); SSF51735 (SUPERFAMILY)
IMGA|Medtr8g092270.1	5.93814	9.13334	probable serine threonine-protein kinase	no IPS match
IMGA|Medtr1g107110.1	5.20522	8.81936	uncharacterized protein	IPR008528 (PFAM); PTHR31280:SF1 (PANTHER); PTHR31280 (PANTHER); IPR014770 (PROSITE_PROFILES); IPR014772 (PROSITE_PROFILES)
IMGA|Medtr6g006990.4	8.91272	8.71165	carbonic anhydrase	Coil (COILS); IPR001765 (SMART); IPR001765 (PFAM); IPR001765 (G3DSA:3.40.1050.GENE3D); IPR001765 (PANTHER); PTHR11002:SF7 (PANTHER); IPR015892 (PROSITE_PATTERNS); IPR015892 (PROSITE_PATTERNS); IPR001765 (SUPERFAMILY)
IMGA|Medtr1g100670.1	11.3452	8.68275	serine carboxypeptidase-like protein	IPR001563 (PRINTS); IPR029058 (G3DSA:3.40.50.GENE3D); IPR001563 (PFAM); IPR001563 (PANTHER); PTHR11802:SF23 (PANTHER); IPR018202 (PROSITE_PATTERNS); IPR018202 (PROSITE_PATTERNS); SIGNAL_PEPTIDE_C_REGION (PHOBIUS); SIGNAL_PEPTIDE (PHOBIUS); NON_CYTOPLASMIC_DOMAIN (PHOBIUS); SIGNAL_PEPTIDE_H_REGION (PHOBIUS); SIGNAL_PEPTIDE_N_REGION (PHOBIUS); SignalP-TM (SIGNALP_GRAM_POSITIVE); SignalP-noTM (SIGNA…
IMGA|Medtr4g126930.1	8.04892	8.63089	cysteine-rich receptor-like protein kinase	IPR002290 (SMART); G3DSA:3.30.200.20 (GENE3D); G3DSA:1.10.510.10 (GENE3D); IPR001245 (PFAM); IPR013320 (G3DSA:2.60.120.GENE3D); PTHR24420 (PANTHER); IPR008271 (PROSITE_PATTERNS); TRANSMEMBRANE (PHOBIUS); CYTOPLASMIC_DOMAIN (PHOBIUS); NON_CYTOPLASMIC_DOMAIN (PHOBIUS); TRANSMEMBRANE (PHOBIUS); CYTOPLASMIC_DOMAIN (PHOBIUS); IPR000719 (PROSITE_PROFILES); IPR011009 (SUPERFAMILY); TMhelix (TMHMM)
IMGA|Medtr1g009270.1	9.24785	8.48436	receptor-like protein kinase	IPR000719 (PFAM); G3DSA:1.10.510.10 (GENE3D); G3DSA:3.30.200.20 (GENE3D); IPR013320 (G3DSA:2.60.120.GENE3D); IPR013210 (PFAM); G3DSA:3.80.10.10 (GENE3D); IPR001611 (PFAM); IPR001611 (PFAM); PTHR24420:SF708 (PANTHER); PTHR24420 (PANTHER); IPR017441 (PROSITE_PATTERNS); SIGNAL_PEPTIDE_N_REGION (PHOBIUS); NON_CYTOPLASMIC_DOMAIN (PHOBIUS); SIGNAL_PEPTIDE (PHOBIUS); TRANSMEMBRANE (PHOBIUS); CYTOPLASMIC…
IMGA|AC23367519.1	6.06055	8.3204	glycine max vignain-like mrna	IPR000668 (PRINTS); IPR013201 (SMART); IPR000668 (SMART); IPR000668 (PFAM); G3DSA:3.90.70.10 (GENE3D); IPR013201 (PFAM); PTHR12411:SF297 (PANTHER); IPR013128 (PANTHER); IPR000169 (PROSITE_PATTERNS); IPR025660 (PROSITE_PATTERNS); IPR025661 (PROSITE_PATTERNS); NON_CYTOPLASMIC_DOMAIN (PHOBIUS); SIGNAL_PEPTIDE (PHOBIUS); SIGNAL_PEPTIDE_N_REGION (PHOBIUS); SIGNAL_PEPTIDE_C_REGION (PHOBIUS); SIGNAL_PEP…
IMGA|Medtr7g093330.1	8.19475	8.21066	cysteine histidine-rich c1 domain-containing protein	IPR011424 (PFAM); PTHR13871 (PANTHER); SSF57889 (SUPERFAMILY)
IMGA|Medtr3g049390.1	5.06068	8.20603	hydroxyproline-rich glycoprotein family protein	PR01217 (PRINTS); NON_CYTOPLASMIC_DOMAIN (PHOBIUS); TRANSMEMBRANE (PHOBIUS); SIGNAL_PEPTIDE_N_REGION (PHOBIUS); SIGNAL_PEPTIDE_C_REGION (PHOBIUS); SIGNAL_PEPTIDE_H_REGION (PHOBIUS); SIGNAL_PEPTIDE (PHOBIUS); CYTOPLASMIC_DOMAIN (PHOBIUS); SignalP-noTM (SIGNALP_EUK); SignalP-TM (SIGNALP_GRAM_POSITIVE); TMhelix (TMHMM); TMhelix (TMHMM)
IMGA|Medtr4g079770.1	9.14497	8.18301	cysteine proteinase	IPR000668 (PRINTS); IPR013201 (SMART); IPR000668 (SMART); IPR000668 (PFAM); IPR013201 (PFAM); G3DSA:3.90.70.10 (GENE3D); IPR013128 (PANTHER); PTHR12411:SF297 (PANTHER); IPR025660 (PROSITE_PATTERNS); IPR025661 (PROSITE_PATTERNS); IPR000169 (PROSITE_PATTERNS); NON_CYTOPLASMIC_DOMAIN (PHOBIUS); SIGNAL_PEPTIDE (PHOBIUS); SIGNAL_PEPTIDE_N_REGION (PHOBIUS); SIGNAL_PEPTIDE_C_REGION (PHOBIUS); SIGNAL_PEP…
IMGA|Medtr3g022830.1	8.18516	8.16381	gras family transcription factor	IPR005202 (PFAM); PTHR31636 (PANTHER); PTHR31636:SF13 (PANTHER); IPR005202 (PROSITE_PROFILES)
IMGA|AC20256820.1	5.7605	8.07074	mlo-like protein	IPR004326 (PFAM); PTHR31942 (PANTHER); PTHR31942:SF10 (PANTHER); NON_CYTOPLASMIC_DOMAIN (PHOBIUS); CYTOPLASMIC_DOMAIN (PHOBIUS); TRANSMEMBRANE (PHOBIUS); TRANSMEMBRANE (PHOBIUS); NON_CYTOPLASMIC_DOMAIN (PHOBIUS); NON_CYTOPLASMIC_DOMAIN (PHOBIUS); TRANSMEMBRANE (PHOBIUS); CYTOPLASMIC_DOMAIN (PHOBIUS); TRANSMEMBRANE (PHOBIUS); TRANSMEMBRANE (PHOBIUS); TRANSMEMBRANE (PHOBIUS); NON_CYTOPLASMIC_DOMAIN…
IMGA|Medtr5g011320.1	7.06982	7.97974	subtilisin-like serine protease	IPR015500 (PRINTS); IPR000209 (G3DSA:3.40.50.GENE3D); IPR003137 (PFAM); G3DSA:3.50.30.30 (GENE3D); IPR000209 (PFAM); IPR010259 (PFAM); PTHR10795:SF329 (PANTHER); IPR015500 (PANTHER); IPR023827 (PROSITE_PATTERNS); SIGNAL_PEPTIDE (PHOBIUS); SIGNAL_PEPTIDE_H_REGION (PHOBIUS); SIGNAL_PEPTIDE_C_REGION (PHOBIUS); NON_CYTOPLASMIC_DOMAIN (PHOBIUS); SIGNAL_PEPTIDE_N_REGION (PHOBIUS); SignalP-TM (SIGNALP_G…
IMGA|Medtr1g100660.1	9.8319	7.97427	serine carboxypeptidase-like protein	IPR001563 (PRINTS); IPR001563 (PFAM); IPR029058 (G3DSA:3.40.50.GENE3D); IPR001563 (PANTHER); PTHR11802:SF23 (PANTHER); IPR018202 (PROSITE_PATTERNS); IPR018202 (PROSITE_PATTERNS); SIGNAL_PEPTIDE_C_REGION (PHOBIUS); NON_CYTOPLASMIC_DOMAIN (PHOBIUS); SIGNAL_PEPTIDE (PHOBIUS); SIGNAL_PEPTIDE_H_REGION (PHOBIUS); SIGNAL_PEPTIDE_N_REGION (PHOBIUS); SignalP-noTM (SIGNALP_EUK); SignalP-TM (SIGNALP_GRAM_PO…
IMGA|Medtr1g009240.1	7.63564	7.85138	receptor-like protein kinase	IPR001611 (PFAM); G3DSA:3.80.10.10 (GENE3D); IPR013210 (PFAM); PTHR24420:SF708 (PANTHER); PTHR24420 (PANTHER); TRANSMEMBRANE (PHOBIUS); CYTOPLASMIC_DOMAIN (PHOBIUS); NON_CYTOPLASMIC_DOMAIN (PHOBIUS); SSF52058 (SUPERFAMILY); TMhelix (TMHMM)
IMGA|Medtr8g087420.1	10.751	7.66827	receptor-like protein kinase	Coil (COILS); IPR012336 (G3DSA:3.40.30.GENE3D); IPR013320 (G3DSA:2.60.120.GENE3D); G3DSA:1.10.510.10 (GENE3D); IPR013210 (PFAM); G3DSA:3.30.200.20 (GENE3D); IPR004046 (PFAM); IPR010987 (G3DSA:1.20.1050.GENE3D); IPR001611 (PFAM); IPR004045 (PFAM); G3DSA:3.80.10.10 (GENE3D); IPR000719 (PFAM); PTHR24420:SF708 (PANTHER); PTHR24420 (PANTHER); IPR017441 (PROSITE_PATTERNS); SIGNAL_PEPTIDE_N_REGION (PHOB…
IMGA|Medtr7g115050.1	5.09605	7.53866	ammonium transporter 3 member	IPR002229 (PRINTS); IPR001905 (TIGRFAM); IPR024041 (PFAM); IPR029020 (G3DSA:1.10.3430.GENE3D); PTHR11730:SF17 (PANTHER); IPR001905 (PANTHER); IPR018047 (PROSITE_PATTERNS); TRANSMEMBRANE (PHOBIUS); NON_CYTOPLASMIC_DOMAIN (PHOBIUS); TRANSMEMBRANE (PHOBIUS); TRANSMEMBRANE (PHOBIUS); CYTOPLASMIC_DOMAIN (PHOBIUS); TRANSMEMBRANE (PHOBIUS); TRANSMEMBRANE (PHOBIUS); NON_CYTOPLASMIC_DOMAIN (PHOBIUS); CYTO…
IMGA|Medtr7g076660.1	4.20549	7.51405	(+)-neomenthol dehydrogenase	IPR002198 (PRINTS); IPR002347 (PRINTS); IPR002198 (PFAM); IPR016040 (G3DSA:3.40.50.GENE3D); PTHR24322:SF295 (PANTHER); PTHR24322 (PANTHER); IPR020904 (PROSITE_PATTERNS); NON_CYTOPLASMIC_DOMAIN (PHOBIUS); CYTOPLASMIC_DOMAIN (PHOBIUS); TRANSMEMBRANE (PHOBIUS); SSF51735 (SUPERFAMILY); SSF51735 (SUPERFAMILY); SSF51735 (SUPERFAMILY); TMhelix (TMHMM); TMhelix (TMHMM)
IMGA|Medtr2g062560.1	6.38359	7.10653	beta-hexosaminidase subunit beta	IPR025705 (PRINTS); IPR025705 (PIRSF); IPR029019 (PFAM); IPR015883 (PFAM); IPR029018 (G3DSA:3.30.379.GENE3D); IPR013781 (G3DSA:3.20.20.GENE3D); PTHR22600:SF4 (PANTHER); PTHR22600 (PANTHER); SIGNAL_PEPTIDE_N_REGION (PHOBIUS); SIGNAL_PEPTIDE_H_REGION (PHOBIUS); SIGNAL_PEPTIDE_C_REGION (PHOBIUS); SIGNAL_PEPTIDE (PHOBIUS); NON_CYTOPLASMIC_DOMAIN (PHOBIUS); SignalP-noTM (SIGNALP_EUK); IPR017853 (SUPER…
IMGA|AC23367111.1	5.6364	7.0306	zinc transporter	IPR003689 (PFAM); PTHR11040 (PANTHER); PTHR11040:SF35 (PANTHER); NON_CYTOPLASMIC_DOMAIN (PHOBIUS); TRANSMEMBRANE (PHOBIUS); CYTOPLASMIC_DOMAIN (PHOBIUS); NON_CYTOPLASMIC_DOMAIN (PHOBIUS); CYTOPLASMIC_DOMAIN (PHOBIUS); TRANSMEMBRANE (PHOBIUS); TRANSMEMBRANE (PHOBIUS); TMhelix (TMHMM); TMhelix (TMHMM); TMhelix (TMHMM)
IMGA|Medtr8g074700.1	6.18533	7.01169	transposon en spm sub-class	IPR029480 (PFAM); PTHR10775:SF88 (PANTHER); PTHR10775 (PANTHER)
IMGA|Medtr7g076960.1	5.19075	6.89791	ripening-related protein	IPR014733 (G3DSA:2.40.40.GENE3D); SIGNAL_PEPTIDE_N_REGION (PHOBIUS); SIGNAL_PEPTIDE (PHOBIUS); NON_CYTOPLASMIC_DOMAIN (PHOBIUS); SIGNAL_PEPTIDE_C_REGION (PHOBIUS); SIGNAL_PEPTIDE_H_REGION (PHOBIUS); SignalP-noTM (SIGNALP_GRAM_NEGATIVE); SignalP-noTM (SIGNALP_EUK); SignalP-TM (SIGNALP_GRAM_POSITIVE); IPR009009 (SUPERFAMILY)
IMGA|Medtr2g081600.1	4.44096	6.83107	nuclear transcription factor y subunit c-1	IPR003958 (PFAM); IPR009072 (G3DSA:1.10.20.GENE3D); IPR027170 (PTHR10252:PANTHER); PTHR10252 (PANTHER); IPR009072 (SUPERFAMILY)
IMGA|Medtr4g091000.1	6.85109	6.82618	domain containing protein	IPR018392 (SMART); IPR018392 (G3DSA:3.10.350.GENE3D); IPR018392 (PFAM); SIGNAL_PEPTIDE_C_REGION (PHOBIUS); SIGNAL_PEPTIDE (PHOBIUS); SIGNAL_PEPTIDE_H_REGION (PHOBIUS); NON_CYTOPLASMIC_DOMAIN (PHOBIUS); SIGNAL_PEPTIDE_N_REGION (PHOBIUS); SignalP-TM (SIGNALP_GRAM_POSITIVE); SignalP-noTM (SIGNALP_EUK); SignalP-noTM (SIGNALP_GRAM_NEGATIVE); IPR018392 (SUPERFAMILY); TMhelix (TMHMM)
IMGA|Medtr2g093750.1	5.17499	6.81259	mlo-like protein 6-like	IPR004326 (PFAM); PTHR31942:SF8 (PANTHER); PTHR31942 (PANTHER); TRANSMEMBRANE (PHOBIUS); TRANSMEMBRANE (PHOBIUS); TRANSMEMBRANE (PHOBIUS); NON_CYTOPLASMIC_DOMAIN (PHOBIUS); TRANSMEMBRANE (PHOBIUS); NON_CYTOPLASMIC_DOMAIN (PHOBIUS); TRANSMEMBRANE (PHOBIUS); CYTOPLASMIC_DOMAIN (PHOBIUS); TRANSMEMBRANE (PHOBIUS); CYTOPLASMIC_DOMAIN (PHOBIUS); CYTOPLASMIC_DOMAIN (PHOBIUS); TRANSMEMBRANE (PHOBIUS); NO…
IMGA|Medtr2g086640.1	5.02613	6.70985	germin-like protein	IPR001929 (PRINTS); IPR006045 (SMART); IPR014710 (G3DSA:2.60.120.GENE3D); IPR006045 (PFAM); PTHR31238:SF11 (PANTHER); PTHR31238 (PANTHER); SIGNAL_PEPTIDE_H_REGION (PHOBIUS); SIGNAL_PEPTIDE_N_REGION (PHOBIUS); SIGNAL_PEPTIDE (PHOBIUS); NON_CYTOPLASMIC_DOMAIN (PHOBIUS); SIGNAL_PEPTIDE_C_REGION (PHOBIUS); SignalP-TM (SIGNALP_GRAM_POSITIVE); SignalP-noTM (SIGNALP_EUK); IPR011051 (SUPERFAMILY)
IMGA|Medtr7g086200.1	5.76693	6.61934	blue copper protein	IPR008972 (G3DSA:2.60.40.GENE3D); IPR003245 (PFAM); TRANSMEMBRANE (PHOBIUS); NON_CYTOPLASMIC_DOMAIN (PHOBIUS); CYTOPLASMIC_DOMAIN (PHOBIUS); IPR003245 (PROSITE_PROFILES); IPR008972 (SUPERFAMILY); TMhelix (TMHMM)
IMGA|Medtr7g086090.1	4.37011	6.54253	blue copper protein	IPR003245 (PFAM); IPR008972 (G3DSA:2.60.40.GENE3D); SIGNAL_PEPTIDE_N_REGION (PHOBIUS); SIGNAL_PEPTIDE_C_REGION (PHOBIUS); SIGNAL_PEPTIDE_H_REGION (PHOBIUS); NON_CYTOPLASMIC_DOMAIN (PHOBIUS); SIGNAL_PEPTIDE (PHOBIUS); IPR003245 (PROSITE_PROFILES); SignalP-noTM (SIGNALP_EUK); SignalP-TM (SIGNALP_GRAM_POSITIVE); SignalP-noTM (SIGNALP_GRAM_NEGATIVE); IPR008972 (SUPERFAMILY); TMhelix (TMHMM)
IMGA|Medtr5g075400.1	3.62338	6.51948	hypothetical protein	no IPS match
IMGA|Medtr5g044000.1	10.642	6.51679	beta-glucosidase	IPR013781 (G3DSA:3.20.20.GENE3D); IPR001360 (PFAM); PTHR10353:SF26 (PANTHER); IPR001360 (PANTHER); SIGNAL_PEPTIDE_H_REGION (PHOBIUS); TRANSMEMBRANE (PHOBIUS); CYTOPLASMIC_DOMAIN (PHOBIUS); SIGNAL_PEPTIDE_N_REGION (PHOBIUS); SIGNAL_PEPTIDE_C_REGION (PHOBIUS); NON_CYTOPLASMIC_DOMAIN (PHOBIUS); SIGNAL_PEPTIDE (PHOBIUS); SignalP-noTM (SIGNALP_EUK); IPR017853 (SUPERFAMILY)
IMGA|Medtr8g078300.1	3.47311	6.50124	protein kinase	G3DSA:1.10.510.10 (GENE3D); IPR018392 (PFAM); G3DSA:1.10.510.10 (GENE3D); IPR001245 (PFAM); G3DSA:3.30.200.20 (GENE3D); PTHR24420:SF626 (PANTHER); PTHR24420 (PANTHER); CYTOPLASMIC_DOMAIN (PHOBIUS); SIGNAL_PEPTIDE_C_REGION (PHOBIUS); TRANSMEMBRANE (PHOBIUS); NON_CYTOPLASMIC_DOMAIN (PHOBIUS); SIGNAL_PEPTIDE_H_REGION (PHOBIUS); SIGNAL_PEPTIDE (PHOBIUS); SIGNAL_PEPTIDE_N_REGION (PHOBIUS); IPR000719 (…
IMGA|Medtr7g114870.1	9.31276	6.18379	unknown function	IPR000048 (SMART); IPR025064 (PFAM); IPR000048 (PFAM); PTHR32295:SF8 (PANTHER); PTHR32295 (PANTHER); IPR000048 (PROSITE_PROFILES); IPR000048 (PROSITE_PROFILES); IPR027417 (SUPERFAMILY)
IMGA|Medtr3g014870.1	4.90914	6.15561	alpha-amylase subtilisin inhibitor	IPR002160 (PRINTS); IPR002160 (SMART); G3DSA:2.80.10.50 (GENE3D); IPR002160 (PFAM); NON_CYTOPLASMIC_DOMAIN (PHOBIUS); SIGNAL_PEPTIDE_N_REGION (PHOBIUS); SIGNAL_PEPTIDE (PHOBIUS); SIGNAL_PEPTIDE_C_REGION (PHOBIUS); SIGNAL_PEPTIDE_H_REGION (PHOBIUS); SignalP-noTM (SIGNALP_EUK); IPR011065 (SUPERFAMILY); TMhelix (TMHMM)
IMGA|Medtr4g005230.1	8.82128	6.10733	ent-kaurenoic acid oxidase	IPR001128 (PRINTS); IPR002401 (PRINTS); IPR001128 (G3DSA:1.10.630.GENE3D); IPR001128 (PFAM); PTHR24286:SF12 (PANTHER); PTHR24286 (PANTHER); IPR017972 (PROSITE_PATTERNS); CYTOPLASMIC_DOMAIN (PHOBIUS); NON_CYTOPLASMIC_DOMAIN (PHOBIUS); TRANSMEMBRANE (PHOBIUS); NON_CYTOPLASMIC_DOMAIN (PHOBIUS); TRANSMEMBRANE (PHOBIUS); IPR001128 (SUPERFAMILY); TMhelix (TMHMM); TMhelix (TMHMM)
IMGA|Medtr4g036300.1	4.63299	6.0758	ripening-related protein	IPR014733 (G3DSA:2.40.40.GENE3D); NON_CYTOPLASMIC_DOMAIN (PHOBIUS); SIGNAL_PEPTIDE_N_REGION (PHOBIUS); SIGNAL_PEPTIDE_H_REGION (PHOBIUS); SIGNAL_PEPTIDE_C_REGION (PHOBIUS); SIGNAL_PEPTIDE (PHOBIUS); SignalP-noTM (SIGNALP_GRAM_NEGATIVE); SignalP-noTM (SIGNALP_EUK); SignalP-TM (SIGNALP_GRAM_POSITIVE); IPR009009 (SUPERFAMILY); IPR009009 (SUPERFAMILY)
IMGA|Medtr2g026510.1	8.61226	5.96758	hypothetical protein	Coil (COILS)
IMGA|Medtr1g100600.1	6.03477	5.92576	serine carboxypeptidase-like protein	IPR001563 (PRINTS); IPR001563 (PFAM); IPR029058 (G3DSA:3.40.50.GENE3D); PTHR11802:SF23 (PANTHER); IPR001563 (PANTHER); IPR018202 (PROSITE_PATTERNS); IPR018202 (PROSITE_PATTERNS); SIGNAL_PEPTIDE (PHOBIUS); NON_CYTOPLASMIC_DOMAIN (PHOBIUS); SIGNAL_PEPTIDE_H_REGION (PHOBIUS); SIGNAL_PEPTIDE_C_REGION (PHOBIUS); SIGNAL_PEPTIDE_N_REGION (PHOBIUS); SignalP-noTM (SIGNALP_GRAM_NEGATIVE); SignalP-TM (SIGNA…
IMGA|Medtr3g085630.1	5.83122	5.90465	ankyrin repeat domain-containing protein	IPR002110 (SMART); IPR020683 (G3DSA:1.25.40.GENE3D); IPR020683 (G3DSA:1.25.40.GENE3D); IPR020683 (G3DSA:1.25.40.GENE3D); IPR020683 (G3DSA:1.25.40.GENE3D); IPR020683 (PFAM); PTHR24198 (PANTHER); IPR002110 (PROSITE_PROFILES); IPR002110 (PROSITE_PROFILES); IPR002110 (PROSITE_PROFILES); IPR002110 (PROSITE_PROFILES); IPR002110 (PROSITE_PROFILES); IPR020683 (PROSITE_PROFILES); IPR020683 (SUPERFAMILY); …
IMGA|Medtr2g042570.1	7.11974	5.6672	inter-alpha-trypsin inhibitor heavy	Coil (COILS); IPR002035 (SMART); PF13519 (PFAM); IPR002035 (G3DSA:3.40.50.GENE3D); PTHR10338 (PANTHER); PTHR10338:SF101 (PANTHER); IPR002035 (PROSITE_PROFILES); IPR002035 (SUPERFAMILY)
IMGA|Medtr1g050930.1	2.0091	5.65375	abc transporter g family member	IPR027417 (G3DSA:3.40.50.GENE3D); IPR013525 (PFAM); PTHR19241 (PANTHER); PTHR19241:SF165 (PANTHER); TRANSMEMBRANE (PHOBIUS); CYTOPLASMIC_DOMAIN (PHOBIUS); NON_CYTOPLASMIC_DOMAIN (PHOBIUS); TRANSMEMBRANE (PHOBIUS); TRANSMEMBRANE (PHOBIUS); CYTOPLASMIC_DOMAIN (PHOBIUS); NON_CYTOPLASMIC_DOMAIN (PHOBIUS); TRANSMEMBRANE (PHOBIUS); CYTOPLASMIC_DOMAIN (PHOBIUS); NON_CYTOPLASMIC_DOMAIN (PHOBIUS); TRANSME…
IMGA|Medtr3g008010.1	5.18114	5.6462	cytokinin-o-glucosyltransferase	G3DSA:3.40.50.2000 (GENE3D); IPR002213 (PFAM); PTHR11926:SF143 (PANTHER); IPR002213 (PANTHER); IPR002213 (PROSITE_PATTERNS); SSF53756 (SUPERFAMILY)
IMGA|Medtr7g027190.1	5.27288	5.63168	protein scarecrow	IPR005202 (PFAM); PTHR31636 (PANTHER); IPR005202 (PROSITE_PROFILES)
IMGA|Medtr8g103250.1	8.32932	5.58918	glycine max probable peptide transporter at1g52190-like mrna	G3DSA:1.20.1250.20 (GENE3D); IPR000109 (PFAM); PTHR11654:SF58 (PANTHER); IPR000109 (PANTHER); NON_CYTOPLASMIC_DOMAIN (PHOBIUS); TRANSMEMBRANE (PHOBIUS); NON_CYTOPLASMIC_DOMAIN (PHOBIUS); CYTOPLASMIC_DOMAIN (PHOBIUS); CYTOPLASMIC_DOMAIN (PHOBIUS); TRANSMEMBRANE (PHOBIUS); TRANSMEMBRANE (PHOBIUS); NON_CYTOPLASMIC_DOMAIN (PHOBIUS); TRANSMEMBRANE (PHOBIUS); TRANSMEMBRANE (PHOBIUS); TRANSMEMBRANE (PHO…
IMGA|Medtr6g009260.1	5.26976	5.54615	type i inositol- -trisphosphate 5-phosphatase cvp2-like	IPR000300 (SMART); IPR005135 (G3DSA:3.60.10.GENE3D); IPR005135 (PFAM); PTHR11200:SF128 (PANTHER); PTHR11200 (PANTHER); IPR005135 (SUPERFAMILY)
IMGA|Medtr7g100990.1	11.6006	5.53436	glycine max nac transcription factor 25-like mrna	IPR003441 (PFAM); PTHR31719 (PANTHER); IPR003441 (PROSITE_PROFILES); IPR003441 (SUPERFAMILY)
IMGA|Medtr8g022300.1	2.35711	5.49751	cicer arietinum auxin-repressed kda transcript variant mrna	no IPS match
IMGA|Medtr3g014820.1	4.20627	5.49606	alpha-amylase subtilisin inhibitor	IPR002160 (PRINTS); IPR002160 (SMART); IPR002160 (PFAM); G3DSA:2.80.10.50 (GENE3D); NON_CYTOPLASMIC_DOMAIN (PHOBIUS); SIGNAL_PEPTIDE_N_REGION (PHOBIUS); SIGNAL_PEPTIDE (PHOBIUS); SIGNAL_PEPTIDE_C_REGION (PHOBIUS); SIGNAL_PEPTIDE_H_REGION (PHOBIUS); SignalP-noTM (SIGNALP_EUK); IPR011065 (SUPERFAMILY)
IMGA|Medtr4g064860.1	4.75084	5.49517	transcriptional regulator	IPR013087 (G3DSA:3.30.160.GENE3D); PTHR26374 (PANTHER); IPR007087 (PROSITE_PATTERNS); IPR007087 (PROSITE_PROFILES); SSF57667 (SUPERFAMILY)
IMGA|Medtr4g132350.1	8.06297	5.46049	uncharacterized protein	no IPS match
IMGA|Medtr2g093810.1	9.57988	5.44183	nac domain-containing protein	IPR003441 (PFAM); PTHR31719 (PANTHER); IPR003441 (PROSITE_PROFILES); IPR003441 (SUPERFAMILY)
IMGA|Medtr7g085200.1	4.7227	5.4304	apyrase-like protein	IPR000407 (PFAM); PTHR11782:SF30 (PANTHER); IPR000407 (PANTHER); IPR000407 (PROSITE_PATTERNS); SIGNAL_PEPTIDE_N_REGION (PHOBIUS); SIGNAL_PEPTIDE_C_REGION (PHOBIUS); SIGNAL_PEPTIDE (PHOBIUS); SIGNAL_PEPTIDE_H_REGION (PHOBIUS); NON_CYTOPLASMIC_DOMAIN (PHOBIUS); SignalP-noTM (SIGNALP_EUK)
IMGA|Medtr4g130270.1	9.10794	5.41573	ap2 domain-containing transcription factor	IPR001471 (PRINTS); IPR001471 (SMART); IPR001471 (PFAM); IPR001471 (G3DSA:3.30.730.GENE3D); PTHR32467 (PANTHER); IPR001471 (PROSITE_PROFILES); IPR001471 (PROSITE_PROFILES); IPR016177 (SUPERFAMILY); IPR016177 (SUPERFAMILY)
IMGA|Medtr7g092620.1	2.77616	5.38394	cytochrome p450	IPR002401 (PRINTS); IPR001128 (PRINTS); IPR001128 (PFAM); IPR001128 (G3DSA:1.10.630.GENE3D); PTHR24298 (PANTHER); PTHR24298:SF59 (PANTHER); IPR017972 (PROSITE_PATTERNS); TRANSMEMBRANE (PHOBIUS); CYTOPLASMIC_DOMAIN (PHOBIUS); NON_CYTOPLASMIC_DOMAIN (PHOBIUS); IPR001128 (SUPERFAMILY); TMhelix (TMHMM)
IMGA|Medtr5g040960.1	6.49673	5.36936	ribonuclease t2	IPR001568 (PFAM); IPR001568 (G3DSA:3.90.730.GENE3D); IPR001568 (PANTHER); IPR018188 (PROSITE_PATTERNS); IPR018188 (PROSITE_PATTERNS); SIGNAL_PEPTIDE (PHOBIUS); SIGNAL_PEPTIDE_N_REGION (PHOBIUS); NON_CYTOPLASMIC_DOMAIN (PHOBIUS); SIGNAL_PEPTIDE_C_REGION (PHOBIUS); SIGNAL_PEPTIDE_H_REGION (PHOBIUS); SignalP-noTM (SIGNALP_EUK); SignalP-noTM (SIGNALP_GRAM_NEGATIVE); IPR001568 (SUPERFAMILY)
IMGA|Medtr7g082660.1	4.84137	5.32935	protein plastid movement impaired 2-like	Coil (COILS); Coil (COILS); Coil (COILS); Coil (COILS); Coil (COILS); IPR008545 (PFAM); PTHR32054 (PANTHER); PTHR32054:SF5 (PANTHER)
IMGA|Medtr3g098650.1	5.13049	5.27084	lysosomal alpha-mannosidase	IPR015341 (SMART); IPR027291 (G3DSA:3.20.110.GENE3D); IPR015341 (PFAM); G3DSA:2.60.40.1360 (GENE3D); G3DSA:2.70.98.30 (GENE3D); IPR011682 (PFAM); IPR013780 (G3DSA:2.60.40.GENE3D); IPR000602 (PFAM); IPR015341 (G3DSA:1.20.1270.GENE3D); PTHR11607:SF18 (PANTHER); PTHR11607 (PANTHER); NON_CYTOPLASMIC_DOMAIN (PHOBIUS); SIGNAL_PEPTIDE_N_REGION (PHOBIUS); SIGNAL_PEPTIDE_C_REGION (PHOBIUS); SIGNAL_PEPTIDE…
IMGA|Medtr5g011370.1	4.79374	5.26074	subtilisin-like serine protease	IPR015500 (PRINTS); IPR003137 (PFAM); IPR000209 (PFAM); G3DSA:3.50.30.30 (GENE3D); IPR010259 (PFAM); IPR000209 (G3DSA:3.40.50.GENE3D); PTHR10795:SF329 (PANTHER); IPR015500 (PANTHER); IPR023827 (PROSITE_PATTERNS); SIGNAL_PEPTIDE (PHOBIUS); SIGNAL_PEPTIDE_H_REGION (PHOBIUS); NON_CYTOPLASMIC_DOMAIN (PHOBIUS); SIGNAL_PEPTIDE_N_REGION (PHOBIUS); SIGNAL_PEPTIDE_C_REGION (PHOBIUS); SignalP-TM (SIGNALP_G…
IMGA|Medtr2g031270.1	3.21768	5.26052	rhicadhesin receptor	IPR001929 (PRINTS); IPR006045 (SMART); IPR014710 (G3DSA:2.60.120.GENE3D); IPR006045 (PFAM); PTHR31238 (PANTHER); IPR019780 (PROSITE_PATTERNS); NON_CYTOPLASMIC_DOMAIN (PHOBIUS); SIGNAL_PEPTIDE_C_REGION (PHOBIUS); SIGNAL_PEPTIDE_H_REGION (PHOBIUS); SIGNAL_PEPTIDE_N_REGION (PHOBIUS); SIGNAL_PEPTIDE (PHOBIUS); SignalP-noTM (SIGNALP_GRAM_NEGATIVE); SignalP-noTM (SIGNALP_EUK); SignalP-TM (SIGNALP_GRAM_…
IMGA|Medtr3g098910.1	7.52568	5.17081	protein ruptured pollen grain	Coil (COILS); PF03083 (PFAM); IPR018179 (PTHR10791:PANTHER); PTHR10791 (PANTHER); NON_CYTOPLASMIC_DOMAIN (PHOBIUS); TRANSMEMBRANE (PHOBIUS); NON_CYTOPLASMIC_DOMAIN (PHOBIUS); NON_CYTOPLASMIC_DOMAIN (PHOBIUS); TRANSMEMBRANE (PHOBIUS); TRANSMEMBRANE (PHOBIUS); NON_CYTOPLASMIC_DOMAIN (PHOBIUS); CYTOPLASMIC_DOMAIN (PHOBIUS); TRANSMEMBRANE (PHOBIUS); CYTOPLASMIC_DOMAIN (PHOBIUS); TRANSMEMBRANE (PHOBIU…
IMGA|Medtr7g076770.1	3.42376	5.13707	ripening-related protein	IPR014733 (G3DSA:2.40.40.GENE3D); SIGNAL_PEPTIDE_C_REGION (PHOBIUS); SIGNAL_PEPTIDE (PHOBIUS); SIGNAL_PEPTIDE_N_REGION (PHOBIUS); NON_CYTOPLASMIC_DOMAIN (PHOBIUS); SIGNAL_PEPTIDE_H_REGION (PHOBIUS); SignalP-noTM (SIGNALP_GRAM_NEGATIVE); SignalP-TM (SIGNALP_GRAM_POSITIVE); SignalP-noTM (SIGNALP_EUK); IPR009009 (SUPERFAMILY)
IMGA|Medtr3g014500.1	4.10901	5.08235	cc-nbs-lrr resistance protein	Coil (COILS); Coil (COILS); PTHR23155:SF419 (PANTHER); PTHR23155 (PANTHER); SIGNAL_PEPTIDE_N_REGION (PHOBIUS); SIGNAL_PEPTIDE_C_REGION (PHOBIUS); SIGNAL_PEPTIDE (PHOBIUS); NON_CYTOPLASMIC_DOMAIN (PHOBIUS); SIGNAL_PEPTIDE_H_REGION (PHOBIUS)
IMGA|Medtr2g102020.1	3.59523	4.97316	acidic endochitinase	IPR001223 (PFAM); IPR013781 (G3DSA:3.20.20.GENE3D); PTHR31939 (PANTHER); IPR001579 (PROSITE_PATTERNS); SIGNAL_PEPTIDE_H_REGION (PHOBIUS); SIGNAL_PEPTIDE_N_REGION (PHOBIUS); SIGNAL_PEPTIDE (PHOBIUS); NON_CYTOPLASMIC_DOMAIN (PHOBIUS); SIGNAL_PEPTIDE_C_REGION (PHOBIUS); SignalP-noTM (SIGNALP_EUK); SignalP-TM (SIGNALP_GRAM_POSITIVE); IPR017853 (SUPERFAMILY); TMhelix (TMHMM)
IMGA|Medtr5g010590.1	9.11404	4.94793	remorin family protein	Coil (COILS); Coil (COILS); IPR005516 (PFAM); PTHR31775 (PANTHER)
IMGA|Medtr3g111350.1	4.32349	4.93398	oligopeptide transporter	IPR004813 (PFAM); IPR004813 (TIGRFAM); IPR004648 (TIGRFAM); PTHR22601 (PANTHER); PTHR22601:SF11 (PANTHER); TRANSMEMBRANE (PHOBIUS); TRANSMEMBRANE (PHOBIUS); TRANSMEMBRANE (PHOBIUS); TRANSMEMBRANE (PHOBIUS); NON_CYTOPLASMIC_DOMAIN (PHOBIUS); TRANSMEMBRANE (PHOBIUS); TRANSMEMBRANE (PHOBIUS); NON_CYTOPLASMIC_DOMAIN (PHOBIUS); NON_CYTOPLASMIC_DOMAIN (PHOBIUS); CYTOPLASMIC_DOMAIN (PHOBIUS); NON_CYTOPL…
IMGA|Medtr4g035220.1	5.68755	4.92018	cyclic nucleotide-gated calmodulin-binding ion channel-like	no IPS match
IMGA|Medtr7g109580.1	5.62858	4.68606	gras family transcription factor	IPR005202 (PFAM); PTHR31636 (PANTHER); IPR005202 (PROSITE_PROFILES)
IMGA|Medtr8g103130.1	2.29467	4.65185	atp-binding cassette	PTHR19241 (PANTHER); PTHR19241:SF165 (PANTHER)
IMGA|Medtr4g036410.1	2.97926	4.65009	ripening-related protein	IPR014733 (G3DSA:2.40.40.GENE3D); SignalP-TM (SIGNALP_GRAM_POSITIVE); IPR009009 (SUPERFAMILY)
IMGA|Medtr2g081630.1	2.71134	4.60824	nuclear transcription factor y subunit c-1	IPR003958 (PFAM); IPR009072 (G3DSA:1.10.20.GENE3D); PTHR10252 (PANTHER); IPR027170 (PTHR10252:PANTHER); IPR009072 (SUPERFAMILY)
IMGA|Medtr8g035630.1	2.82104	4.57515	quinone oxidoreductase-like protein	IPR020843 (SMART); PF13602 (PFAM); IPR016040 (G3DSA:3.40.50.GENE3D); IPR011032 (G3DSA:3.90.180.GENE3D); IPR013154 (PFAM); PTHR11695:SF294 (PANTHER); IPR002085 (PANTHER); SSF51735 (SUPERFAMILY); IPR011032 (SUPERFAMILY)
IMGA|Medtr5g040960.2	6.02927	4.49362	ribonuclease t2	IPR001568 (PFAM); IPR001568 (G3DSA:3.90.730.GENE3D); IPR001568 (PANTHER); IPR018188 (PROSITE_PATTERNS); SIGNAL_PEPTIDE_N_REGION (PHOBIUS); NON_CYTOPLASMIC_DOMAIN (PHOBIUS); SIGNAL_PEPTIDE (PHOBIUS); SIGNAL_PEPTIDE_C_REGION (PHOBIUS); SIGNAL_PEPTIDE_H_REGION (PHOBIUS); SignalP-noTM (SIGNALP_EUK); SignalP-noTM (SIGNALP_GRAM_NEGATIVE); IPR001568 (SUPERFAMILY)
IMGA|Medtr3g007770.1	6.72692	4.46739	cellulose synthase	Coil (COILS); Coil (COILS); IPR027934 (PFAM); IPR005150 (PFAM); IPR013083 (G3DSA:3.30.40.GENE3D); PTHR13301:SF30 (PANTHER); PTHR13301 (PANTHER); TRANSMEMBRANE (PHOBIUS); TRANSMEMBRANE (PHOBIUS); CYTOPLASMIC_DOMAIN (PHOBIUS); CYTOPLASMIC_DOMAIN (PHOBIUS); TRANSMEMBRANE (PHOBIUS); NON_CYTOPLASMIC_DOMAIN (PHOBIUS); NON_CYTOPLASMIC_DOMAIN (PHOBIUS); NON_CYTOPLASMIC_DOMAIN (PHOBIUS); CYTOPLASMIC_DOMAI…
IMGA|Medtr8g074750.1	3.85629	4.4591	ammonium transporter	IPR024041 (PFAM); IPR029020 (G3DSA:1.10.3430.GENE3D); PTHR11730:SF17 (PANTHER); IPR001905 (PANTHER); TRANSMEMBRANE (PHOBIUS); TRANSMEMBRANE (PHOBIUS); TRANSMEMBRANE (PHOBIUS); NON_CYTOPLASMIC_DOMAIN (PHOBIUS); CYTOPLASMIC_DOMAIN (PHOBIUS); CYTOPLASMIC_DOMAIN (PHOBIUS); CYTOPLASMIC_DOMAIN (PHOBIUS); NON_CYTOPLASMIC_DOMAIN (PHOBIUS); TRANSMEMBRANE (PHOBIUS); TRANSMEMBRANE (PHOBIUS); TRANSMEMBRANE (…
IMGA|Medtr5g012270.1	3.70428	4.44312	nitrate transporter	G3DSA:1.20.1250.20 (GENE3D); IPR000109 (PFAM); IPR000109 (PANTHER); PTHR11654:SF97 (PANTHER); TRANSMEMBRANE (PHOBIUS); TRANSMEMBRANE (PHOBIUS); TRANSMEMBRANE (PHOBIUS); TRANSMEMBRANE (PHOBIUS); TRANSMEMBRANE (PHOBIUS); CYTOPLASMIC_DOMAIN (PHOBIUS); NON_CYTOPLASMIC_DOMAIN (PHOBIUS); CYTOPLASMIC_DOMAIN (PHOBIUS); CYTOPLASMIC_DOMAIN (PHOBIUS); TRANSMEMBRANE (PHOBIUS); NON_CYTOPLASMIC_DOMAIN (PHOBIUS…
IMGA|Medtr7g009440.1	4.36996	4.40872	ap2 domain-containing transcription factor	SignalP-TM (SIGNALP_GRAM_POSITIVE)
IMGA|Medtr2g031420.1	4.81805	4.28548	reticuline oxidase-like	IPR012951 (PFAM); IPR006094 (PFAM); IPR016169 (G3DSA:3.30.465.GENE3D); IPR016167 (G3DSA:3.30.43.GENE3D); PTHR32448 (PANTHER); NON_CYTOPLASMIC_DOMAIN (PHOBIUS); SIGNAL_PEPTIDE (PHOBIUS); SIGNAL_PEPTIDE_H_REGION (PHOBIUS); SIGNAL_PEPTIDE_C_REGION (PHOBIUS); SIGNAL_PEPTIDE_N_REGION (PHOBIUS); IPR016166 (PROSITE_PROFILES); SignalP-noTM (SIGNALP_EUK); IPR016166 (SUPERFAMILY)
IMGA|Medtr2g098070.1	3.94619	4.25558	adp atp translocator	IPR002113 (PRINTS); IPR002067 (PRINTS); IPR023395 (G3DSA:1.50.40.GENE3D); IPR018108 (PFAM); PTHR24089:SF156 (PANTHER); PTHR24089 (PANTHER); TRANSMEMBRANE (PHOBIUS); CYTOPLASMIC_DOMAIN (PHOBIUS); CYTOPLASMIC_DOMAIN (PHOBIUS); NON_CYTOPLASMIC_DOMAIN (PHOBIUS); TRANSMEMBRANE (PHOBIUS); IPR018108 (PROSITE_PROFILES); IPR018108 (PROSITE_PROFILES); IPR018108 (PROSITE_PROFILES); IPR023395 (SUPERFAMILY); …
IMGA|Medtr4g133010.1	4.18896	4.23443	hypothetical protein	no IPS match
IMGA|Medtr5g020960.1	4.3374	4.23385	heavy metal-associated domain	G3DSA:3.30.70.100 (GENE3D); IPR006121 (PFAM); PTHR22814:SF5 (PANTHER); PTHR22814 (PANTHER); IPR006121 (PROSITE_PROFILES); IPR006121 (SUPERFAMILY)
IMGA|Medtr5g020940.1	3.20327	4.19901	jasmonate o-methyltransferase	IPR029063 (G3DSA:3.40.50.GENE3D); IPR005299 (PFAM); PTHR31009 (PANTHER); PTHR31009:SF6 (PANTHER); IPR029063 (SUPERFAMILY)
IMGA|AC2336711.1	5.53187	4.19781	serine threonine protein kinase	no IPS match
IMGA|Medtr7g012340.1	2.41525	4.16287	ripening-related protein	IPR014733 (G3DSA:2.40.40.GENE3D); SIGNAL_PEPTIDE_C_REGION (PHOBIUS); SIGNAL_PEPTIDE (PHOBIUS); NON_CYTOPLASMIC_DOMAIN (PHOBIUS); SIGNAL_PEPTIDE_N_REGION (PHOBIUS); SIGNAL_PEPTIDE_H_REGION (PHOBIUS); SignalP-noTM (SIGNALP_EUK); SignalP-TM (SIGNALP_GRAM_POSITIVE); SignalP-noTM (SIGNALP_GRAM_NEGATIVE); IPR009009 (SUPERFAMILY)
IMGA|Medtr7g076990.1	3.88427	4.16056	ripening-related protein	IPR014733 (G3DSA:2.40.40.GENE3D); SIGNAL_PEPTIDE_N_REGION (PHOBIUS); NON_CYTOPLASMIC_DOMAIN (PHOBIUS); SIGNAL_PEPTIDE_H_REGION (PHOBIUS); SIGNAL_PEPTIDE_C_REGION (PHOBIUS); SIGNAL_PEPTIDE (PHOBIUS); SignalP-noTM (SIGNALP_GRAM_NEGATIVE); SignalP-noTM (SIGNALP_EUK); SignalP-TM (SIGNALP_GRAM_POSITIVE); IPR009009 (SUPERFAMILY)
IMGA|Medtr8g103190.1	2.94557	4.05994	u-box domain-containing protein	IPR003613 (SMART); IPR001680 (SMART); IPR003613 (PFAM); IPR011989 (G3DSA:1.25.10.GENE3D); IPR015943 (G3DSA:2.130.10.GENE3D); IPR013083 (G3DSA:3.30.40.GENE3D); IPR001680 (PFAM); PTHR22844 (PANTHER); IPR001680 (PROSITE_PROFILES); IPR017986 (PROSITE_PROFILES); IPR001680 (PROSITE_PROFILES); IPR016024 (SUPERFAMILY); SSF57850 (SUPERFAMILY); IPR017986 (SUPERFAMILY)
IMGA|Medtr5g031270.1	3.28804	4.03851	tir-nbs-lrr resistance protein	IPR000767 (PRINTS); IPR000157 (SMART); IPR000157 (G3DSA:3.40.50.GENE3D); IPR002182 (PFAM); IPR001611 (PFAM); G3DSA:3.80.10.10 (GENE3D); IPR027417 (G3DSA:3.40.50.GENE3D); IPR000157 (PFAM); PTHR11017 (PANTHER); PTHR11017:SF146 (PANTHER); IPR000157 (PROSITE_PROFILES); SSF52058 (SUPERFAMILY); IPR027417 (SUPERFAMILY); IPR000157 (SUPERFAMILY); SSF46785 (SUPERFAMILY)
IMGA|Medtr2g012790.1	4.568	4.03551	kelch-like protein	IPR006652 (SMART); IPR015915 (G3DSA:2.120.10.GENE3D); IPR006652 (PFAM); PTHR24412 (PANTHER); PTHR24412:SF142 (PANTHER); SSF117281 (SUPERFAMILY)
IMGA|Medtr7g104360.1	4.32528	4.01545	purple acid phosphatase	IPR015914 (G3DSA:2.60.40.GENE3D); IPR004843 (PFAM); IPR025733 (PFAM); IPR029052 (G3DSA:3.60.21.GENE3D); PTHR22953:SF7 (PANTHER); PTHR22953 (PANTHER); SIGNAL_PEPTIDE_H_REGION (PHOBIUS); SIGNAL_PEPTIDE_N_REGION (PHOBIUS); SIGNAL_PEPTIDE_C_REGION (PHOBIUS); SIGNAL_PEPTIDE (PHOBIUS); NON_CYTOPLASMIC_DOMAIN (PHOBIUS); SignalP-noTM (SIGNALP_EUK); IPR008963 (SUPERFAMILY); IPR029052 (SUPERFAMILY); TMheli…
IMGA|Medtr8g087710.1	7.38964	4.00909	aquaporin nip1-2	IPR000425 (PRINTS); IPR023271 (G3DSA:1.20.1080.GENE3D); IPR000425 (TIGRFAM); IPR000425 (PFAM); PTHR19139:SF88 (PANTHER); IPR000425 (PANTHER); IPR022357 (PROSITE_PATTERNS); NON_CYTOPLASMIC_DOMAIN (PHOBIUS); CYTOPLASMIC_DOMAIN (PHOBIUS); TRANSMEMBRANE (PHOBIUS); TRANSMEMBRANE (PHOBIUS); CYTOPLASMIC_DOMAIN (PHOBIUS); TRANSMEMBRANE (PHOBIUS); NON_CYTOPLASMIC_DOMAIN (PHOBIUS); TRANSMEMBRANE (PHOBIUS);…
IMGA|Medtr5g009200.1	2.88524	3.97634	ring-h2 zinc finger protein	IPR001841 (SMART); IPR013083 (G3DSA:3.30.40.GENE3D); IPR001841 (PFAM); PTHR22764 (PANTHER); PTHR22764:SF63 (PANTHER); NON_CYTOPLASMIC_DOMAIN (PHOBIUS); SIGNAL_PEPTIDE_N_REGION (PHOBIUS); TRANSMEMBRANE (PHOBIUS); SIGNAL_PEPTIDE_H_REGION (PHOBIUS); SIGNAL_PEPTIDE (PHOBIUS); CYTOPLASMIC_DOMAIN (PHOBIUS); SIGNAL_PEPTIDE_C_REGION (PHOBIUS); IPR001841 (PROSITE_PROFILES); SignalP-TM (SIGNALP_GRAM_POSITI…
IMGA|Medtr3g072560.1	11.0653	3.97191	auxin-induced protein 5ng4	IPR000620 (PFAM); PTHR31218 (PANTHER); PTHR31218:SF12 (PANTHER); NON_CYTOPLASMIC_DOMAIN (PHOBIUS); CYTOPLASMIC_DOMAIN (PHOBIUS); CYTOPLASMIC_DOMAIN (PHOBIUS); CYTOPLASMIC_DOMAIN (PHOBIUS); TRANSMEMBRANE (PHOBIUS); TRANSMEMBRANE (PHOBIUS); TRANSMEMBRANE (PHOBIUS); NON_CYTOPLASMIC_DOMAIN (PHOBIUS); NON_CYTOPLASMIC_DOMAIN (PHOBIUS); NON_CYTOPLASMIC_DOMAIN (PHOBIUS); CYTOPLASMIC_DOMAIN (PHOBIUS); TRA…
IMGA|Medtr5g011310.1	5.24109	3.95406	subtilisin-like serine protease	IPR015500 (PRINTS); IPR003137 (PFAM); G3DSA:3.50.30.30 (GENE3D); IPR000209 (PFAM); IPR000209 (G3DSA:3.40.50.GENE3D); IPR010259 (PFAM); PTHR10795:SF329 (PANTHER); IPR015500 (PANTHER); IPR023827 (PROSITE_PATTERNS); SIGNAL_PEPTIDE (PHOBIUS); SIGNAL_PEPTIDE_H_REGION (PHOBIUS); NON_CYTOPLASMIC_DOMAIN (PHOBIUS); SIGNAL_PEPTIDE_N_REGION (PHOBIUS); SIGNAL_PEPTIDE_C_REGION (PHOBIUS); SignalP-noTM (SIGNALP…
IMGA|Medtr2g019370.1	8.18445	3.9517	gibberellin 2-oxidase	IPR002283 (PRINTS); IPR027443 (G3DSA:2.60.120.GENE3D); IPR026992 (PFAM); IPR005123 (PFAM); PTHR10209 (PANTHER); IPR005123 (PROSITE_PROFILES); SSF51197 (SUPERFAMILY)
IMGA|Medtr1g014160.1	3.25083	3.93765	LURP1-like domain	IPR007612 (PFAM); PTHR31087 (PANTHER); PTHR31087:SF1 (PANTHER); TRANSMEMBRANE (PHOBIUS); CYTOPLASMIC_DOMAIN (PHOBIUS); NON_CYTOPLASMIC_DOMAIN (PHOBIUS); IPR025659 (SUPERFAMILY)
IMGA|Medtr6g091680.1	6.57593	3.91855	caffeoyl- o-methyltransferase	IPR029063 (G3DSA:3.40.50.GENE3D); IPR002935 (PFAM); IPR002935 (PANTHER); PTHR10509:SF15 (PANTHER); IPR029063 (SUPERFAMILY)
IMGA|Medtr8g087810.1	2.21638	3.9031	nitrate chlorate transporter	G3DSA:1.20.1250.20 (GENE3D); IPR000109 (PFAM); PTHR11654:SF87 (PANTHER); IPR000109 (PANTHER); TRANSMEMBRANE (PHOBIUS); TRANSMEMBRANE (PHOBIUS); NON_CYTOPLASMIC_DOMAIN (PHOBIUS); TRANSMEMBRANE (PHOBIUS); NON_CYTOPLASMIC_DOMAIN (PHOBIUS); TRANSMEMBRANE (PHOBIUS); NON_CYTOPLASMIC_DOMAIN (PHOBIUS); CYTOPLASMIC_DOMAIN (PHOBIUS); TRANSMEMBRANE (PHOBIUS); TRANSMEMBRANE (PHOBIUS); CYTOPLASMIC_DOMAIN (PHO…
IMGA|Medtr5g023170.1	5.25233	3.83559	senescence-associated protein din1	IPR001763 (SMART); IPR001763 (PFAM); IPR001763 (G3DSA:3.40.250.GENE3D); PTHR13253 (PANTHER); IPR001763 (PROSITE_PROFILES); IPR001763 (SUPERFAMILY)
IMGA|Medtr4g020520.1	3.58901	3.82556	nbs-containing resistance-like protein	IPR000157 (SMART); IPR002182 (PFAM); IPR000157 (G3DSA:3.40.50.GENE3D); IPR011991 (G3DSA:1.10.10.GENE3D); IPR000157 (PFAM); IPR027417 (G3DSA:3.40.50.GENE3D); PTHR11017 (PANTHER); PTHR11017:SF146 (PANTHER); IPR000157 (PROSITE_PROFILES); IPR027417 (SUPERFAMILY); IPR000157 (SUPERFAMILY); SSF46785 (SUPERFAMILY)
IMGA|Medtr4g093040.1	3.02009	3.82231	receptor-like protein kinase	IPR002290 (SMART); IPR013320 (G3DSA:2.60.120.GENE3D); IPR001220 (PFAM); IPR000719 (PFAM); G3DSA:1.10.510.10 (GENE3D); G3DSA:3.30.200.20 (GENE3D); PTHR24420:SF633 (PANTHER); PTHR24420 (PANTHER); IPR019825 (PROSITE_PATTERNS); IPR008271 (PROSITE_PATTERNS); IPR017441 (PROSITE_PATTERNS); IPR000985 (PROSITE_PATTERNS); NON_CYTOPLASMIC_DOMAIN (PHOBIUS); NON_CYTOPLASMIC_DOMAIN (PHOBIUS); CYTOPLASMIC_DOMAI…
IMGA|Medtr4g068290.1	6.94986	3.80785	expp1 protein precursor	PTHR21454:SF3 (PANTHER); PTHR21454 (PANTHER); SIGNAL_PEPTIDE_C_REGION (PHOBIUS); NON_CYTOPLASMIC_DOMAIN (PHOBIUS); SIGNAL_PEPTIDE_H_REGION (PHOBIUS); SIGNAL_PEPTIDE (PHOBIUS); SIGNAL_PEPTIDE_N_REGION (PHOBIUS)
IMGA|Medtr3g086890.1	5.56831	3.80517	hypothetical protein	Coil (COILS); Coil (COILS); Coil (COILS); Coil (COILS); Coil (COILS); Coil (COILS)
IMGA|Medtr5g045470.1	2.97053	3.8022	trypsin inhibitor	IPR000864 (PRINTS); G3DSA:3.30.10.10 (GENE3D); IPR000864 (PFAM); IPR000864 (PROSITE_PATTERNS); IPR000864 (SUPERFAMILY)
IMGA|AC23500620.1	4.34706	3.78641	cysteine-rich receptor-like protein kinase	IPR002290 (SMART); G3DSA:3.30.200.20 (GENE3D); IPR002902 (PFAM); G3DSA:1.10.510.10 (GENE3D); IPR013320 (G3DSA:2.60.120.GENE3D); IPR000719 (PFAM); PTHR24420 (PANTHER); PTHR24420:SF718 (PANTHER); IPR008271 (PROSITE_PATTERNS); IPR017441 (PROSITE_PATTERNS); SIGNAL_PEPTIDE (PHOBIUS); SIGNAL_PEPTIDE_H_REGION (PHOBIUS); SIGNAL_PEPTIDE_N_REGION (PHOBIUS); SIGNAL_PEPTIDE_C_REGION (PHOBIUS); NON_CYTOPLASMI…
IMGA|Medtr5g011380.1	4.52711	3.77356	subtilisin-like serine protease	NON_CYTOPLASMIC_DOMAIN (PHOBIUS); CYTOPLASMIC_DOMAIN (PHOBIUS); TRANSMEMBRANE (PHOBIUS); TMhelix (TMHMM)
IMGA|Medtr4g133890.1	4.83225	3.75178	microtubule-associated protein 70-5-like	Coil (COILS); Coil (COILS); Coil (COILS); Coil (COILS); Coil (COILS); Coil (COILS); IPR009768 (PFAM); PTHR31246:SF2 (PANTHER); PTHR31246 (PANTHER)
IMGA|Medtr4g037250.1	7.95315	3.70199	probable inactive purple acid phosphatase 27-like	IPR029052 (G3DSA:3.60.21.GENE3D); IPR025733 (PFAM); IPR004843 (PFAM); IPR015914 (G3DSA:2.60.40.GENE3D); PTHR22953:SF18 (PANTHER); PTHR22953 (PANTHER); IPR029052 (SUPERFAMILY); IPR008963 (SUPERFAMILY)
IMGA|Medtr7g099570.1	2.54789	3.6962	ankyrin repeat-containing	IPR002110 (SMART); IPR026961 (PFAM); IPR020683 (PFAM); IPR020683 (G3DSA:1.25.40.GENE3D); IPR027001 (PANTHER); CYTOPLASMIC_DOMAIN (PHOBIUS); TRANSMEMBRANE (PHOBIUS); NON_CYTOPLASMIC_DOMAIN (PHOBIUS); TRANSMEMBRANE (PHOBIUS); TRANSMEMBRANE (PHOBIUS); CYTOPLASMIC_DOMAIN (PHOBIUS); CYTOPLASMIC_DOMAIN (PHOBIUS); NON_CYTOPLASMIC_DOMAIN (PHOBIUS); TRANSMEMBRANE (PHOBIUS); IPR020683 (PROSITE_PROFILES); I…
IMGA|Medtr5g040940.1	4.04942	3.6651	ribonuclease t2	IPR001568 (G3DSA:3.90.730.GENE3D); IPR001568 (PFAM); IPR001568 (PANTHER); IPR018188 (PROSITE_PATTERNS); IPR018188 (PROSITE_PATTERNS); NON_CYTOPLASMIC_DOMAIN (PHOBIUS); SIGNAL_PEPTIDE (PHOBIUS); SIGNAL_PEPTIDE_N_REGION (PHOBIUS); SIGNAL_PEPTIDE_C_REGION (PHOBIUS); SIGNAL_PEPTIDE_H_REGION (PHOBIUS); SignalP-noTM (SIGNALP_GRAM_NEGATIVE); SignalP-TM (SIGNALP_GRAM_POSITIVE); SignalP-noTM (SIGNALP_EUK)…
IMGA|Medtr8g103140.1	2.15931	3.62314	abc transporter g family member 39-like	IPR013581 (PFAM); IPR027417 (G3DSA:3.40.50.GENE3D); IPR003439 (PFAM); IPR013525 (PFAM); PTHR19241 (PANTHER); PTHR19241:SF165 (PANTHER); CYTOPLASMIC_DOMAIN (PHOBIUS); NON_CYTOPLASMIC_DOMAIN (PHOBIUS); TRANSMEMBRANE (PHOBIUS); TRANSMEMBRANE (PHOBIUS); TRANSMEMBRANE (PHOBIUS); TRANSMEMBRANE (PHOBIUS); NON_CYTOPLASMIC_DOMAIN (PHOBIUS); CYTOPLASMIC_DOMAIN (PHOBIUS); CYTOPLASMIC_DOMAIN (PHOBIUS); IPR02…
IMGA|AC23355612.1	3.12792	3.61633	ring finger protein	IPR001841 (SMART); IPR013083 (G3DSA:3.30.40.GENE3D); IPR001841 (PFAM); PTHR14155 (PANTHER); CYTOPLASMIC_DOMAIN (PHOBIUS); NON_CYTOPLASMIC_DOMAIN (PHOBIUS); TRANSMEMBRANE (PHOBIUS); IPR001841 (PROSITE_PROFILES); SSF57850 (SUPERFAMILY); TMhelix (TMHMM)
IMGA|Medtr2g036500.1	2.94704	3.57577	g-type lectin s-receptor-like serine threonine-protein kinase	IPR002290 (SMART); G3DSA:3.30.200.20 (GENE3D); IPR013320 (G3DSA:2.60.120.GENE3D); G3DSA:1.10.510.10 (GENE3D); IPR001245 (PFAM); PTHR24420:SF561 (PANTHER); PTHR24420 (PANTHER); IPR017441 (PROSITE_PATTERNS); IPR008271 (PROSITE_PATTERNS); NON_CYTOPLASMIC_DOMAIN (PHOBIUS); CYTOPLASMIC_DOMAIN (PHOBIUS); TRANSMEMBRANE (PHOBIUS); IPR000719 (PROSITE_PROFILES); IPR011009 (SUPERFAMILY); TMhelix (TMHMM)
IMGA|Medtr4g097510.1	2.03128	3.56947	uncharacterized oxidoreductase -like	IPR002198 (PRINTS); IPR002347 (PRINTS); IPR016040 (G3DSA:3.40.50.GENE3D); IPR002198 (PFAM); PTHR24322:SF68 (PANTHER); PTHR24322 (PANTHER); IPR020904 (PROSITE_PATTERNS); TRANSMEMBRANE (PHOBIUS); CYTOPLASMIC_DOMAIN (PHOBIUS); NON_CYTOPLASMIC_DOMAIN (PHOBIUS); SSF51735 (SUPERFAMILY)
IMGA|AC1508412.1	2.55343	3.55196	alpha-amylase subtilisin inhibitor	IPR002160 (PRINTS); IPR002160 (SMART); G3DSA:2.80.10.50 (GENE3D); IPR002160 (PFAM); IPR011065 (SUPERFAMILY)
IMGA|Medtr4g070340.1	4.40593	3.5519	isoflavone reductase-like protein	IPR008030 (PFAM); G3DSA:3.90.25.10 (GENE3D); IPR016040 (G3DSA:3.40.50.GENE3D); PTHR10366 (PANTHER); PTHR10366:SF310 (PANTHER); SSF51735 (SUPERFAMILY)
IMGA|Medtr7g075040.1	3.29764	3.52985	calcium-binding protein cml24	IPR002048 (SMART); IPR011992 (PFAM); IPR011992 (G3DSA:1.10.238.GENE3D); IPR011992 (G3DSA:1.10.238.GENE3D); PTHR10891:SF530 (PANTHER); PTHR10891 (PANTHER); IPR018247 (PROSITE_PATTERNS); IPR018247 (PROSITE_PATTERNS); IPR018247 (PROSITE_PATTERNS); IPR018247 (PROSITE_PATTERNS); IPR002048 (PROSITE_PROFILES); IPR002048 (PROSITE_PROFILES); IPR002048 (PROSITE_PROFILES); IPR002048 (PROSITE_PROFILES); SSF4…
IMGA|Medtr3g020970.1	3.88971	3.52719	subtilisin inhibitor	IPR000864 (PRINTS); G3DSA:3.30.10.10 (GENE3D); IPR000864 (PFAM); IPR000864 (PROSITE_PATTERNS); IPR000864 (SUPERFAMILY)
IMGA|AC23500945.1	3.36344	3.51492	cysteine-rich receptor-like protein kinase	IPR002290 (SMART); IPR013320 (G3DSA:2.60.120.GENE3D); G3DSA:3.30.200.20 (GENE3D); IPR000719 (PFAM); G3DSA:1.10.510.10 (GENE3D); IPR002902 (PFAM); PTHR24420:SF718 (PANTHER); PTHR24420 (PANTHER); IPR017441 (PROSITE_PATTERNS); IPR008271 (PROSITE_PATTERNS); SIGNAL_PEPTIDE (PHOBIUS); NON_CYTOPLASMIC_DOMAIN (PHOBIUS); SIGNAL_PEPTIDE_H_REGION (PHOBIUS); SIGNAL_PEPTIDE_N_REGION (PHOBIUS); SIGNAL_PEPTIDE_…
IMGA|Medtr6g091680.2	8.29669	3.47097	caffeoyl- o-methyltransferase	IPR029063 (G3DSA:3.40.50.GENE3D)
IMGA|Medtr5g082150.1	2.69964	3.46698	nematode resistance hs1pro1 protein	IPR009743 (PFAM); IPR009869 (PFAM); SSF140959 (SUPERFAMILY)
IMGA|Medtr2g014250.1	2.63107	3.44712	uncharacterized protein	no IPS match
IMGA|Medtr7g098040.1	2.17224	3.43465	peptide transporter ptr3-a	G3DSA:1.20.1250.20 (GENE3D); IPR000109 (PFAM); IPR000109 (PANTHER); PTHR11654:SF73 (PANTHER); TRANSMEMBRANE (PHOBIUS); CYTOPLASMIC_DOMAIN (PHOBIUS); CYTOPLASMIC_DOMAIN (PHOBIUS); NON_CYTOPLASMIC_DOMAIN (PHOBIUS); TRANSMEMBRANE (PHOBIUS); TRANSMEMBRANE (PHOBIUS); CYTOPLASMIC_DOMAIN (PHOBIUS); TRANSMEMBRANE (PHOBIUS); CYTOPLASMIC_DOMAIN (PHOBIUS); TRANSMEMBRANE (PHOBIUS); NON_CYTOPLASMIC_DOMAIN (PH…
IMGA|Medtr1g102380.1	5.5993	3.41073	transcription factor bhlh120	Coil (COILS); IPR011598 (G3DSA:4.10.280.GENE3D); IPR015660 (PANTHER); PTHR13935:SF46 (PANTHER); IPR011598 (PROSITE_PROFILES); IPR011598 (SUPERFAMILY)
IMGA|Medtr1g110510.1	3.16163	3.40926	nuclease s1	IPR003154 (PFAM); IPR008947 (G3DSA:1.10.575.GENE3D); NON_CYTOPLASMIC_DOMAIN (PHOBIUS); SIGNAL_PEPTIDE_C_REGION (PHOBIUS); SIGNAL_PEPTIDE_N_REGION (PHOBIUS); SIGNAL_PEPTIDE (PHOBIUS); SIGNAL_PEPTIDE_H_REGION (PHOBIUS); SignalP-noTM (SIGNALP_EUK); IPR008947 (SUPERFAMILY)
IMGA|Medtr1g090150.1	5.48512	3.40537	glutathione S-transferase	IPR004045 (PFAM); IPR010987 (G3DSA:1.20.1050.GENE3D); IPR004046 (PFAM); IPR012336 (G3DSA:3.40.30.GENE3D); PTHR11260:SF39 (PANTHER); PTHR11260 (PANTHER); IPR004045 (PROSITE_PROFILES); IPR010987 (PROSITE_PROFILES); IPR012336 (SUPERFAMILY); IPR010987 (SUPERFAMILY)
IMGA|Medtr3g021430.1	6.96488	3.40163	isoliquiritigenin 2 -o-methyltransferase	IPR016461 (PIRSF); IPR012967 (PFAM); IPR001077 (PFAM); IPR011991 (G3DSA:1.10.10.GENE3D); IPR029063 (G3DSA:3.40.50.GENE3D); PTHR11746:SF65 (PANTHER); PTHR11746 (PANTHER); NON_CYTOPLASMIC_DOMAIN (PHOBIUS); CYTOPLASMIC_DOMAIN (PHOBIUS); TRANSMEMBRANE (PHOBIUS); SSF46785 (SUPERFAMILY); IPR029063 (SUPERFAMILY)
IMGA|Medtr3g020880.1	3.92313	3.39586	subtilisin inhibitor clsi-i	G3DSA:3.30.10.10 (GENE3D); IPR000864 (PFAM); IPR000864 (SUPERFAMILY)
IMGA|Medtr7g099710.1	3.34989	3.38522	p-hydroxybenzoic acid efflux pump subunit aaeb	Coil (COILS); IPR006726 (PFAM); PTHR30509 (PANTHER); PTHR30509:SF1 (PANTHER); TRANSMEMBRANE (PHOBIUS); CYTOPLASMIC_DOMAIN (PHOBIUS); CYTOPLASMIC_DOMAIN (PHOBIUS); TRANSMEMBRANE (PHOBIUS); TRANSMEMBRANE (PHOBIUS); TRANSMEMBRANE (PHOBIUS); TRANSMEMBRANE (PHOBIUS); CYTOPLASMIC_DOMAIN (PHOBIUS); TRANSMEMBRANE (PHOBIUS); NON_CYTOPLASMIC_DOMAIN (PHOBIUS); TRANSMEMBRANE (PHOBIUS); NON_CYTOPLASMIC_DOMAIN…
IMGA|Medtr3g009850.1	3.70701	3.37801	fad-linked oxidoreductase	IPR012951 (PFAM); PTHR32448 (PANTHER); NON_CYTOPLASMIC_DOMAIN (PHOBIUS); SIGNAL_PEPTIDE_N_REGION (PHOBIUS); SIGNAL_PEPTIDE_H_REGION (PHOBIUS); SIGNAL_PEPTIDE (PHOBIUS); SIGNAL_PEPTIDE_C_REGION (PHOBIUS); SignalP-noTM (SIGNALP_GRAM_NEGATIVE); SignalP-TM (SIGNALP_GRAM_POSITIVE); SignalP-noTM (SIGNALP_EUK)
IMGA|Medtr8g107510.1	4.16796	3.36333	potassium transporter	IPR003855 (PFAM); IPR003855 (TIGRFAM); PTHR30540:SF9 (PANTHER); PTHR30540 (PANTHER); CYTOPLASMIC_DOMAIN (PHOBIUS); TRANSMEMBRANE (PHOBIUS); TRANSMEMBRANE (PHOBIUS); TRANSMEMBRANE (PHOBIUS); NON_CYTOPLASMIC_DOMAIN (PHOBIUS); CYTOPLASMIC_DOMAIN (PHOBIUS); NON_CYTOPLASMIC_DOMAIN (PHOBIUS); CYTOPLASMIC_DOMAIN (PHOBIUS); NON_CYTOPLASMIC_DOMAIN (PHOBIUS); TRANSMEMBRANE (PHOBIUS); TRANSMEMBRANE (PHOBIUS…
IMGA|Medtr7g077010.1	2.11933	3.31337	ripening-related protein	IPR014733 (G3DSA:2.40.40.GENE3D); SIGNAL_PEPTIDE_C_REGION (PHOBIUS); SIGNAL_PEPTIDE (PHOBIUS); NON_CYTOPLASMIC_DOMAIN (PHOBIUS); SIGNAL_PEPTIDE_N_REGION (PHOBIUS); SIGNAL_PEPTIDE_H_REGION (PHOBIUS); SignalP-noTM (SIGNALP_GRAM_NEGATIVE); SignalP-noTM (SIGNALP_EUK); SignalP-TM (SIGNALP_GRAM_POSITIVE); IPR009009 (SUPERFAMILY)
IMGA|Medtr7g014570.2	3.41148	3.31075	isoflavone-7-o-methyltransferase	IPR001077 (PFAM); IPR029063 (G3DSA:3.40.50.GENE3D); PTHR11746 (PANTHER); PTHR11746:SF68 (PANTHER); IPR029063 (SUPERFAMILY)
IMGA|Medtr3g073150.1	4.72246	3.29771	nitrate reductase	IPR001199 (PRINTS); IPR001834 (PRINTS); IPR001709 (PRINTS); IPR008335 (PRINTS); IPR012137 (PIRSF); IPR001433 (PFAM); IPR000572 (G3DSA:3.90.420.GENE3D); IPR000572 (PFAM); IPR001199 (G3DSA:3.10.120.GENE3D); IPR005066 (G3DSA:2.60.40.GENE3D); G3DSA:3.40.50.80 (GENE3D); G3DSA:2.40.30.10 (GENE3D); IPR008333 (PFAM); IPR001199 (PFAM); IPR005066 (PFAM); PTHR19370 (PANTHER); PTHR19370:SF86 (PANTHER); IPR01…
IMGA|Medtr5g010830.1	3.81824	3.2945	multidrug and toxin extrusion protein	IPR002528 (PFAM); IPR002528 (TIGRFAM); PTHR11206:SF103 (PANTHER); PTHR11206 (PANTHER); TRANSMEMBRANE (PHOBIUS); NON_CYTOPLASMIC_DOMAIN (PHOBIUS); CYTOPLASMIC_DOMAIN (PHOBIUS); TRANSMEMBRANE (PHOBIUS); TRANSMEMBRANE (PHOBIUS); CYTOPLASMIC_DOMAIN (PHOBIUS); TRANSMEMBRANE (PHOBIUS); TRANSMEMBRANE (PHOBIUS); TRANSMEMBRANE (PHOBIUS); NON_CYTOPLASMIC_DOMAIN (PHOBIUS); TRANSMEMBRANE (PHOBIUS); TRANSMEMB…
IMGA|Medtr3g034110.1	3.03664	3.28201	hypothetical protein	no IPS match
IMGA|Medtr6g089580.1	3.31657	3.28075	molybdenum cofactor sulfurase	Coil (COILS); IPR000192 (PFAM); IPR015421 (G3DSA:3.40.640.GENE3D); PTHR14237:SF12 (PANTHER); PTHR14237 (PANTHER); IPR015424 (SUPERFAMILY)
IMGA|Medtr8g077890.1	2.16071	3.27679	polyol transporter	IPR003663 (PRINTS); G3DSA:1.20.1250.20 (GENE3D); IPR005828 (PFAM); IPR003663 (TIGRFAM); PTHR24063:SF241 (PANTHER); PTHR24063 (PANTHER); IPR005829 (PROSITE_PATTERNS); IPR005829 (PROSITE_PATTERNS); IPR005829 (PROSITE_PATTERNS); NON_CYTOPLASMIC_DOMAIN (PHOBIUS); TRANSMEMBRANE (PHOBIUS); CYTOPLASMIC_DOMAIN (PHOBIUS); CYTOPLASMIC_DOMAIN (PHOBIUS); NON_CYTOPLASMIC_DOMAIN (PHOBIUS); NON_CYTOPLASMIC_DOMA…
IMGA|Medtr5g016320.1	5.14905	3.26114	indole-3-acetic acid-amido synthetase	IPR004993 (PFAM); PTHR31901 (PANTHER); PTHR31901:SF4 (PANTHER)
IMGA|Medtr8g022270.1	2.91792	3.25987	abc transporter b family member	IPR003593 (SMART); G3DSA:1.20.1560.10 (GENE3D); IPR003439 (PFAM); IPR001140 (PFAM); IPR027417 (G3DSA:3.40.50.GENE3D); PTHR24221:SF138 (PANTHER); PTHR24221 (PANTHER); IPR017871 (PROSITE_PATTERNS); IPR017871 (PROSITE_PATTERNS); CYTOPLASMIC_DOMAIN (PHOBIUS); TRANSMEMBRANE (PHOBIUS); TRANSMEMBRANE (PHOBIUS); NON_CYTOPLASMIC_DOMAIN (PHOBIUS); TRANSMEMBRANE (PHOBIUS); TRANSMEMBRANE (PHOBIUS); CYTOPLASM…
IMGA|Medtr2g062310.1	2.20781	3.25832	hypothetical protein	Coil (COILS); IPR010369 (PFAM); PTHR31083 (PANTHER)
IMGA|Medtr5g070870.1	4.04279	3.25603	alternative oxidase	IPR002680 (PIRSF); IPR002680 (PFAM); PTHR31803 (PANTHER); PTHR31803:SF3 (PANTHER); TRANSMEMBRANE (PHOBIUS); NON_CYTOPLASMIC_DOMAIN (PHOBIUS); CYTOPLASMIC_DOMAIN (PHOBIUS); TRANSMEMBRANE (PHOBIUS); CYTOPLASMIC_DOMAIN (PHOBIUS); TMhelix (TMHMM); TMhelix (TMHMM)
IMGA|Medtr5g009210.1	2.92018	3.24208	ring-h2 zinc finger protein	IPR001841 (SMART); IPR013083 (G3DSA:3.30.40.GENE3D); IPR001841 (PFAM); PTHR22764:SF63 (PANTHER); PTHR22764 (PANTHER); CYTOPLASMIC_DOMAIN (PHOBIUS); TRANSMEMBRANE (PHOBIUS); NON_CYTOPLASMIC_DOMAIN (PHOBIUS); IPR001841 (PROSITE_PROFILES); SSF57850 (SUPERFAMILY); TMhelix (TMHMM)
IMGA|Medtr1g021620.1	2.23895	3.22013	cysteine-rich receptor-like protein kinase	IPR002902 (PFAM); PTHR32099:SF1 (PANTHER); PTHR32099 (PANTHER); NON_CYTOPLASMIC_DOMAIN (PHOBIUS); SIGNAL_PEPTIDE_N_REGION (PHOBIUS); SIGNAL_PEPTIDE (PHOBIUS); SIGNAL_PEPTIDE_C_REGION (PHOBIUS); SIGNAL_PEPTIDE_H_REGION (PHOBIUS); IPR002902 (PROSITE_PROFILES); IPR002902 (PROSITE_PROFILES); SignalP-noTM (SIGNALP_GRAM_NEGATIVE); SignalP-TM (SIGNALP_GRAM_POSITIVE); SignalP-noTM (SIGNALP_EUK)
IMGA|Medtr5g009190.1	2.65657	3.20884	ring-h2 zinc finger protein	IPR001841 (SMART); IPR013083 (G3DSA:3.30.40.GENE3D); IPR001841 (PFAM); PTHR22764 (PANTHER); PTHR22764:SF63 (PANTHER); SIGNAL_PEPTIDE_N_REGION (PHOBIUS); NON_CYTOPLASMIC_DOMAIN (PHOBIUS); SIGNAL_PEPTIDE_H_REGION (PHOBIUS); TRANSMEMBRANE (PHOBIUS); CYTOPLASMIC_DOMAIN (PHOBIUS); SIGNAL_PEPTIDE (PHOBIUS); SIGNAL_PEPTIDE_C_REGION (PHOBIUS); IPR001841 (PROSITE_PROFILES); SignalP-noTM (SIGNALP_EUK); SSF…
IMGA|Medtr5g018320.1	3.90793	3.18868	esterase pir7b	IPR029058 (G3DSA:3.40.50.GENE3D); PF12697 (PFAM); PTHR10992:SF56 (PANTHER); PTHR10992 (PANTHER); IPR029058 (SUPERFAMILY)
IMGA|Medtr4g018760.1	6.365	3.12997	maturase	IPR000620 (PFAM); IPR004853 (PFAM); PTHR11132:SF41 (PANTHER); PTHR11132 (PANTHER); NON_CYTOPLASMIC_DOMAIN (PHOBIUS); CYTOPLASMIC_DOMAIN (PHOBIUS); TRANSMEMBRANE (PHOBIUS); TRANSMEMBRANE (PHOBIUS); NON_CYTOPLASMIC_DOMAIN (PHOBIUS); NON_CYTOPLASMIC_DOMAIN (PHOBIUS); TRANSMEMBRANE (PHOBIUS); TRANSMEMBRANE (PHOBIUS); CYTOPLASMIC_DOMAIN (PHOBIUS); NON_CYTOPLASMIC_DOMAIN (PHOBIUS); TRANSMEMBRANE (PHOBI…
IMGA|Medtr4g082590.1	2.84123	3.12645	hypothetical protein	IPR005134 (PFAM); PTHR31721:SF1 (PANTHER); PTHR31721 (PANTHER); TRANSMEMBRANE (PHOBIUS); CYTOPLASMIC_DOMAIN (PHOBIUS); NON_CYTOPLASMIC_DOMAIN (PHOBIUS); TRANSMEMBRANE (PHOBIUS); TRANSMEMBRANE (PHOBIUS); CYTOPLASMIC_DOMAIN (PHOBIUS); NON_CYTOPLASMIC_DOMAIN (PHOBIUS); TRANSMEMBRANE (PHOBIUS); NON_CYTOPLASMIC_DOMAIN (PHOBIUS); TMhelix (TMHMM); TMhelix (TMHMM); TMhelix (TMHMM)
IMGA|AC2336713.1	2.67255	3.12497	zinc transporter	IPR003689 (PFAM); IPR019557 (PFAM); IPR004698 (TIGRFAM); PTHR11040 (PANTHER); PTHR11040:SF41 (PANTHER); CYTOPLASMIC_DOMAIN (PHOBIUS); NON_CYTOPLASMIC_DOMAIN (PHOBIUS); NON_CYTOPLASMIC_DOMAIN (PHOBIUS); SIGNAL_PEPTIDE_C_REGION (PHOBIUS); SIGNAL_PEPTIDE (PHOBIUS); TRANSMEMBRANE (PHOBIUS); TRANSMEMBRANE (PHOBIUS); TRANSMEMBRANE (PHOBIUS); CYTOPLASMIC_DOMAIN (PHOBIUS); NON_CYTOPLASMIC_DOMAIN (PHOBIUS…
IMGA|Medtr7g014570.1	3.12333	3.10159	isoflavone-7-o-methyltransferase	IPR012967 (PFAM); IPR029063 (G3DSA:3.40.50.GENE3D); IPR011991 (G3DSA:1.10.10.GENE3D); IPR001077 (PFAM); PTHR11746 (PANTHER); PTHR11746:SF68 (PANTHER); SSF46785 (SUPERFAMILY); IPR029063 (SUPERFAMILY)
IMGA|Medtr3g082200.1	10.4236	3.10146	subtilisin-like protease	IPR015500 (PRINTS); IPR000209 (PFAM); IPR000209 (G3DSA:3.40.50.GENE3D); IPR010259 (PFAM); G3DSA:3.50.30.30 (GENE3D); IPR003137 (PFAM); G3DSA:3.30.70.80 (GENE3D); IPR015500 (PANTHER); PTHR10795:SF3 (PANTHER); IPR023828 (PROSITE_PATTERNS); SIGNAL_PEPTIDE_H_REGION (PHOBIUS); SIGNAL_PEPTIDE_N_REGION (PHOBIUS); NON_CYTOPLASMIC_DOMAIN (PHOBIUS); SIGNAL_PEPTIDE_C_REGION (PHOBIUS); SIGNAL_PEPTIDE (PHOBIU…
IMGA|Medtr2g089100.1	2.76036	3.09519	gras family transcription factor	IPR005202 (PFAM); PTHR31636 (PANTHER); PTHR31636:SF5 (PANTHER); IPR005202 (PROSITE_PROFILES)
IMGA|Medtr2g037790.1	2.75963	3.07651	oxysterol-binding protein	IPR000648 (PFAM); IPR000648 (PANTHER); IPR018494 (PROSITE_PATTERNS); SSF144000 (SUPERFAMILY)
IMGA|Medtr5g040490.1	2.5291	3.07145	disease resistance-like protein	IPR000767 (PRINTS); IPR000157 (SMART); IPR027417 (G3DSA:3.40.50.GENE3D); IPR000157 (PFAM); IPR000157 (G3DSA:3.40.50.GENE3D); G3DSA:3.80.10.10 (GENE3D); IPR002182 (PFAM); PTHR11017:SF146 (PANTHER); PTHR11017 (PANTHER); IPR000157 (PROSITE_PROFILES); IPR027417 (SUPERFAMILY); SSF46785 (SUPERFAMILY); SSF52058 (SUPERFAMILY); IPR000157 (SUPERFAMILY)
IMGA|Medtr7g071110.1	4.43589	3.01281	casp-like protein	IPR006702 (PFAM); PTHR11615 (PANTHER); PTHR11615:SF116 (PANTHER); NON_CYTOPLASMIC_DOMAIN (PHOBIUS); CYTOPLASMIC_DOMAIN (PHOBIUS); TRANSMEMBRANE (PHOBIUS); TRANSMEMBRANE (PHOBIUS); TRANSMEMBRANE (PHOBIUS); CYTOPLASMIC_DOMAIN (PHOBIUS); TRANSMEMBRANE (PHOBIUS); CYTOPLASMIC_DOMAIN (PHOBIUS); NON_CYTOPLASMIC_DOMAIN (PHOBIUS); TMhelix (TMHMM); TMhelix (TMHMM); TMhelix (TMHMM); TMhelix (TMHMM)
IMGA|Medtr7g080950.1	2.9472	3.00567	udp-glucose glucosyltransferase	IPR002213 (PFAM); G3DSA:3.40.50.2000 (GENE3D); IPR002213 (PANTHER); PTHR11926:SF153 (PANTHER); IPR002213 (PROSITE_PATTERNS); SIGNAL_PEPTIDE_N_REGION (PHOBIUS); SIGNAL_PEPTIDE (PHOBIUS); NON_CYTOPLASMIC_DOMAIN (PHOBIUS); SIGNAL_PEPTIDE_H_REGION (PHOBIUS); SIGNAL_PEPTIDE_C_REGION (PHOBIUS); SSF53756 (SUPERFAMILY)
IMGA|Medtr1g061540.1	3.21826	2.97401	hypothetical protein	IPR021864 (PFAM); IPR007700 (PFAM); PTHR31371:SF2 (PANTHER); PTHR31371 (PANTHER)
IMGA|Medtr4g124960.1	3.26633	2.94789	protein tify 10a-like	IPR010399 (SMART); IPR010399 (PFAM); IPR018467 (PFAM); IPR010399 (PROSITE_PROFILES)
IMGA|Medtr1g098300.1	2.74627	2.92881	probable serine threonine-protein kinase	IPR002290 (SMART); G3DSA:3.30.200.20 (GENE3D); G3DSA:1.10.510.10 (GENE3D); IPR000719 (PFAM); PTHR24056 (PANTHER); PTHR24056:SF179 (PANTHER); IPR017441 (PROSITE_PATTERNS); IPR008271 (PROSITE_PATTERNS); IPR000719 (PROSITE_PROFILES); IPR011009 (SUPERFAMILY)
IMGA|Medtr7g011630.1	4.63752	2.90967	ethylene-responsive transcription factor	IPR001471 (PRINTS); IPR001471 (SMART); IPR001471 (G3DSA:3.30.730.GENE3D); IPR001471 (PFAM); PTHR31194 (PANTHER); PTHR31194:SF2 (PANTHER); IPR001471 (PROSITE_PROFILES); IPR016177 (SUPERFAMILY)
IMGA|Medtr8g026960.1	4.1172	2.89773	homeobox-leucine zipper protein athb-7	Coil (COILS); IPR000047 (PRINTS); IPR001356 (SMART); IPR001356 (PFAM); IPR003106 (PFAM); IPR009057 (G3DSA:1.10.10.GENE3D); PTHR24326 (PANTHER); PTHR24326:SF122 (PANTHER); IPR017970 (PROSITE_PATTERNS); IPR001356 (PROSITE_PROFILES); IPR009057 (SUPERFAMILY)
IMGA|Medtr5g090970.1	5.71609	2.89161	nac domain ipr003441	IPR003441 (PFAM); PTHR31719 (PANTHER); PTHR31719:SF5 (PANTHER); IPR003441 (PROSITE_PROFILES); IPR003441 (SUPERFAMILY)
IMGA|Medtr6g077990.1	3.18415	2.88711	gem-like protein 4	IPR004182 (SMART); IPR004182 (PFAM); IPR011993 (G3DSA:2.30.29.GENE3D); PTHR31969:SF1 (PANTHER); PTHR31969 (PANTHER)
IMGA|Medtr3g047190.1	2.81357	2.88584	vq motif-containing protein	no IPS match
IMGA|Medtr4g119930.1	3.27848	2.8804	cullin-like protein1	G3DSA:1.20.1310.10 (GENE3D); G3DSA:1.20.1310.10 (GENE3D); IPR001373 (PFAM); PTHR11932 (PANTHER); PTHR11932:SF60 (PANTHER); IPR016159 (SUPERFAMILY)
IMGA|Medtr4g103670.1	2.50672	2.86168	f-box family-6	G3DSA:3.80.10.10 (GENE3D); IPR006566 (PFAM); PTHR32212:SF56 (PANTHER); PTHR32212 (PANTHER); SSF52047 (SUPERFAMILY); IPR001810 (SUPERFAMILY)
IMGA|Medtr3g020800.1	2.50001	2.84817	chymotrypsin inhibitor-2	IPR000864 (PRINTS); IPR000864 (PFAM); G3DSA:3.30.10.10 (GENE3D); IPR000864 (PROSITE_PATTERNS); IPR000864 (SUPERFAMILY)
IMGA|Medtr8g038840.1	3.33954	2.84512	cytochrome p450	IPR002401 (PRINTS); IPR001128 (PRINTS); IPR001128 (PFAM); IPR001128 (G3DSA:1.10.630.GENE3D); IPR001128 (G3DSA:1.10.630.GENE3D); PTHR24298 (PANTHER); IPR017972 (PROSITE_PATTERNS); NON_CYTOPLASMIC_DOMAIN (PHOBIUS); CYTOPLASMIC_DOMAIN (PHOBIUS); TRANSMEMBRANE (PHOBIUS); TRANSMEMBRANE (PHOBIUS); NON_CYTOPLASMIC_DOMAIN (PHOBIUS); CYTOPLASMIC_DOMAIN (PHOBIUS); TRANSMEMBRANE (PHOBIUS); IPR001128 (SUPERF…
IMGA|Medtr2g068880.1	3.34277	2.83458	nac domain ipr003441	IPR003441 (PFAM); PTHR31719:SF5 (PANTHER); PTHR31719 (PANTHER); IPR003441 (PROSITE_PROFILES); IPR003441 (SUPERFAMILY)
IMGA|Medtr3g107800.1	2.31469	2.79366	abc transporter b family member	IPR003593 (SMART); IPR003439 (PFAM); IPR027417 (G3DSA:3.40.50.GENE3D); IPR001140 (PFAM); G3DSA:1.20.1560.10 (GENE3D); PTHR24221:SF138 (PANTHER); PTHR24221 (PANTHER); IPR017871 (PROSITE_PATTERNS); IPR017871 (PROSITE_PATTERNS); CYTOPLASMIC_DOMAIN (PHOBIUS); NON_CYTOPLASMIC_DOMAIN (PHOBIUS); TRANSMEMBRANE (PHOBIUS); TRANSMEMBRANE (PHOBIUS); NON_CYTOPLASMIC_DOMAIN (PHOBIUS); NON_CYTOPLASMIC_DOMAIN (P…
IMGA|Medtr3g035830.1	2.23352	2.78401	gras family transcription factor	IPR025846 (PFAM); IPR026057 (PFAM); PTHR32285:SF15 (PANTHER); PTHR32285 (PANTHER); NON_CYTOPLASMIC_DOMAIN (PHOBIUS); TRANSMEMBRANE (PHOBIUS); CYTOPLASMIC_DOMAIN (PHOBIUS); SignalP-noTM (SIGNALP_EUK)
IMGA|Medtr4g132000.1	2.66525	2.77804	hypothetical protein	no IPS match
IMGA|Medtr3g046820.1	2.8258	2.76765	syringolide-induced protein 14-1-1	no IPS match
IMGA|Medtr7g071760.1	2.62641	2.76376	wound-induced protein	G3DSA:3.10.450.50 (GENE3D); IPR009798 (PFAM); SSF54427 (SUPERFAMILY)
IMGA|Medtr8g087780.1	2.22703	2.75856	nitrate chlorate transporter	G3DSA:1.20.1250.20 (GENE3D); IPR000109 (PFAM); IPR000109 (PANTHER); PTHR11654:SF87 (PANTHER); TRANSMEMBRANE (PHOBIUS); CYTOPLASMIC_DOMAIN (PHOBIUS); TRANSMEMBRANE (PHOBIUS); NON_CYTOPLASMIC_DOMAIN (PHOBIUS); TRANSMEMBRANE (PHOBIUS); NON_CYTOPLASMIC_DOMAIN (PHOBIUS); CYTOPLASMIC_DOMAIN (PHOBIUS); TRANSMEMBRANE (PHOBIUS); CYTOPLASMIC_DOMAIN (PHOBIUS); CYTOPLASMIC_DOMAIN (PHOBIUS); NON_CYTOPLASMIC_D…
IMGA|Medtr7g071970.1	3.13454	2.72853	wound-induced protein	G3DSA:3.10.450.50 (GENE3D); IPR009798 (PFAM); SSF54427 (SUPERFAMILY)
IMGA|Medtr8g038220.1	3.62975	2.72367	annexin-like protein	IPR009118 (PRINTS); IPR001464 (PRINTS); IPR018502 (SMART); IPR018502 (G3DSA:1.10.220.GENE3D); IPR018502 (PFAM); IPR018502 (G3DSA:1.10.220.GENE3D); PTHR10502:SF104 (PANTHER); PTHR10502 (PANTHER); IPR018252 (PROSITE_PATTERNS); SSF47874 (SUPERFAMILY)
IMGA|Medtr8g087410.1	3.35558	2.72327	glutathione s-transferase gst	Coil (COILS); IPR004045 (PFAM); IPR010987 (G3DSA:1.20.1050.GENE3D); IPR012336 (G3DSA:3.40.30.GENE3D); IPR004046 (PFAM); PTHR11260:SF39 (PANTHER); PTHR11260 (PANTHER); IPR010987 (PROSITE_PROFILES); IPR004045 (PROSITE_PROFILES); IPR010987 (SUPERFAMILY); IPR012336 (SUPERFAMILY)
IMGA|Medtr7g082810.1	2.57549	2.71191	antimicrobial extrusion protein	IPR002528 (PFAM); IPR002528 (TIGRFAM); PTHR11206:SF87 (PANTHER); PTHR11206 (PANTHER); NON_CYTOPLASMIC_DOMAIN (PHOBIUS); TRANSMEMBRANE (PHOBIUS); CYTOPLASMIC_DOMAIN (PHOBIUS); CYTOPLASMIC_DOMAIN (PHOBIUS); CYTOPLASMIC_DOMAIN (PHOBIUS); NON_CYTOPLASMIC_DOMAIN (PHOBIUS); NON_CYTOPLASMIC_DOMAIN (PHOBIUS); TRANSMEMBRANE (PHOBIUS); CYTOPLASMIC_DOMAIN (PHOBIUS); TRANSMEMBRANE (PHOBIUS); NON_CYTOPLASMIC_…
IMGA|Medtr1g110510.2	2.64043	2.70977	nuclease s1	IPR008947 (G3DSA:1.10.575.GENE3D); IPR003154 (PFAM); NON_CYTOPLASMIC_DOMAIN (PHOBIUS); SIGNAL_PEPTIDE_C_REGION (PHOBIUS); SIGNAL_PEPTIDE_N_REGION (PHOBIUS); SIGNAL_PEPTIDE (PHOBIUS); SIGNAL_PEPTIDE_H_REGION (PHOBIUS); SignalP-noTM (SIGNALP_EUK); IPR008947 (SUPERFAMILY)
IMGA|Medtr4g083620.1	2.47426	2.70286	ubox-like partial	no IPS match
IMGA|Medtr4g097920.1	2.71588	2.70088	transcription factor bhlh25-like	Coil (COILS); IPR011598 (SMART); IPR011598 (G3DSA:4.10.280.GENE3D); IPR011598 (PFAM); PTHR23042 (PANTHER); IPR011598 (PROSITE_PROFILES); IPR011598 (SUPERFAMILY)
IMGA|Medtr2g089120.1	3.82243	2.69246	geraniol synthase	IPR008949 (G3DSA:1.10.600.GENE3D); IPR001906 (G3DSA:1.50.30.GENE3D); IPR005630 (PFAM); IPR001906 (PFAM); PTHR31225 (PANTHER); PTHR31225:SF0 (PANTHER); IPR008930 (SUPERFAMILY); IPR008949 (SUPERFAMILY)
IMGA|Medtr5g066060.1	3.18364	2.68109	carbonic anhydrase	IPR001765 (SMART); IPR001765 (G3DSA:3.40.1050.GENE3D); IPR001765 (PFAM); PTHR11002:SF12 (PANTHER); IPR001765 (PANTHER); IPR015892 (PROSITE_PATTERNS); SignalP-TM (SIGNALP_GRAM_POSITIVE); IPR001765 (SUPERFAMILY)
IMGA|Medtr7g108430.1	2.79877	2.6745	zinc finger protein	IPR015880 (SMART); IPR007087 (PFAM); IPR013087 (G3DSA:3.30.160.GENE3D); IPR013087 (G3DSA:3.30.160.GENE3D); PTHR10593 (PANTHER); PTHR10593:SF20 (PANTHER); IPR007087 (PROSITE_PATTERNS); IPR007087 (PROSITE_PROFILES); SSF57667 (SUPERFAMILY)
IMGA|Medtr5g011190.1	3.11907	2.65603	subtilisin-like serine protease	IPR015500 (PRINTS); IPR000209 (G3DSA:3.40.50.GENE3D); IPR003137 (PFAM); IPR000209 (PFAM); G3DSA:3.50.30.30 (GENE3D); IPR010259 (PFAM); IPR015500 (PANTHER); PTHR10795:SF329 (PANTHER); IPR023827 (PROSITE_PATTERNS); SIGNAL_PEPTIDE (PHOBIUS); SIGNAL_PEPTIDE_H_REGION (PHOBIUS); NON_CYTOPLASMIC_DOMAIN (PHOBIUS); SIGNAL_PEPTIDE_N_REGION (PHOBIUS); SIGNAL_PEPTIDE_C_REGION (PHOBIUS); SignalP-noTM (SIGNALP…
IMGA|Medtr7g071840.1	3.49392	2.64866	wound-induced protein	G3DSA:3.10.450.50 (GENE3D); IPR009798 (PFAM); SSF54427 (SUPERFAMILY)
IMGA|Medtr7g058640.1	2.79804	2.63757	vesicle-associated membrane synaptobrevin 7b	IPR001388 (PRINTS); G3DSA:1.10.3840.10 (GENE3D); IPR001388 (PFAM); IPR010908 (G3DSA:3.30.450.GENE3D); IPR010908 (PFAM); PTHR21136:SF73 (PANTHER); PTHR21136 (PANTHER); CYTOPLASMIC_DOMAIN (PHOBIUS); TRANSMEMBRANE (PHOBIUS); NON_CYTOPLASMIC_DOMAIN (PHOBIUS); IPR001388 (PROSITE_PROFILES); IPR010908 (PROSITE_PROFILES); IPR011012 (SUPERFAMILY); SSF58038 (SUPERFAMILY); TMhelix (TMHMM)
IMGA|Medtr4g098110.1	2.16893	2.63303	hypothetical protein	IPR007573 (PFAM)
IMGA|Medtr3g090860.2	2.15831	2.62026	wrky transcription factor wrky109669	IPR003657 (SMART); IPR003657 (PFAM); IPR003657 (G3DSA:2.20.25.GENE3D); PTHR31282 (PANTHER); PTHR31282:SF2 (PANTHER); IPR003657 (PROSITE_PROFILES); IPR003657 (SUPERFAMILY)
IMGA|Medtr3g044600.1	9.83887	2.61946	uncharacterized protein	IPR009902 (PFAM); IPR029063 (G3DSA:3.40.50.GENE3D)
IMGA|Medtr5g010590.2	2.10138	2.61044	remorin	IPR005516 (PFAM); PTHR31775 (PANTHER)
IMGA|Medtr6g091650.1	3.66363	2.59585	caffeoyl- o-methyltransferase	no IPS match
IMGA|Medtr3g099740.1	2.53432	2.59039	purine permease	IPR004853 (PFAM); IPR000620 (PFAM); PTHR31376 (PANTHER); PTHR31376:SF1 (PANTHER); NON_CYTOPLASMIC_DOMAIN (PHOBIUS); NON_CYTOPLASMIC_DOMAIN (PHOBIUS); TRANSMEMBRANE (PHOBIUS); TRANSMEMBRANE (PHOBIUS); NON_CYTOPLASMIC_DOMAIN (PHOBIUS); TRANSMEMBRANE (PHOBIUS); TRANSMEMBRANE (PHOBIUS); CYTOPLASMIC_DOMAIN (PHOBIUS); NON_CYTOPLASMIC_DOMAIN (PHOBIUS); CYTOPLASMIC_DOMAIN (PHOBIUS); TRANSMEMBRANE (PHOBIU…
IMGA|Medtr3g093270.1	5.20244	2.59005	unc93-like protein	IPR010291 (PFAM); G3DSA:1.20.1250.20 (GENE3D); G3DSA:1.20.1250.20 (GENE3D); PTHR23294 (PANTHER); PTHR23294:SF0 (PANTHER); TRANSMEMBRANE (PHOBIUS); CYTOPLASMIC_DOMAIN (PHOBIUS); NON_CYTOPLASMIC_DOMAIN (PHOBIUS); TRANSMEMBRANE (PHOBIUS); NON_CYTOPLASMIC_DOMAIN (PHOBIUS); CYTOPLASMIC_DOMAIN (PHOBIUS); NON_CYTOPLASMIC_DOMAIN (PHOBIUS); CYTOPLASMIC_DOMAIN (PHOBIUS); TRANSMEMBRANE (PHOBIUS); CYTOPLASMI…
IMGA|Medtr3g013980.1	3.54184	2.58795	sigma factor binding protein	IPR008889 (PFAM)
IMGA|Medtr4g097220.1	3.21738	2.56072	hypothetical protein	IPR025322 (PFAM)
IMGA|Medtr4g035250.1	2.0279	2.55716	hypothetical protein	TRANSMEMBRANE (PHOBIUS); CYTOPLASMIC_DOMAIN (PHOBIUS); NON_CYTOPLASMIC_DOMAIN (PHOBIUS)
IMGA|Medtr5g066060.3	2.96606	2.52657	carbonic anhydrase	IPR001765 (SMART); IPR001765 (PFAM); IPR001765 (G3DSA:3.40.1050.GENE3D); IPR001765 (PANTHER); PTHR11002:SF12 (PANTHER); IPR001765 (SUPERFAMILY)
IMGA|Medtr3g101260.1	2.44735	2.52604	hypothetical protein	IPR008972 (G3DSA:2.60.40.GENE3D); IPR003245 (PFAM); SIGNAL_PEPTIDE_N_REGION (PHOBIUS); SIGNAL_PEPTIDE_C_REGION (PHOBIUS); SIGNAL_PEPTIDE (PHOBIUS); SIGNAL_PEPTIDE_H_REGION (PHOBIUS); NON_CYTOPLASMIC_DOMAIN (PHOBIUS); IPR003245 (PROSITE_PROFILES); SignalP-noTM (SIGNALP_EUK); SignalP-TM (SIGNALP_GRAM_POSITIVE); IPR008972 (SUPERFAMILY); TMhelix (TMHMM)
IMGA|Medtr4g081870.1	2.45011	2.52071	nac domain protein	IPR003441 (PFAM); PTHR31719 (PANTHER); IPR003441 (PROSITE_PROFILES); IPR003441 (SUPERFAMILY)
IMGA|Medtr2g040130.1	2.47166	2.51503	nuclease harbi1-like	IPR027806 (PFAM); PTHR22930:SF22 (PANTHER); PTHR22930 (PANTHER)
IMGA|Medtr6g059410.1	2.98811	2.50177	kunitz-type trypsin inhibitor-like 2 protein	IPR002160 (PRINTS); IPR002160 (SMART); IPR002160 (PFAM); G3DSA:2.80.10.50 (GENE3D); IPR002160 (PROSITE_PATTERNS); SIGNAL_PEPTIDE_C_REGION (PHOBIUS); NON_CYTOPLASMIC_DOMAIN (PHOBIUS); SIGNAL_PEPTIDE_H_REGION (PHOBIUS); SIGNAL_PEPTIDE_N_REGION (PHOBIUS); SIGNAL_PEPTIDE (PHOBIUS); SignalP-noTM (SIGNALP_GRAM_NEGATIVE); SignalP-noTM (SIGNALP_EUK); IPR011065 (SUPERFAMILY)
IMGA|Medtr7g071790.1	3.80368	2.49367	wound-induced protein	IPR009798 (PFAM); G3DSA:3.10.450.50 (GENE3D); SSF54427 (SUPERFAMILY)
IMGA|Medtr5g066060.2	3.37404	2.49156	carbonic anhydrase	IPR001765 (SMART); IPR001765 (G3DSA:3.40.1050.GENE3D); IPR001765 (PFAM); IPR001765 (PANTHER); PTHR11002:SF12 (PANTHER); IPR015892 (PROSITE_PATTERNS); IPR001765 (SUPERFAMILY)
IMGA|Medtr5g009410.1	2.93286	2.48653	ethylene-responsive transcription factor erf061	IPR001471 (PRINTS); IPR001471 (SMART); IPR001471 (PFAM); IPR001471 (G3DSA:3.30.730.GENE3D); PTHR31657:SF2 (PANTHER); PTHR31657 (PANTHER); IPR001471 (PROSITE_PROFILES); IPR016177 (SUPERFAMILY)
IMGA|Medtr7g071820.1	3.67308	2.47855	wound-induced protein	G3DSA:3.10.450.50 (GENE3D); IPR009798 (PFAM); SSF54427 (SUPERFAMILY)
IMGA|Medtr4g073040.1	2.13634	2.46782	heavy metal-associated domain	IPR006121 (PFAM); G3DSA:3.30.70.100 (GENE3D); PTHR22814 (PANTHER); PTHR22814:SF14 (PANTHER); IPR006121 (PROSITE_PROFILES); IPR006121 (SUPERFAMILY)
IMGA|Medtr3g106060.1	3.13887	2.45817	wrky transcription factor	Coil (COILS); IPR003657 (SMART); IPR003657 (G3DSA:2.20.25.GENE3D); IPR003657 (PFAM); PTHR31429 (PANTHER); PTHR31429:SF3 (PANTHER); IPR003657 (PROSITE_PROFILES); IPR003657 (SUPERFAMILY)
IMGA|Medtr3g087900.1	2.20195	2.45767	ring finger family protein	IPR001841 (SMART); IPR013083 (G3DSA:3.30.40.GENE3D); IPR001841 (PFAM); PTHR22764 (PANTHER); CYTOPLASMIC_DOMAIN (PHOBIUS); TRANSMEMBRANE (PHOBIUS); NON_CYTOPLASMIC_DOMAIN (PHOBIUS); IPR001841 (PROSITE_PROFILES); SSF57850 (SUPERFAMILY); TMhelix (TMHMM)
IMGA|Medtr7g005810.1	2.26454	2.45066	hypothetical protein	Coil (COILS)
IMGA|Medtr7g023740.1	6.63171	2.44862	polygalacturonase inhibitor protein	G3DSA:3.80.10.10 (GENE3D); IPR001611 (PFAM); IPR013210 (PFAM); IPR001611 (PFAM); G3DSA:3.80.10.10 (GENE3D); PTHR24420 (PANTHER); SIGNAL_PEPTIDE_C_REGION (PHOBIUS); SIGNAL_PEPTIDE_H_REGION (PHOBIUS); NON_CYTOPLASMIC_DOMAIN (PHOBIUS); SIGNAL_PEPTIDE_N_REGION (PHOBIUS); SIGNAL_PEPTIDE (PHOBIUS); SignalP-noTM (SIGNALP_EUK); SSF52058 (SUPERFAMILY); TMhelix (TMHMM)
IMGA|Medtr5g065080.1	2.29688	2.42761	purine permease	IPR000620 (PFAM); IPR004853 (PFAM); PTHR31376 (PANTHER); PTHR31376:SF1 (PANTHER); TRANSMEMBRANE (PHOBIUS); NON_CYTOPLASMIC_DOMAIN (PHOBIUS); CYTOPLASMIC_DOMAIN (PHOBIUS); TRANSMEMBRANE (PHOBIUS); TRANSMEMBRANE (PHOBIUS); TRANSMEMBRANE (PHOBIUS); TRANSMEMBRANE (PHOBIUS); TRANSMEMBRANE (PHOBIUS); TRANSMEMBRANE (PHOBIUS); NON_CYTOPLASMIC_DOMAIN (PHOBIUS); NON_CYTOPLASMIC_DOMAIN (PHOBIUS); TRANSMEMBR…
IMGA|Medtr5g065130.1	3.21746	2.42545	cysteine-rich receptor-like protein kinase	IPR002290 (SMART); IPR000719 (PFAM); IPR013320 (G3DSA:2.60.120.GENE3D); G3DSA:3.30.200.20 (GENE3D); IPR002902 (PFAM); G3DSA:1.10.510.10 (GENE3D); PTHR24420:SF718 (PANTHER); PTHR24420 (PANTHER); IPR008271 (PROSITE_PATTERNS); IPR017441 (PROSITE_PATTERNS); SIGNAL_PEPTIDE_N_REGION (PHOBIUS); SIGNAL_PEPTIDE_H_REGION (PHOBIUS); TRANSMEMBRANE (PHOBIUS); CYTOPLASMIC_DOMAIN (PHOBIUS); NON_CYTOPLASMIC_DOMA…
IMGA|Medtr5g066060.4	3.64237	2.42042	carbonic anhydrase	IPR001765 (G3DSA:3.40.1050.GENE3D); IPR001765 (PFAM); IPR001765 (PANTHER); PTHR11002:SF12 (PANTHER); IPR001765 (SUPERFAMILY)
IMGA|Medtr5g056720.1	2.55758	2.41944	cytochrome p450	Coil (COILS); IPR001128 (PRINTS); IPR002401 (PRINTS); IPR001128 (G3DSA:1.10.630.GENE3D); IPR001128 (PFAM); PTHR24298:SF49 (PANTHER); PTHR24298 (PANTHER); IPR017972 (PROSITE_PATTERNS); IPR001128 (SUPERFAMILY)
IMGA|Medtr7g085930.1	3.6365	2.41172	anthranilate n-benzoyltransferase protein	IPR023213 (G3DSA:3.30.559.GENE3D); IPR023213 (G3DSA:3.30.559.GENE3D); IPR003480 (PFAM); PTHR31642 (PANTHER); PTHR31642:SF11 (PANTHER)
IMGA|Medtr4g070370.1	3.96223	2.40962	isoflavone reductase-like protein	IPR008030 (PFAM); G3DSA:3.90.25.10 (GENE3D); IPR016040 (G3DSA:3.40.50.GENE3D); PTHR10366:SF310 (PANTHER); PTHR10366 (PANTHER); SSF51735 (SUPERFAMILY)
IMGA|Medtr4g016610.1	3.11831	2.40383	disease resistance-like protein	IPR000767 (PRINTS); IPR000157 (SMART); IPR000157 (G3DSA:3.40.50.GENE3D); IPR002182 (PFAM); IPR027417 (G3DSA:3.40.50.GENE3D); G3DSA:3.80.10.10 (GENE3D); IPR000157 (PFAM); IPR001611 (PFAM); PTHR11017:SF146 (PANTHER); PTHR11017 (PANTHER); IPR000157 (PROSITE_PROFILES); SSF46785 (SUPERFAMILY); IPR000157 (SUPERFAMILY); IPR027417 (SUPERFAMILY); SSF52058 (SUPERFAMILY)
IMGA|Medtr1g116000.1	2.41621	2.40175	hypothetical protein	CYTOPLASMIC_DOMAIN (PHOBIUS); NON_CYTOPLASMIC_DOMAIN (PHOBIUS); CYTOPLASMIC_DOMAIN (PHOBIUS); CYTOPLASMIC_DOMAIN (PHOBIUS); NON_CYTOPLASMIC_DOMAIN (PHOBIUS); TRANSMEMBRANE (PHOBIUS); TRANSMEMBRANE (PHOBIUS); CYTOPLASMIC_DOMAIN (PHOBIUS); TRANSMEMBRANE (PHOBIUS); NON_CYTOPLASMIC_DOMAIN (PHOBIUS); TRANSMEMBRANE (PHOBIUS); TRANSMEMBRANE (PHOBIUS); NON_CYTOPLASMIC_DOMAIN (PHOBIUS); TRANSMEMBRANE (PHO…
IMGA|Medtr4g097940.1	3.16684	2.39108	transcription factor bhlh25-like	Coil (COILS); IPR011598 (SMART); IPR011598 (G3DSA:4.10.280.GENE3D); IPR011598 (PFAM); PTHR23042 (PANTHER); IPR011598 (PROSITE_PROFILES); IPR011598 (SUPERFAMILY)
IMGA|Medtr2g036440.1	2.35433	2.35433	glycine max g-type lectin s-receptor-like serine threonine-protein kinase sd2-5-like mrna	IPR002290 (SMART); G3DSA:3.30.200.20 (GENE3D); IPR000719 (PFAM); G3DSA:1.10.510.10 (GENE3D); PTHR24420 (PANTHER); PTHR24420:SF561 (PANTHER); IPR017441 (PROSITE_PATTERNS); IPR008271 (PROSITE_PATTERNS); IPR000719 (PROSITE_PROFILES); IPR011009 (SUPERFAMILY)
IMGA|Medtr4g126900.1	2.54196	2.35389	homeobox-leucine zipper protein	Coil (COILS); IPR003106 (SMART); IPR001356 (SMART); IPR009057 (G3DSA:1.10.10.GENE3D); IPR001356 (PFAM); IPR003106 (PFAM); PTHR24326 (PANTHER); PTHR24326:SF105 (PANTHER); IPR017970 (PROSITE_PATTERNS); IPR001356 (PROSITE_PROFILES); IPR009057 (SUPERFAMILY)
IMGA|Medtr1g021740.1	2.89976	2.34697	antimicrobial extrusion protein	IPR002528 (TIGRFAM); IPR002528 (PFAM); PTHR11206:SF79 (PANTHER); PTHR11206 (PANTHER); TRANSMEMBRANE (PHOBIUS); NON_CYTOPLASMIC_DOMAIN (PHOBIUS); TRANSMEMBRANE (PHOBIUS); NON_CYTOPLASMIC_DOMAIN (PHOBIUS); CYTOPLASMIC_DOMAIN (PHOBIUS); NON_CYTOPLASMIC_DOMAIN (PHOBIUS); NON_CYTOPLASMIC_DOMAIN (PHOBIUS); NON_CYTOPLASMIC_DOMAIN (PHOBIUS); TRANSMEMBRANE (PHOBIUS); CYTOPLASMIC_DOMAIN (PHOBIUS); TRANSMEM…
IMGA|Medtr7g093140.1	3.11349	2.32824	seed maturation protein	Coil (COILS); IPR005513 (PFAM)
IMGA|Medtr1g013790.1	3.46254	2.32306	wrky transcription factor	Coil (COILS); IPR003657 (SMART); IPR003657 (G3DSA:2.20.25.GENE3D); IPR003657 (PFAM); PTHR31429 (PANTHER); PTHR31429:SF3 (PANTHER); IPR003657 (PROSITE_PROFILES); IPR003657 (SUPERFAMILY)
IMGA|Medtr4g029390.1	2.27389	2.30321	non-specific lipid-transfer protein	no IPS match
IMGA|Medtr4g077940.1	3.16909	2.29908	class e vacuolar protein-sorting machinery protein hse1	Coil (COILS); IPR018205 (SMART); IPR004152 (PFAM); IPR002014 (PFAM); IPR008942 (G3DSA:1.25.40.GENE3D); G3DSA:1.20.58.160 (GENE3D); PTHR13856:SF77 (PANTHER); PTHR13856 (PANTHER); IPR004152 (PROSITE_PROFILES); IPR002014 (PROSITE_PROFILES); IPR008942 (SUPERFAMILY); SSF89009 (SUPERFAMILY)
IMGA|Medtr3g087050.1	2.91574	2.28342	monoacylglycerol lipase abhd6	IPR000639 (PRINTS); IPR000073 (PRINTS); IPR029058 (G3DSA:3.40.50.GENE3D); PF12697 (PFAM); PTHR10992 (PANTHER); PTHR10992:SF742 (PANTHER); IPR029058 (SUPERFAMILY)
IMGA|Medtr3g098660.1	2.29563	2.27947	Transcription initiation factor TAFII31	IPR029003 (PFAM); IPR009072 (G3DSA:1.10.20.GENE3D); PTHR22980:SF0 (PANTHER); PTHR22980 (PANTHER); IPR009072 (SUPERFAMILY)
IMGA|AC2356745.1	4.115	2.27821	cold-acclimation proteins cap160	Coil (COILS)
IMGA|AC2356698.1	17.91	2.27218	ferric reductase defective 3a	IPR002528 (TIGRFAM); IPR002528 (PFAM); PTHR11206:SF94 (PANTHER); PTHR11206 (PANTHER); NON_CYTOPLASMIC_DOMAIN (PHOBIUS); CYTOPLASMIC_DOMAIN (PHOBIUS); TRANSMEMBRANE (PHOBIUS); TRANSMEMBRANE (PHOBIUS); CYTOPLASMIC_DOMAIN (PHOBIUS); TRANSMEMBRANE (PHOBIUS); NON_CYTOPLASMIC_DOMAIN (PHOBIUS); NON_CYTOPLASMIC_DOMAIN (PHOBIUS); CYTOPLASMIC_DOMAIN (PHOBIUS); NON_CYTOPLASMIC_DOMAIN (PHOBIUS); TRANSMEMBRAN…
IMGA|Medtr5g087760.1	2.31451	2.27189	late embryogenesis abundant hydroxyproline-rich glycoprotein	IPR004864 (PFAM); PTHR31852 (PANTHER); PTHR31852:SF0 (PANTHER); TRANSMEMBRANE (PHOBIUS); CYTOPLASMIC_DOMAIN (PHOBIUS); NON_CYTOPLASMIC_DOMAIN (PHOBIUS); TMhelix (TMHMM)
IMGA|Medtr8g079700.1	2.05145	2.27102	weak chloroplast movement under blue light 1-like protein	Coil (COILS); Coil (COILS); Coil (COILS); IPR008545 (PFAM)
IMGA|Medtr1g093150.1	2.91855	2.25847	hypothetical protein	no IPS match
IMGA|Medtr1g019440.2	2.28966	2.25787	alpha-amylase	IPR012850 (SMART); IPR013780 (G3DSA:2.60.40.GENE3D); IPR006047 (PFAM); IPR012850 (PFAM); IPR013781 (G3DSA:3.20.20.GENE3D); IPR015902 (PANTHER); PTHR10357:SF112 (PANTHER); SSF51011 (SUPERFAMILY); IPR017853 (SUPERFAMILY)
IMGA|AC23567119.1	4.45099	2.24848	isoflavone 2 -hydroxylase-like	IPR002401 (PRINTS); IPR001128 (PRINTS); IPR001128 (PFAM); IPR001128 (G3DSA:1.10.630.GENE3D); PTHR24298 (PANTHER); PTHR24298:SF61 (PANTHER); IPR017972 (PROSITE_PATTERNS); TRANSMEMBRANE (PHOBIUS); NON_CYTOPLASMIC_DOMAIN (PHOBIUS); CYTOPLASMIC_DOMAIN (PHOBIUS); IPR001128 (SUPERFAMILY); TMhelix (TMHMM)
IMGA|Medtr2g039620.1	4.97427	2.24679	transcription factor myc4	Coil (COILS); Coil (COILS); IPR011598 (SMART); IPR011598 (G3DSA:4.10.280.GENE3D); IPR011598 (PFAM); PTHR12565 (PANTHER); PTHR12565:SF79 (PANTHER); IPR011598 (PROSITE_PROFILES); IPR011598 (SUPERFAMILY)
IMGA|Medtr3g114530.1	3.72793	2.23536	probable nucleoredoxin 2-like	Coil (COILS); PF13905 (PFAM); G3DSA:3.30.60.20 (GENE3D); IPR012336 (G3DSA:3.40.30.GENE3D); PTHR13871:SF22 (PANTHER); PTHR13871 (PANTHER); IPR002219 (PROSITE_PROFILES); IPR012336 (PROSITE_PROFILES); IPR012336 (SUPERFAMILY); IPR012336 (SUPERFAMILY); SSF57889 (SUPERFAMILY)
IMGA|Medtr4g090580.1	5.06674	2.21598	probable nadh dehydrogenase-like	IPR013027 (PRINTS); G3DSA:3.50.50.60 (GENE3D); G3DSA:3.50.50.60 (GENE3D); IPR023753 (PFAM); PTHR22915 (PANTHER); PTHR22915:SF25 (PANTHER); SSF51905 (SUPERFAMILY); SSF51905 (SUPERFAMILY)
IMGA|Medtr1g030220.1	2.78357	2.20306	early nodulin	IPR001087 (PFAM); IPR013831 (G3DSA:3.40.50.GENE3D); PTHR22835:SF117 (PANTHER); PTHR22835 (PANTHER); SIGNAL_PEPTIDE (PHOBIUS); SIGNAL_PEPTIDE_C_REGION (PHOBIUS); SIGNAL_PEPTIDE_N_REGION (PHOBIUS); SIGNAL_PEPTIDE_H_REGION (PHOBIUS); NON_CYTOPLASMIC_DOMAIN (PHOBIUS); SignalP-noTM (SIGNALP_EUK); SignalP-TM (SIGNALP_GRAM_POSITIVE)
IMGA|AC1467211015.1	5.00646	2.18814	bzip transcription factor bzip73a	Coil (COILS); IPR004827 (SMART); G3DSA:1.20.5.170 (GENE3D); IPR004827 (PFAM); PTHR22952 (PANTHER); IPR004827 (PROSITE_PATTERNS); IPR004827 (PROSITE_PROFILES); SSF57959 (SUPERFAMILY)
IMGA|Medtr7g069980.1	8.62376	2.18396	ferritin	IPR008331 (PFAM); IPR012347 (G3DSA:1.20.1260.GENE3D); PTHR11431:SF4 (PANTHER); IPR001519 (PANTHER); IPR014034 (PROSITE_PATTERNS); IPR009040 (PROSITE_PROFILES); IPR009078 (SUPERFAMILY)
IMGA|Medtr5g016410.1	2.04252	2.16302	cytochrome p450	IPR002401 (PRINTS); IPR001128 (PRINTS); IPR001128 (PFAM); IPR001128 (G3DSA:1.10.630.GENE3D); PTHR24298:SF61 (PANTHER); PTHR24298 (PANTHER); IPR017972 (PROSITE_PATTERNS); TRANSMEMBRANE (PHOBIUS); TRANSMEMBRANE (PHOBIUS); CYTOPLASMIC_DOMAIN (PHOBIUS); NON_CYTOPLASMIC_DOMAIN (PHOBIUS); NON_CYTOPLASMIC_DOMAIN (PHOBIUS); IPR001128 (SUPERFAMILY); TMhelix (TMHMM); TMhelix (TMHMM)
IMGA|Medtr1g021610.1	3.45241	2.15073	cysteine-rich receptor-like protein kinase	IPR002290 (SMART); G3DSA:3.30.200.20 (GENE3D); IPR000719 (PFAM); IPR013320 (G3DSA:2.60.120.GENE3D); G3DSA:1.10.510.10 (GENE3D); PTHR24420 (PANTHER); PTHR24420:SF718 (PANTHER); IPR008271 (PROSITE_PATTERNS); IPR017441 (PROSITE_PATTERNS); CYTOPLASMIC_DOMAIN (PHOBIUS); NON_CYTOPLASMIC_DOMAIN (PHOBIUS); TRANSMEMBRANE (PHOBIUS); IPR000719 (PROSITE_PROFILES); IPR011009 (SUPERFAMILY); TMhelix (TMHMM)
IMGA|Medtr7g100340.1	2.48133	2.14659	hypothetical protein	no IPS match
IMGA|Medtr1g095730.1	3.6838	2.13414	hypothetical protein	no IPS match
IMGA|Medtr7g093160.1	3.7561	2.13404	seed maturation protein lea	Coil (COILS); IPR005513 (PFAM)
IMGA|Medtr7g079350.1	2.20463	2.12385	wall-associated receptor kinase-like protein	IPR018392 (SMART); IPR002290 (SMART); IPR018392 (PFAM); G3DSA:1.10.510.10 (GENE3D); IPR018392 (G3DSA:3.10.350.GENE3D); IPR013320 (G3DSA:2.60.120.GENE3D); IPR000719 (PFAM); G3DSA:3.30.200.20 (GENE3D); PTHR24420:SF526 (PANTHER); PTHR24420 (PANTHER); IPR017441 (PROSITE_PATTERNS); IPR008271 (PROSITE_PATTERNS); TRANSMEMBRANE (PHOBIUS); NON_CYTOPLASMIC_DOMAIN (PHOBIUS); CYTOPLASMIC_DOMAIN (PHOBIUS); CY…
IMGA|Medtr3g067280.1	4.89173	2.12123	albumin	IPR012512 (PFAM); SIGNAL_PEPTIDE_C_REGION (PHOBIUS); SIGNAL_PEPTIDE_N_REGION (PHOBIUS); SIGNAL_PEPTIDE (PHOBIUS); NON_CYTOPLASMIC_DOMAIN (PHOBIUS); SIGNAL_PEPTIDE_H_REGION (PHOBIUS); SignalP-TM (SIGNALP_GRAM_POSITIVE); SignalP-noTM (SIGNALP_EUK)
IMGA|Medtr4g029430.1	2.20866	2.11385	protein lurp-one-related 15-like	IPR007612 (PFAM); PTHR31087:SF1 (PANTHER); PTHR31087 (PANTHER); IPR025659 (SUPERFAMILY)
IMGA|Medtr4g098230.1	3.01525	2.1135	folic acid binding transferase	IPR012886 (PFAM); IPR012886 (G3DSA:3.30.990.GENE3D); PTHR12234 (PANTHER); IPR022384 (SUPERFAMILY)
IMGA|Medtr5g031140.1	2.35454	2.11033	lectin-like protein	IPR016363 (PIRSF); IPR013320 (G3DSA:2.60.120.GENE3D); IPR001220 (PFAM); PTHR32401:SF2 (PANTHER); PTHR32401 (PANTHER); IPR000985 (PROSITE_PATTERNS); CYTOPLASMIC_DOMAIN (PHOBIUS); NON_CYTOPLASMIC_DOMAIN (PHOBIUS); TRANSMEMBRANE (PHOBIUS); IPR008985 (SUPERFAMILY)
IMGA|Medtr5g080000.1	2.41695	2.1053	receptor-like protein kinase	PR00019 (PRINTS); SM00365 (SMART); IPR003591 (SMART); G3DSA:3.80.10.10 (GENE3D); IPR001611 (PFAM); IPR013210 (PFAM); G3DSA:3.80.10.10 (GENE3D); IPR001611 (PFAM); G3DSA:3.80.10.10 (GENE3D); PF13516 (PFAM); G3DSA:3.80.10.10 (GENE3D); PTHR24420 (PANTHER); SIGNAL_PEPTIDE_C_REGION (PHOBIUS); NON_CYTOPLASMIC_DOMAIN (PHOBIUS); TRANSMEMBRANE (PHOBIUS); CYTOPLASMIC_DOMAIN (PHOBIUS); SIGNAL_PEPTIDE_N_REGIO…
IMGA|Medtr1g019440.1	3.15242	2.1052	alpha-amylase	IPR006046 (PRINTS); IPR013775 (PIRSF); IPR006589 (SMART); IPR012850 (SMART); IPR012850 (PFAM); IPR013781 (G3DSA:3.20.20.GENE3D); IPR006047 (PFAM); IPR013780 (G3DSA:2.60.40.GENE3D); PTHR10357:SF112 (PANTHER); IPR015902 (PANTHER); SIGNAL_PEPTIDE_N_REGION (PHOBIUS); SIGNAL_PEPTIDE_C_REGION (PHOBIUS); SIGNAL_PEPTIDE (PHOBIUS); SIGNAL_PEPTIDE_H_REGION (PHOBIUS); NON_CYTOPLASMIC_DOMAIN (PHOBIUS); Signa…
IMGA|Medtr5g014240.1	2.57312	2.1042	ent-kaurenoic acid oxidase 2	Coil (COILS); IPR001128 (PRINTS); IPR002401 (PRINTS); IPR001128 (G3DSA:1.10.630.GENE3D); IPR001128 (PFAM); PTHR24286 (PANTHER); PTHR24286:SF12 (PANTHER); IPR017972 (PROSITE_PATTERNS); TRANSMEMBRANE (PHOBIUS); CYTOPLASMIC_DOMAIN (PHOBIUS); NON_CYTOPLASMIC_DOMAIN (PHOBIUS); IPR001128 (SUPERFAMILY); TMhelix (TMHMM)
IMGA|Medtr2g102030.1	3.30633	2.10165	uncharacterized protein	IPR005061 (PFAM); PTHR12161 (PANTHER); PTHR12161:SF14 (PANTHER)
IMGA|Medtr4g052040.1	2.1831	2.09948	Ovate protein family	IPR006458 (PFAM); IPR006458 (TIGRFAM); PS51257 (PROSITE_PROFILES); SignalP-TM (SIGNALP_GRAM_POSITIVE)
IMGA|Medtr5g055480.1	4.25706	2.0983	Glycosyl transferase	IPR003406 (PFAM); PTHR31042 (PANTHER); PTHR31042:SF7 (PANTHER); NON_CYTOPLASMIC_DOMAIN (PHOBIUS); TRANSMEMBRANE (PHOBIUS); CYTOPLASMIC_DOMAIN (PHOBIUS); TMhelix (TMHMM)
IMGA|Medtr4g091150.1	2.26661	2.09016	reticuline oxidase-like protein	IPR012951 (PFAM); IPR016169 (G3DSA:3.30.465.GENE3D); IPR006094 (PFAM); PTHR32448 (PANTHER); SIGNAL_PEPTIDE_C_REGION (PHOBIUS); SIGNAL_PEPTIDE (PHOBIUS); SIGNAL_PEPTIDE_N_REGION (PHOBIUS); NON_CYTOPLASMIC_DOMAIN (PHOBIUS); SIGNAL_PEPTIDE_H_REGION (PHOBIUS); IPR016166 (PROSITE_PROFILES); SignalP-noTM (SIGNALP_EUK); SignalP-TM (SIGNALP_GRAM_POSITIVE); SignalP-noTM (SIGNALP_GRAM_NEGATIVE); IPR016166 …
IMGA|Medtr2g038040.2	2.39217	2.0879	transcription factor bhlh27	IPR011598 (SMART); IPR011598 (G3DSA:4.10.280.GENE3D); IPR011598 (PFAM); PTHR11514:SF33 (PANTHER); PTHR11514 (PANTHER); NON_CYTOPLASMIC_DOMAIN (PHOBIUS); CYTOPLASMIC_DOMAIN (PHOBIUS); TRANSMEMBRANE (PHOBIUS); IPR011598 (PROSITE_PROFILES); IPR011598 (SUPERFAMILY)
IMGA|Medtr1g083440.1	2.43075	2.08581	dormancy auxin associated protein	IPR008406 (PFAM)
IMGA|Medtr7g046720.1	2.0423	2.08447	hydroquinone glucosyltransferase	IPR008979 (G3DSA:2.60.120.GENE3D); IPR002213 (PFAM); PTHR11926:SF140 (PANTHER); IPR002213 (PANTHER); SSF53756 (SUPERFAMILY)
IMGA|Medtr3g077600.1	2.27644	2.0763	cellulase-like partial	no IPS match
IMGA|Medtr3g057220.1	3.15616	2.07564	(+)-neomenthol dehydrogenase	IPR002198 (PRINTS); IPR002347 (PRINTS); IPR016040 (G3DSA:3.40.50.GENE3D); IPR002198 (PFAM); PTHR24322:SF295 (PANTHER); PTHR24322 (PANTHER); SSF51735 (SUPERFAMILY)
IMGA|Medtr6g023120.1	2.38143	2.07281	hypothetical protein	no IPS match
IMGA|Medtr5g019050.1	5.86163	2.06495	wall-associated receptor kinase-like protein	IPR002290 (SMART); IPR018392 (SMART); IPR000719 (PFAM); IPR013320 (G3DSA:2.60.120.GENE3D); IPR018392 (PFAM); G3DSA:1.10.510.10 (GENE3D); G3DSA:3.30.200.20 (GENE3D); IPR018392 (G3DSA:3.10.350.GENE3D); PTHR24420 (PANTHER); PTHR24420:SF626 (PANTHER); TRANSMEMBRANE (PHOBIUS); TRANSMEMBRANE (PHOBIUS); NON_CYTOPLASMIC_DOMAIN (PHOBIUS); CYTOPLASMIC_DOMAIN (PHOBIUS); NON_CYTOPLASMIC_DOMAIN (PHOBIUS); IPR…
IMGA|Medtr6g088280.1	5.17163	2.06126	uncharacterized protein	no IPS match
IMGA|Medtr7g012040.1	3.5986	2.05583	isoliquiritigenin 2 -o-methyltransferase	IPR016461 (PIRSF); IPR001077 (PFAM); IPR029063 (G3DSA:3.40.50.GENE3D); IPR012967 (PFAM); IPR011991 (G3DSA:1.10.10.GENE3D); PTHR11746 (PANTHER); PTHR11746:SF65 (PANTHER); IPR016461 (PROSITE_PROFILES); SSF46785 (SUPERFAMILY); IPR029063 (SUPERFAMILY)
IMGA|Medtr2g019160.1	3.97953	2.05353	protein tify 5a	IPR008480 (PFAM); NON_CYTOPLASMIC_DOMAIN (PHOBIUS); CYTOPLASMIC_DOMAIN (PHOBIUS); TRANSMEMBRANE (PHOBIUS); TRANSMEMBRANE (PHOBIUS); CYTOPLASMIC_DOMAIN (PHOBIUS); TMhelix (TMHMM); TMhelix (TMHMM)
IMGA|Medtr5g079980.1	2.08421	2.04652	receptor-like protein kinase	PR00019 (PRINTS); IPR003591 (SMART); IPR003609 (SMART); SM00365 (SMART); G3DSA:3.80.10.10 (GENE3D); IPR013210 (PFAM); IPR001611 (PFAM); IPR013227 (PFAM); PF13516 (PFAM); IPR001611 (PFAM); IPR001611 (PFAM); PTHR24420 (PANTHER); CYTOPLASMIC_DOMAIN (PHOBIUS); TRANSMEMBRANE (PHOBIUS); CYTOPLASMIC_DOMAIN (PHOBIUS); NON_CYTOPLASMIC_DOMAIN (PHOBIUS); TRANSMEMBRANE (PHOBIUS); IPR001611 (PROSITE_PROFILES)…
IMGA|Medtr1g086530.1	2.16422	2.04425	myb transcription factor	IPR001005 (SMART); IPR009057 (G3DSA:1.10.10.GENE3D); IPR001005 (PFAM); IPR009057 (G3DSA:1.10.10.GENE3D); PTHR10641 (PANTHER); PTHR10641:SF494 (PANTHER); IPR017930 (PROSITE_PROFILES); IPR017930 (PROSITE_PROFILES); IPR009057 (SUPERFAMILY)
IMGA|Medtr5g037950.1	2.13377	2.0425	thioredoxin h2	PR00421 (PRINTS); IPR005746 (PIRSF); IPR013766 (PFAM); IPR012336 (G3DSA:3.40.30.GENE3D); IPR005746 (TIGRFAM); PTHR10438:SF243 (PANTHER); IPR005746 (PANTHER); IPR017937 (PROSITE_PATTERNS); IPR012336 (PROSITE_PROFILES); IPR012336 (SUPERFAMILY)
IMGA|Medtr4g038440.3	2.51591	2.03999	caffeic acid 3-o-methyltransferase	IPR011991 (G3DSA:1.10.10.GENE3D); IPR029063 (G3DSA:3.40.50.GENE3D); IPR012967 (PFAM); IPR001077 (PFAM); PTHR11746 (PANTHER); PTHR11746:SF68 (PANTHER); SSF46785 (SUPERFAMILY); IPR029063 (SUPERFAMILY)
IMGA|Medtr5g056160.1	5.2549	2.03757	endonuclease 2-like	IPR008947 (G3DSA:1.10.575.GENE3D); IPR003154 (PFAM); IPR008947 (SUPERFAMILY)
IMGA|Medtr8g014900.1	2.40247	2.03586	protein chup1	Coil (COILS); Coil (COILS); Coil (COILS); Coil (COILS); Coil (COILS); PTHR31342:SF4 (PANTHER); PTHR31342 (PANTHER); TRANSMEMBRANE (PHOBIUS); NON_CYTOPLASMIC_DOMAIN (PHOBIUS); CYTOPLASMIC_DOMAIN (PHOBIUS); TMhelix (TMHMM)
IMGA|Medtr7g012350.1	2.60226	2.03543	ripening-related protein	IPR014733 (G3DSA:2.40.40.GENE3D); IPR012961 (PFAM); SIGNAL_PEPTIDE_C_REGION (PHOBIUS); SIGNAL_PEPTIDE (PHOBIUS); NON_CYTOPLASMIC_DOMAIN (PHOBIUS); SIGNAL_PEPTIDE_N_REGION (PHOBIUS); SIGNAL_PEPTIDE_H_REGION (PHOBIUS); SignalP-noTM (SIGNALP_GRAM_NEGATIVE); SignalP-TM (SIGNALP_GRAM_POSITIVE); SignalP-noTM (SIGNALP_EUK); IPR009009 (SUPERFAMILY)
IMGA|Medtr3g070860.1	4.51517	2.02326	flavonol synthase/flavanone 3-hydroxylase-like	IPR002283 (PRINTS); IPR026992 (PFAM); IPR005123 (PFAM); IPR027443 (G3DSA:2.60.120.GENE3D); PTHR10209 (PANTHER); IPR005123 (PROSITE_PROFILES); SSF51197 (SUPERFAMILY)
IMGA|Medtr1g086510.1	2.49068	2.01998	myb-like transcription factor	IPR001005 (SMART); IPR009057 (G3DSA:1.10.10.GENE3D); IPR001005 (PFAM); IPR009057 (G3DSA:1.10.10.GENE3D); PTHR10641 (PANTHER); PTHR10641:SF494 (PANTHER); IPR017930 (PROSITE_PROFILES); IPR017930 (PROSITE_PROFILES); IPR009057 (SUPERFAMILY)
IMGA|Medtr4g081640.1	2.3301	2.01982	g-type lectin s-receptor-like serine threonine-protein kinase at4g27290-like	IPR002290 (SMART); IPR003609 (SMART); IPR001245 (PFAM); G3DSA:1.10.510.10 (GENE3D); IPR013227 (PFAM); IPR001480 (PFAM); IPR013320 (G3DSA:2.60.120.GENE3D); G3DSA:3.30.200.20 (GENE3D); IPR001480 (G3DSA:2.90.10.GENE3D); IPR000858 (PFAM); PTHR24420:SF634 (PANTHER); PTHR24420 (PANTHER); IPR017441 (PROSITE_PATTERNS); IPR008271 (PROSITE_PATTERNS); TRANSMEMBRANE (PHOBIUS); CYTOPLASMIC_DOMAIN (PHOBIUS); N…
IMGA|Medtr8g038220.2	2.21924	2.01812	annexin-like protein	IPR009118 (PRINTS); IPR001464 (PRINTS); IPR018502 (SMART); IPR018502 (G3DSA:1.10.220.GENE3D); IPR018502 (G3DSA:1.10.220.GENE3D); IPR018502 (PFAM); PTHR10502:SF104 (PANTHER); PTHR10502 (PANTHER); IPR018252 (PROSITE_PATTERNS); SSF47874 (SUPERFAMILY)
IMGA|Medtr3g031650.2	2.21477	2.01755	dihydroflavonol reductase	IPR016040 (G3DSA:3.40.50.GENE3D); IPR001509 (PFAM); PTHR10366 (PANTHER); PTHR10366:SF295 (PANTHER); SSF51735 (SUPERFAMILY)
IMGA|Medtr2g088610.1	2.02307	2.00647	plant cell wall protein 88	IPR004864 (PFAM); PTHR31852:SF3 (PANTHER); PTHR31852 (PANTHER); NON_CYTOPLASMIC_DOMAIN (PHOBIUS); CYTOPLASMIC_DOMAIN (PHOBIUS); CYTOPLASMIC_DOMAIN (PHOBIUS); TRANSMEMBRANE (PHOBIUS); TRANSMEMBRANE (PHOBIUS); TMhelix (TMHMM); TMhelix (TMHMM)
IMGA|Medtr3g082250.1	2.69043	2.00238	atfp4-like protein	PTHR22814:SF34 (PANTHER); PTHR22814 (PANTHER)
IMGA|Medtr8g037620.1	-4.15338	-2.06271	hypothetical protein	Coil (COILS); IPR004158 (PFAM); PTHR31549 (PANTHER); NON_CYTOPLASMIC_DOMAIN (PHOBIUS); TRANSMEMBRANE (PHOBIUS); CYTOPLASMIC_DOMAIN (PHOBIUS); TMhelix (TMHMM)
IMGA|Medtr7g012050.1	-2.34749	-2.06809	atp binding protein	no IPS match
IMGA|Medtr7g024930.1	-3.10114	-2.0989	protein binding	IPR011424 (PFAM); IPR004146 (PFAM); PTHR13871 (PANTHER); PTHR13871:SF33 (PANTHER); SSF57889 (SUPERFAMILY)
IMGA|Medtr5g074760.1	-5.20796	-2.11923	cationic peroxidase 1-like	IPR000823 (PRINTS); IPR002016 (PRINTS); G3DSA:1.10.420.10 (GENE3D); IPR002016 (PFAM); G3DSA:1.10.520.10 (GENE3D); PTHR31388 (PANTHER); IPR019794 (PROSITE_PATTERNS); IPR019793 (PROSITE_PATTERNS); NON_CYTOPLASMIC_DOMAIN (PHOBIUS); SIGNAL_PEPTIDE_N_REGION (PHOBIUS); SIGNAL_PEPTIDE_C_REGION (PHOBIUS); SIGNAL_PEPTIDE (PHOBIUS); SIGNAL_PEPTIDE_H_REGION (PHOBIUS); IPR002016 (PROSITE_PROFILES); SignalP-n…
IMGA|Medtr5g074600.1	-2.14629	-2.25712	o-methyltransferase	IPR016461 (PIRSF); IPR029063 (G3DSA:3.40.50.GENE3D); IPR012967 (PFAM); IPR001077 (PFAM); IPR011991 (G3DSA:1.10.10.GENE3D); PTHR11746 (PANTHER); PTHR11746:SF68 (PANTHER); IPR016461 (PROSITE_PROFILES); IPR029063 (SUPERFAMILY); SSF46785 (SUPERFAMILY)
IMGA|Medtr7g090410.1	-3.74454	-2.308	transcription factor org2	Coil (COILS); IPR011598 (SMART); IPR011598 (PFAM); IPR011598 (G3DSA:4.10.280.GENE3D); IPR015660 (PANTHER); PTHR13935:SF41 (PANTHER); IPR011598 (PROSITE_PROFILES); IPR011598 (SUPERFAMILY)
IMGA|Medtr7g102820.1	-2.16723	-2.36178	probable 2-oxoglutarate fe -dependent dioxygenase-like	IPR002283 (PRINTS); IPR005123 (PFAM); IPR027443 (G3DSA:2.60.120.GENE3D); IPR026992 (PFAM); PTHR10209 (PANTHER); IPR005123 (PROSITE_PROFILES); SSF51197 (SUPERFAMILY); TMhelix (TMHMM)
IMGA|Medtr5g074710.1	-2.64815	-2.42672	cationic peroxidase 1-like	IPR000823 (PRINTS); IPR002016 (PRINTS); G3DSA:1.10.520.10 (GENE3D); IPR002016 (PFAM); G3DSA:1.10.420.10 (GENE3D); PTHR31388 (PANTHER); IPR019793 (PROSITE_PATTERNS); IPR019794 (PROSITE_PATTERNS); NON_CYTOPLASMIC_DOMAIN (PHOBIUS); SIGNAL_PEPTIDE_C_REGION (PHOBIUS); SIGNAL_PEPTIDE_N_REGION (PHOBIUS); SIGNAL_PEPTIDE (PHOBIUS); SIGNAL_PEPTIDE_H_REGION (PHOBIUS); IPR002016 (PROSITE_PROFILES); SignalP-T…
IMGA|Medtr5g084850.1	-3.92489	-2.54058	3 -n-debenzoyl-2 -deoxytaxol n-	IPR023213 (G3DSA:3.30.559.GENE3D); IPR023213 (G3DSA:3.30.559.GENE3D); IPR003480 (PFAM); PTHR31623 (PANTHER)
IMGA|Medtr4g098850.1	-2.51059	-2.54517	type i inositol- -trisphosphate 5-phosphatase 2-like	IPR000300 (SMART); IPR005135 (G3DSA:3.60.10.GENE3D); IPR005135 (PFAM); PTHR11200:SF107 (PANTHER); PTHR11200 (PANTHER); IPR005135 (SUPERFAMILY); IPR005135 (SUPERFAMILY)
IMGA|Medtr5g074700.1	-6.77641	-2.58127	peroxidase	IPR002016 (PRINTS); IPR000823 (PRINTS); G3DSA:1.10.420.10 (GENE3D); IPR002016 (PFAM); G3DSA:1.10.520.10 (GENE3D); PTHR31388 (PANTHER); PTHR31388:SF5 (PANTHER); IPR019793 (PROSITE_PATTERNS); IPR002016 (PROSITE_PROFILES); IPR010255 (SUPERFAMILY)
IMGA|Medtr1g062110.2	-3.84919	-2.66521	-oxoglutarate 3-dioxygenase	IPR002283 (PRINTS); IPR027443 (G3DSA:2.60.120.GENE3D); IPR026992 (PFAM); IPR005123 (PFAM); PTHR10209 (PANTHER); IPR005123 (PROSITE_PROFILES); SSF51197 (SUPERFAMILY)
IMGA|Medtr5g074740.1	-6.21199	-2.67225	peroxidase	IPR000823 (PRINTS); IPR002016 (PRINTS); IPR002016 (PFAM); G3DSA:1.10.520.10 (GENE3D); G3DSA:1.10.420.10 (GENE3D); PTHR31388 (PANTHER); IPR019793 (PROSITE_PATTERNS); IPR019794 (PROSITE_PATTERNS); NON_CYTOPLASMIC_DOMAIN (PHOBIUS); SIGNAL_PEPTIDE_N_REGION (PHOBIUS); SIGNAL_PEPTIDE_C_REGION (PHOBIUS); SIGNAL_PEPTIDE (PHOBIUS); SIGNAL_PEPTIDE_H_REGION (PHOBIUS); IPR002016 (PROSITE_PROFILES); SignalP-n…
IMGA|Medtr1g062110.1	-3.1272	-2.67324	-oxoglutarate 3-dioxygenase	IPR002283 (PRINTS); IPR027443 (G3DSA:2.60.120.GENE3D); IPR026992 (PFAM); IPR005123 (PFAM); PTHR10209 (PANTHER); IPR005123 (PROSITE_PROFILES); SSF51197 (SUPERFAMILY)
IMGA|Medtr5g050900.1	-2.50944	-2.68868	40s ribosomal protein s5	IPR023798 (G3DSA:1.10.455.GENE3D); IPR023798 (PFAM); IPR000235 (PANTHER); IPR020606 (PROSITE_PATTERNS); IPR023798 (SUPERFAMILY)
IMGA|Medtr7g110990.1	-2.25884	-2.81034	alpha-expansin	IPR002963 (PRINTS); IPR007118 (PRINTS); IPR007112 (SMART); IPR007117 (G3DSA:2.60.40.GENE3D); IPR007117 (PFAM); IPR009009 (PFAM); IPR014733 (G3DSA:2.40.40.GENE3D); PTHR31867:SF4 (PANTHER); PTHR31867 (PANTHER); SIGNAL_PEPTIDE_C_REGION (PHOBIUS); NON_CYTOPLASMIC_DOMAIN (PHOBIUS); SIGNAL_PEPTIDE_H_REGION (PHOBIUS); SIGNAL_PEPTIDE_N_REGION (PHOBIUS); SIGNAL_PEPTIDE (PHOBIUS); IPR007112 (PROSITE_PROFIL…
IMGA|Medtr5g093440.1	-2.6749	-3.23895	hypothetical protein	IPR008480 (PFAM); CYTOPLASMIC_DOMAIN (PHOBIUS); NON_CYTOPLASMIC_DOMAIN (PHOBIUS); CYTOPLASMIC_DOMAIN (PHOBIUS); TRANSMEMBRANE (PHOBIUS); TRANSMEMBRANE (PHOBIUS); TMhelix (TMHMM); TMhelix (TMHMM)
IMGA|Medtr5g093430.1	-3.96949	-3.56474	long cell-linked locus protein	IPR025520 (PFAM); IPR014729 (G3DSA:3.40.50.GENE3D); IPR008480 (PFAM); SIGNAL_PEPTIDE_N_REGION (PHOBIUS); TRANSMEMBRANE (PHOBIUS); SIGNAL_PEPTIDE_C_REGION (PHOBIUS); CYTOPLASMIC_DOMAIN (PHOBIUS); NON_CYTOPLASMIC_DOMAIN (PHOBIUS); SIGNAL_PEPTIDE (PHOBIUS); SIGNAL_PEPTIDE_H_REGION (PHOBIUS); TMhelix (TMHMM); TMhelix (TMHMM)
IMGA|Medtr7g111010.1	-2.94354	-4.12002	alpha-expansin	IPR002963 (PRINTS); IPR007118 (PRINTS); IPR007112 (SMART); IPR007117 (PFAM); IPR009009 (PFAM); IPR014733 (G3DSA:2.40.40.GENE3D); IPR007117 (G3DSA:2.60.40.GENE3D); PTHR31867 (PANTHER); PTHR31867:SF4 (PANTHER); SIGNAL_PEPTIDE (PHOBIUS); NON_CYTOPLASMIC_DOMAIN (PHOBIUS); SIGNAL_PEPTIDE_H_REGION (PHOBIUS); SIGNAL_PEPTIDE_N_REGION (PHOBIUS); SIGNAL_PEPTIDE_C_REGION (PHOBIUS); IPR007117 (PROSITE_PROFIL…
IMGA|Medtr7g086380.1	-3.09751	-6.79015	2-aminoethanethiol dioxygenase	IPR014710 (G3DSA:2.60.120.GENE3D); IPR012864 (PFAM); PTHR22966 (PANTHER); PTHR22966:SF1 (PANTHER); IPR011051 (SUPERFAMILY)
IMGA|Medtr5g022390.1	-2.86082	-9.23086	thiosulfate sulfurtransferase	IPR001763 (SMART); IPR001763 (G3DSA:3.40.250.GENE3D); IPR001763 (PFAM); PTHR13253 (PANTHER); SIGNAL_PEPTIDE_N_REGION (PHOBIUS); NON_CYTOPLASMIC_DOMAIN (PHOBIUS); SIGNAL_PEPTIDE (PHOBIUS); SIGNAL_PEPTIDE_C_REGION (PHOBIUS); SIGNAL_PEPTIDE_H_REGION (PHOBIUS); IPR001763 (PROSITE_PROFILES); SignalP-TM (SIGNALP_GRAM_POSITIVE); SignalP-noTM (SIGNALP_EUK); IPR001763 (SUPERFAMILY); TMhelix (TMHMM)
