# Supplementary material for: Transcriptional responses of Medicago truncatula upon sulfur deficiency stress and arbuscular mycorrhizal symbiosis
Source: Front Plant Sci. 2014 Dec 2;5:680. doi: 10.3389/fpls.2014.00680 (PMC4251294; doi:10.3389/fpls.2014.00680)
Supplement: Figure S1 — GO annotation (A) and GO level (B) distribution of Medicago truncatula genes (genome annotation Mt3.5). P, biological process; F, molecular function; C, cellular component. [file DataSheet1.ZIP › Supplementary Material/Table S2.XLSX]

## Sheet: Sheet1
DEGs	NM Fold change	Annotation	InterProScan	Enzyme Codes		DEGs	Myc Fold change	Annotation	InterProScan	Enzyme Codes
IMGA|Medtr5g013530.2	3.68194	protein tify	IPR010399 (PFAM); IPR018467 (PFAM)	-		IMGA|AC23367631.1	2.30123	peptidase s9b	IPR002469 (PFAM); IPR011042 (G3DSA:2.120.10.GENE3D); IPR011659 (PFAM); G3DSA:2.120.10.60 (GENE3D), PTHR32161 (PANTHER), PTHR32161:SF0 (PANTHER), SSF69304 (SUPERFAMILY), SSF82171 (SUPERFAMILY)	-
IMGA|Medtr5g013520.1	2.90141	protein tify 10a	IPR010399 (PFAM); IPR018467 (PFAM)	-		IMGA|Medtr7g027960.1	2.18263	isoflavone synthase 1	IPR001128 (PRINTS); IPR002401 (PRINTS); IPR017972 (PROSITE); PTHR24298 (PANTHER)	EC:1.14.13.86; EC:1.14.13.87
IMGA|Medtr5g013530.1	2.7697	protein tify 10a	IPR010399 (PFAM); IPR018467 (PFAM)	-		IMGA|Medtr5g077550.1	2.15263	cc type glutaredoxin	IPR002109 (PFAM); IPR011905 (TIGRFAMs); IPR012336 (G3DSA:3.40.30.GENE3D); PTHR10168 (PANTHER), PTHR10168:SF47 (PANTHER)	-
IMGA|Medtr6g021610.1	2.68901	late nodulin	IPR009810 (PFAM)	-		IMGA|Medtr3g006120.1	2.1391	paired amphipathic helix protein sin3	IPR003822 (G3DSA:1.20.1160.GENE3D); PTHR12346 (PANTHER)	-
IMGA|Medtr7g084970.1	2.5692	flowering locus t	IPR001858 (PROSITE); IPR008914 (G3DSA:3.90.280.GENE3D); PTHR11362 (PANTHER)	-		IMGA|Medtr6g092800.1	2.10918	cytochrome b6 f complex	no IPS match	-
IMGA|Medtr3g055120.1	2.52501	major pollen allergen bet v 1-l	IPR000916 (PFAM); IPR023393 (G3DSA:3.30.530.GENE3D); SSF55961 (SUPERFAMILY)	-		IMGA|Medtr3g065140.1	2.09821	centromere protein v-like	IPR006913 (G3DSA:3.90.1590.GENE3D); IPR011057 (SUPERFAMILY)	-
IMGA|Medtr3g015490.1	2.50003	type-a response regulator	IPR001789 (PFAM); IPR011006 (SUPERFAMILY); G3DSA:3.40.50.2300 (GENE3D), PTHR26402 (PANTHER), PTHR26402:SF256 (PANTHER)	-		IMGA|Medtr1g075410.1	2.02396	proteinase inhibitor I13	IPR000864 (PRODOM)	-
IMGA|Medtr3g055120.2	2.46871	major pollen allergen bet v 1-l	IPR000916 (PFAM); IPR023393 (G3DSA:3.30.530.GENE3D); SSF55961 (SUPERFAMILY)	-		IMGA|Medtr4g015490.1	2.02387	heat shock protein	IPR026960 (PFAM)	-
IMGA|Medtr4g128590.1	2.40374	probable xyloglucan endotransglucosylase hydrolase protein 23-like	IPR000757 (PFAM); IPR008985 (SUPERFAMILY); IPR010713 (PFAM); IPR013320 (G3DSA:2.60.120.GENE3D); IPR016455 (PIR); PTHR31062 (PANTHER)	EC:3.2.1.0; EC:2.4.1.207		IMGA|Medtr4g073040.1	-2.00187	Heavy metal transport/detoxification protein	IPR006121 (PFAM); G3DSA:3.30.70.100 (GENE3D), PTHR22814 (PANTHER), PTHR22814:SF14 (PANTHER)	-
IMGA|Medtr6g023770.1	2.40191	chloride channel protein clc-a	IPR000644 (PFAM); IPR001807 (PRINTS); IPR002251 (PRINTS); IPR014743 (G3DSA:1.10.3080.GENE3D); G3DSA:3.10.580.10 (GENE3D), PTHR11689 (PANTHER), PTHR11689:SF11 (PANTHER), SSF54631 (SUPERFAMILY)	-		IMGA|Medtr3g017500.1	-2.00423	probable adp-ribosylation factor gtpase-activating protein agd11-like	IPR000008 (PFAM); IPR001164 (PRINTS); IPR008973 (SUPERFAMILY); IPR018029 (PROFILE); G3DSA:2.60.40.150 (GENE3D), PTHR23180 (PANTHER), PTHR23180:SF25 (PANTHER), SSF57863 (SUPERFAMILY)	-
IMGA|Medtr1g025250.1	2.37033	gibberellin-regulated protein	IPR003854 (PFAM)	-		IMGA|Medtr7g116870.1	-2.00644	gdsl esterase lipase	IPR001087 (PFAM); PTHR22835 (PANTHER)	EC:3.1.1.1
IMGA|Medtr5g010940.1	2.27623	dehydration-responsive element-binding protein 1f	IPR001471 (PRINTS); IPR016177 (SUPERFAMILY); PTHR31839 (PANTHER), PTHR31839:SF0 (PANTHER)	-		IMGA|Medtr1g075610.1	-2.00877	cyclin-dependent kinase	IPR000719 (PFAM); IPR002290 (SMART); IPR008271 (PROSITE); IPR011009 (SUPERFAMILY); IPR017441 (PROSITE); G3DSA:1.10.510.10 (GENE3D), G3DSA:3.30.200.20 (GENE3D), PTHR24056 (PANTHER)	EC:2.7.11.23; EC:2.7.11.22
IMGA|AC23500517.1	2.25835	dna polymerase delta subunit	IPR007218 (PFAM); PTHR14303 (PANTHER)	EC:2.7.7.7		IMGA|AC23567727.1	-2.00907	alpha-amylase subtilisin inhibitor	IPR002160 (PRINTS); IPR011065 (SUPERFAMILY); G3DSA:2.80.10.50 (GENE3D)	-
IMGA|Medtr4g116360.1	2.25684	hypothetical protein	no IPS match	-		IMGA|Medtr1g099040.1	-2.01223	serine decarboxylase	IPR002129 (PFAM); IPR015421 (G3DSA:3.40.640.GENE3D); IPR015424 (SUPERFAMILY); PTHR11999 (PANTHER), PTHR11999:SF4 (PANTHER)	EC:4.1.1.22
IMGA|Medtr6g082330.1	2.23945	metal ion binding	PTHR22814 (PANTHER), PTHR22814:SF34 (PANTHER)	-		IMGA|Medtr7g072860.1	-2.01602	kinase	IPR000719 (PFAM); IPR008271 (PROSITE); IPR011009 (SUPERFAMILY); G3DSA:1.10.510.10 (GENE3D), G3DSA:3.30.200.20 (GENE3D), PTHR13902 (PANTHER), PTHR13902:SF37 (PANTHER)	EC:2.7.11.25
IMGA|Medtr7g077220.1	2.20816	Bowman-Birk type proteinase inhibitor	IPR000877 (G3DSA:2.10.69.GENE3D)	-		IMGA|Medtr5g029650.1	-2.01989	syntaxin	IPR000727 (PFAM); IPR006011 (PFAM); IPR006012 (PROSITE); IPR010989 (SUPERFAMILY); G3DSA:1.20.58.70 (GENE3D), PTHR19957 (PANTHER), PTHR19957:SF11 (PANTHER)	-
IMGA|Medtr3g013500.1	2.15972	flavonol sulfotransferase-like	IPR000863 (PFAM); G3DSA:3.40.50.300 (GENE3D), PTHR11783 (PANTHER), PTHR11783:SF1 (PANTHER), SSF52540 (SUPERFAMILY)	EC:2.8.2.2		IMGA|Medtr2g038040.1	-2.02035	Helix-loop-helix DNA-binding	IPR011598 (G3DSA:4.10.280.GENE3D); G3DSA:3.30.70.260 (GENE3D), PTHR11514 (PANTHER), PTHR11514:SF13 (PANTHER), SSF55021 (SUPERFAMILY)	EC:1.3.1.74
IMGA|Medtr1g114370.1	2.14936	e2f-associated phosphoprotein	IPR019370 (PFAM); PTHR15967 (PANTHER)	-		IMGA|Medtr7g108850.1	-2.02469	e3 ubiquitin-protein ligase bah1	no IPS match	-
IMGA|Medtr7g077340.1	2.12522	Bowman-Birk type proteinase inhibitor	IPR000877 (G3DSA:2.10.69.GENE3D)	-		IMGA|Medtr2g011180.1	-2.02705	serine threonine protein kinase	IPR000719 (PROFILE); IPR000858 (PFAM); IPR001245 (PFAM); IPR001480 (G3DSA:2.90.10.GENE3D); IPR003609 (SMART); IPR008271 (PROSITE); IPR011009 (SUPERFAMILY); IPR013227 (PFAM); IPR017441 (PROSITE); IPR021820 (PFAM); IPR022126 (PFAM); IPR024171 (PIR); G3DSA:1.10.510.10 (GENE3D), G3DSA:3.30.200.20 (GENE3D), PTHR24420 (PANTHER), PTHR24420:SF126 (PANTHER)	EC:2.7.10.2
IMGA|Medtr8g032050.1	2.12035	zinc finger-homeodomain protein	IPR009057 (G3DSA:1.10.10.GENE3D)	-		IMGA|Medtr7g093950.1	-2.03566	gibberellin receptor	IPR002168 (PROSITE); IPR013094 (PFAM); G3DSA:3.40.50.1820 (GENE3D), PTHR23024 (PANTHER), PTHR23024:SF10 (PANTHER), SSF53474 (SUPERFAMILY)	EC:3.1.1.1; EC:3.1.1.21
IMGA|Medtr1g088160.1	2.10809	hypothetical protein	IPR000743 (PFAM); IPR006626 (SMART); IPR011050 (SUPERFAMILY); IPR012334 (G3DSA:2.160.20.GENE3D); PTHR31375 (PANTHER), PTHR31375:SF0 (PANTHER)	EC:3.2.1.15		IMGA|Medtr2g089030.1	-2.04123	beta-amylase	IPR001554 (PRINTS); IPR013781 (G3DSA:3.20.20.GENE3D); IPR017853 (SUPERFAMILY); IPR018238 (PROSITE); PTHR32210 (PANTHER)	EC:3.2.1.2
IMGA|Medtr4g108150.1	2.10763	lipid transfer protein/seed storage	IPR013770 (G3DSA:1.10.110.GENE3D); IPR016140 (PFAM); PTHR31731 (PANTHER)	-		IMGA|Medtr7g111240.1	-2.04448	rhicadhesin receptor	IPR001929 (PRINTS); IPR006045 (PFAM); IPR011051 (SUPERFAMILY); IPR014710 (G3DSA:2.60.120.GENE3D); IPR019780 (PROSITE); PTHR31238 (PANTHER), SignalP-NN(euk) (SIGNALP)	EC:1.15.1.1
IMGA|Medtr5g022760.1	2.09654	protein prey	IPR005651 (PFAM); G3DSA:2.20.25.10 (GENE3D)	-		IMGA|Medtr4g097700.1	-2.04606	xyloglucan endotransglycosylase hydrolase	IPR000757 (PFAM); IPR008263 (PROSITE); IPR008985 (SUPERFAMILY); IPR010713 (PFAM); IPR013320 (G3DSA:2.60.120.GENE3D); IPR016455 (PIR); PTHR31062 (PANTHER)	EC:2.4.1.207; EC:3.2.1.151
IMGA|Medtr5g094440.1	2.09254	nucleic acid binding	PTHR31681 (PANTHER), PTHR31681:SF0 (PANTHER)	-		IMGA|Medtr1g110670.2	-2.04787	monoglyceride lipase	IPR000073 (PRINTS); G3DSA:3.40.50.1820 (GENE3D), PTHR11614 (PANTHER), PTHR11614:SF20 (PANTHER), PF12697 (PFAM), SSF53474 (SUPERFAMILY)	EC:3.1.1.23
IMGA|Medtr4g031180.1	2.05536	tRNA-guanine(15) transglycosylase-like	IPR002616 (G3DSA:3.20.20.GENE3D); PTHR11962:SF0 (PANTHER)	EC:2.4.2.29		IMGA|Medtr8g009020.1	-2.05195	transcription factor bhlh25	IPR011598 (G3DSA:4.10.280.GENE3D); PTHR23042 (PANTHER), PTHR23042:SF24 (PANTHER)	EC:1.3.1.74
IMGA|Medtr1g045980.1	2.03294	late embryogenesis abundant protein	no IPS match	-		IMGA|Medtr8g026960.1	-2.05244	homeobox-leucine zipper protein athb-7	IPR000047 (PRINTS); IPR001356 (PFAM); IPR003106 (PFAM); IPR009057 (G3DSA:1.10.10.GENE3D); IPR017970 (PROSITE); PTHR24326 (PANTHER), PTHR24326:SF64 (PANTHER)	-
IMGA|Medtr4g021710.1	2.02871	mitochondrial import inner membrane translocase subunit tim9	IPR004217 (G3DSA:1.10.287.GENE3D); PTHR10898 (PANTHER)	-		IMGA|Medtr4g086190.1	-2.05323	ethylene-responsive transcription factor	IPR001471 (PRINTS); IPR016177 (SUPERFAMILY); PTHR31190 (PANTHER), PTHR31190:SF0 (PANTHER)	-
IMGA|Medtr5g018720.1	2.02342	hypothetical protein	IPR025322 (PFAM)	-		IMGA|Medtr4g044110.1	-2.06445	cytokinin oxidase	IPR006093 (PROSITE); IPR006094 (PFAM); IPR015345 (PFAM); IPR016164 (SUPERFAMILY); IPR016166 (PROFILE); IPR016167 (G3DSA:3.30.43.GENE3D); IPR016168 (G3DSA:3.30.465.GENE3D); PTHR13878 (PANTHER), PTHR13878:SF19 (PANTHER)	EC:1.5.99.12; EC:1.1.1.158
IMGA|Medtr2g036670.1	2.01371	transcription factor	no IPS match	-		IMGA|Medtr4g090780.1	-2.06664	isoflavone-7-o-methyltransferase	IPR001077 (PFAM); IPR011991 (G3DSA:1.10.10.GENE3D); IPR012967 (PFAM); IPR016461 (PIR); G3DSA:3.40.50.150 (GENE3D), PTHR11746 (PANTHER), PTHR11746:SF53 (PANTHER), SSF46785 (SUPERFAMILY), SSF53335 (SUPERFAMILY)	EC:2.1.1.150
IMGA|Medtr5g091730.1	2.01147	xyloglucan endotransglucosylase hydrolase	IPR000757 (PFAM); IPR008263 (PROSITE); IPR008264 (PRINTS); IPR008985 (SUPERFAMILY); IPR010713 (PFAM); IPR013320 (G3DSA:2.60.120.GENE3D); IPR016455 (PIR); PTHR31062 (PANTHER)	EC:3.2.1.0; EC:2.4.1.207		IMGA|Medtr3g095680.1	-2.07075	protein kinase	IPR000719 (PFAM); IPR008271 (PROSITE); IPR011009 (SUPERFAMILY); G3DSA:1.10.510.10 (GENE3D), G3DSA:3.30.200.20 (GENE3D), PTHR13902 (PANTHER), PTHR13902:SF15 (PANTHER)	EC:2.7.10.0; EC:2.7.11.25
IMGA|Medtr6g012170.1	-2.02784	quinone oxidoreductase-like protein	IPR002085 (PANTHER); IPR002364 (PROSITE); IPR011032 (SUPERFAMILY); IPR013154 (PFAM); IPR016040 (G3DSA:3.40.50.GENE3D); G3DSA:3.90.180.10 (GENE3D), PTHR11695:SF34 (PANTHER), PF13602 (PFAM), SSF51735 (SUPERFAMILY)	-		IMGA|Medtr5g016660.1	-2.0711	anthocyanin 3 -o-beta-glucosyltransferase	IPR002213 (PANTHER); G3DSA:3.40.50.2000 (GENE3D), PTHR11926:SF15 (PANTHER), SSF53756 (SUPERFAMILY)	EC:2.4.1.0
IMGA|Medtr3g006050.1	-2.04039	f-box lrr-repeat protein	IPR009002 (SUPERFAMILY); G3DSA:3.80.10.10 (GENE3D), PTHR23125 (PANTHER), PTHR23125:SF58 (PANTHER), PF14223 (PFAM), SSF52047 (SUPERFAMILY)			IMGA|Medtr5g026320.1	-2.07213	hydroxycinnamoyl-coenzyme a shikimate quinate hydroxycinnamoyltransferase		EC:1.4.3.21; EC:2.3.1.144
IMGA|Medtr3g072110.2	-2.0556	sodium-coupled neutral amino acid transporter	IPR013057 (PFAM); PTHR22950 (PANTHER)	-		IMGA|Medtr5g075060.1	-2.07333	serine-threonine kinase	IPR000719 (PFAM); IPR001772 (G3DSA:3.30.310.GENE3D); IPR002290 (SMART); IPR004041 (PFAM); IPR008271 (PROSITE); IPR011009 (SUPERFAMILY); IPR017441 (PROSITE); IPR018451 (PROFILE); IPR020636 (PANTHER); G3DSA:1.10.510.10 (GENE3D), G3DSA:3.30.200.20 (GENE3D), PTHR24347:SF103 (PANTHER)	EC:2.4.1.82; EC:3.2.1.0; EC:2.7.11.17
IMGA|Medtr3g072110.1	-2.1398	sodium-coupled neutral amino acid transporter	IPR013057 (PFAM); PTHR22950 (PANTHER)	-		IMGA|Medtr1g108330.1	-2.07381	hypothetical protein	no IPS match	-
IMGA|Medtr2g100070.1	-2.14191	protein hothead-like	IPR000172 (PFAM); IPR007867 (PFAM); IPR012132 (PIR); G3DSA:3.50.50.60 (GENE3D), PTHR11552 (PANTHER), PTHR11552:SF14 (PANTHER), SSF51905 (SUPERFAMILY), SSF54373 (SUPERFAMILY)	EC:1.1.99.1; EC:4.1.2.10		IMGA|Medtr1g031460.1	-2.08714	receptor serine threonine	IPR000719 (PFAM); IPR008271 (PROSITE); IPR011009 (SUPERFAMILY); IPR017441 (PROSITE); G3DSA:1.10.510.10 (GENE3D), G3DSA:3.30.200.20 (GENE3D), PTHR24420 (PANTHER), PTHR24420:SF368 (PANTHER)	EC:2.7.10.2; EC:2.7.11.0
IMGA|Medtr7g100320.1	-2.20386	protein in2-1 homolog b-like	IPR004045 (PROFILE); IPR010987 (G3DSA:1.20.1050.GENE3D); IPR012336 (G3DSA:3.40.30.GENE3D); IPR017933 (PROFILE); PTHR11260 (PANTHER), PTHR11260:SF14 (PANTHER), PF13410 (PFAM), PF13417 (PFAM)	-		IMGA|Medtr5g019650.1	-2.09131	homeodomain leucine zipper protein	IPR000047 (PRINTS); IPR001356 (PFAM); IPR009057 (G3DSA:1.10.10.GENE3D); IPR017970 (PROSITE); PTHR24326 (PANTHER), PTHR24326:SF79 (PANTHER)	-
IMGA|Medtr3g089570.1	-2.22381	protodermal factor	PR01217 (PRINTS)	-		IMGA|Medtr4g082590.1	-2.0922	hypothetical protein MTR_4g082590 [Medicago truncatula]	IPR005134 (PFAM); PTHR31721 (PANTHER)	-
IMGA|Medtr7g072410.1	-2.23189	ran gtpase binding	IPR000306 (PFAM); IPR000408 (PRINTS); IPR001849 (SMART); IPR009091 (G3DSA:2.130.10.GENE3D); IPR011011 (SUPERFAMILY); IPR011993 (G3DSA:2.30.29.GENE3D); IPR013083 (G3DSA:3.30.40.GENE3D); IPR013591 (PFAM); IPR017455 (PROFILE); IPR024774 (PFAM); PTHR22870 (PANTHER), PTHR22870:SF87 (PANTHER), PF13713 (PFAM), SSF50729 (SUPERFAMILY)	-		IMGA|Medtr3g082770.1	-2.09281	nudix hydrolase	IPR000086 (G3DSA:3.90.79.GENE3D); IPR015797 (SUPERFAMILY); IPR020084 (PROSITE); PTHR13994 (PANTHER), PTHR13994:SF2 (PANTHER), SignalP-NN(euk) (SIGNALP), tmhmm (TMHMM)	EC:3.6.1.6; EC:3.6.1.13; EC:3.6.1.22
IMGA|Medtr4g086980.1	-2.28315	gibberellin 20 oxidase	IPR002283 (PRINTS); IPR005123 (PFAM); IPR026992 (PFAM); G3DSA:2.60.120.330 (GENE3D), PTHR10209 (PANTHER), PTHR10209:SF55 (PANTHER), SSF51197 (SUPERFAMILY)	EC:1.14.11.0		IMGA|Medtr7g109830.1	-2.0976	long chain acyl- synthetase 1	IPR000873 (PFAM); G3DSA:2.30.38.10 (GENE3D), G3DSA:3.40.50.980 (GENE3D), PTHR24096 (PANTHER), SSF56801 (SUPERFAMILY)	EC:6.2.1.3
IMGA|Medtr1g081610.1	-2.28762	cysteine synthase	IPR001216 (PROSITE); IPR001926 (PFAM); IPR005856 (TIGRFAMs); IPR005859 (TIGRFAMs); G3DSA:3.40.50.1100 (GENE3D), PTHR10314 (PANTHER), PTHR10314:SF8 (PANTHER)	EC:2.5.1.52; EC:4.2.1.50; EC:2.5.1.51; EC:2.5.1.47		IMGA|Medtr1g017770.1	-2.09791	u-box domain-containing protein 30-like	IPR003613 (PFAM); IPR011989 (G3DSA:1.25.10.GENE3D); IPR013083 (G3DSA:3.30.40.GENE3D); IPR016024 (SUPERFAMILY); PTHR22849 (PANTHER), SSF57850 (SUPERFAMILY)	EC:6.3.2.19
IMGA|Medtr1g031710.1	-2.28849	cytochrome p450	IPR001128 (PRINTS); IPR002401 (PRINTS); PTHR24298 (PANTHER), PTHR24298:SF0 (PANTHER)	-		IMGA|Medtr4g113710.1	-2.10337	probable receptor-like protein kinase at5g20050-like	IPR000719 (PFAM); IPR008271 (PROSITE); IPR011009 (SUPERFAMILY); IPR017441 (PROSITE); G3DSA:1.10.510.10 (GENE3D), G3DSA:3.30.200.20 (GENE3D), PTHR24420 (PANTHER), PTHR24420:SF224 (PANTHER)	EC:2.7.11.0
IMGA|Medtr5g061860.1	-2.36709	low affinity sulfate transporter 3-like	IPR001902 (TIGRFAMs); IPR002645 (G3DSA:3.30.750.GENE3D); IPR011547 (PFAM); IPR018045 (PROSITE); PTHR11814 (PANTHER), PTHR11814:SF46 (PANTHER), PF13792 (PFAM)	-		IMGA|Medtr2g099920.1	-2.104	tir-nbs-lrr resistance protein	IPR000157 (PFAM); IPR000767 (PRINTS); IPR002182 (PFAM); G3DSA:3.40.50.10140 (GENE3D), G3DSA:3.40.50.300 (GENE3D), G3DSA:3.80.10.10 (GENE3D), PTHR11017 (PANTHER), PTHR11017:SF130 (PANTHER), SSF46785 (SUPERFAMILY), SSF52058 (SUPERFAMILY), SSF52540 (SUPERFAMILY)	EC:3.6.1.15
IMGA|AC23355619.1	-2.36853	transcription factor tga4	IPR025422 (PFAM); PTHR22952 (PANTHER), PTHR22952:SF74 (PANTHER)	-		IMGA|Medtr1g020940.1	-2.10408	serine carboxypeptidase ii-3	IPR001563 (PANTHER); G3DSA:3.40.50.1820 (GENE3D), PTHR11802:SF8 (PANTHER), SSF53474 (SUPERFAMILY)	EC:3.4.16.0
IMGA|Medtr3g109280.1	-2.40933	hypothetical protein	IPR006747 (PFAM); PTHR31881 (PANTHER)	-		IMGA|Medtr4g087000.1	-2.10498	gibberellin 20 oxidase	IPR002283 (PRINTS); IPR005123 (PFAM); IPR026992 (PFAM); G3DSA:2.60.120.330 (GENE3D), PTHR10209 (PANTHER), PTHR10209:SF55 (PANTHER), SSF51197 (SUPERFAMILY)	EC:1.14.11.23; EC:1.13.11.0
IMGA|Medtr3g027090.1	-2.50659	thioredoxin-like protein clot	IPR010357 (PANTHER); IPR012336 (G3DSA:3.40.30.GENE3D)	-		IMGA|Medtr3g086830.1	-2.10957	hypothetical protein	no IPS match
IMGA|AC2297013.1	-2.54982	oligopeptide transporter opt family	IPR004648 (TIGRFAMs); IPR004813 (PFAM); PTHR22601 (PANTHER)	-		IMGA|Medtr2g101850.1	-2.11133	dynein light chain flagellar outer arm	IPR001372 (G3DSA:3.30.740.GENE3D); PTHR11886:SF22 (PANTHER)	-
IMGA|Medtr4g005810.1	-2.66744	f-box lrr-repeat protein	G3DSA:3.80.10.10 (GENE3D), PTHR23125 (PANTHER), SSF52047 (SUPERFAMILY)	-		IMGA|Medtr5g013520.1	-2.11212	protein tify 10a	IPR010399 (PFAM); IPR018467 (PFAM)	-
IMGA|Medtr4g028190.1	-2.7597	lipid transfer protein	IPR000528 (PRINTS); IPR013770 (G3DSA:1.10.110.GENE3D); IPR016140 (PFAM)	-		IMGA|Medtr5g020990.1	-2.11249	ABC transporter-like	IPR003593 (SMART); IPR003959 (PFAM); IPR003960 (PROSITE); IPR025753 (PFAM); G3DSA:3.40.50.300 (GENE3D), PTHR23070 (PANTHER), PTHR23070:SF1 (PANTHER), SSF52540 (SUPERFAMILY)	EC:3.6.1.3
IMGA|Medtr4g087000.1	-2.89522	gibberellin 20 oxidase	IPR002283 (PRINTS); IPR005123 (PFAM); IPR026992 (PFAM); G3DSA:2.60.120.330 (GENE3D), PTHR10209 (PANTHER), PTHR10209:SF55 (PANTHER), SSF51197 (SUPERFAMILY)	EC:1.14.11.0		IMGA|Medtr5g061860.1	-2.11979	low affinity sulfate transporter 3-like	IPR001902 (TIGRFAMs); IPR002645 (G3DSA:3.30.750.GENE3D); IPR011547 (PFAM); IPR018045 (PROSITE); PTHR11814 (PANTHER), PTHR11814:SF46 (PANTHER), PF13792 (PFAM)	-
IMGA|Medtr4g086970.1	-3.05939	senescence-associated nodulin 1a	IPR002283 (PRINTS); IPR005123 (PFAM); IPR026992 (PFAM); G3DSA:2.60.120.330 (GENE3D), PTHR10209 (PANTHER), PTHR10209:SF55 (PANTHER), SSF51197 (SUPERFAMILY)	EC:1.14.11.0		IMGA|Medtr1g104890.4	-2.12085	cysteine-rich receptor-like protein kinase	IPR002902 (PFAM); PTHR32201 (PANTHER), SignalP-NN(euk) (SIGNALP), tmhmm (TMHMM)	EC:2.7.11.25; EC:2.7.10.2
IMGA|Medtr7g069980.1	-3.06479	ferritin	IPR001519 (PANTHER); IPR008331 (PFAM); IPR009040 (PROFILE); IPR009078 (SUPERFAMILY); IPR012347 (G3DSA:1.20.1260.GENE3D); IPR014034 (PROSITE); PTHR11431:SF8 (PANTHER)	EC:1.16.3.1		IMGA|Medtr1g015860.1	-2.12168	thromboxane-a synthase-like	IPR001128 (PRINTS); IPR002401 (PRINTS); IPR017972 (PROSITE); PTHR24301 (PANTHER)	EC:1.14.14.1
IMGA|Medtr1g015000.1	-3.40436	copper transporter	IPR007274 (PANTHER); PTHR12483:SF1 (PANTHER)	-		IMGA|Medtr2g035170.1	-2.1222	pathogenesis-related protein pr10	IPR000916 (PFAM); IPR023393 (G3DSA:3.30.530.GENE3D); IPR024949 (PRINTS); SSF55961 (SUPERFAMILY)	-
IMGA|Medtr4g086990.1	-3.51267	gibberellin 20 oxidase	IPR002283 (PRINTS); IPR005123 (PFAM); IPR026992 (PFAM); G3DSA:2.60.120.330 (GENE3D), PTHR10209 (PANTHER), PTHR10209:SF55 (PANTHER), SSF51197 (SUPERFAMILY)	EC:1.14.11.23; EC:1.13.11.0		IMGA|AC2254495.1	-2.12396	Guanine nucleotide-binding protein	IPR001019 (PANTHER); PTHR10218:SF90 (PANTHER)	-
IMGA|Medtr4g015080.1	-3.93515	peptide transporter ptr1	IPR000109 (PANTHER); IPR016196 (SUPERFAMILY); IPR018456 (PROSITE); G3DSA:1.20.1250.20 (GENE3D), PTHR11654:SF37 (PANTHER)	-		IMGA|Medtr8g102310.1	-2.12448	profilin actin-binding protein	IPR002097 (PRINTS); IPR005455 (PRINTS); G3DSA:3.30.450.30 (GENE3D)	-
IMGA|CU6515893.1	-4.4577	sulfate transporter	IPR001902 (TIGRFAMs); IPR002645 (G3DSA:3.30.750.GENE3D); IPR011547 (PFAM); IPR018045 (PROSITE); PTHR11814 (PANTHER), PTHR11814:SF46 (PANTHER), PF13792 (PFAM)	-		IMGA|Medtr4g053420.1	-2.13151	bifunctional polymyxin resistance	IPR001509 (PFAM); IPR016040 (G3DSA:3.40.50.GENE3D); G3DSA:3.90.25.10 (GENE3D), PTHR10366 (PANTHER), PTHR10366:SF35 (PANTHER), SSF51735 (SUPERFAMILY)	EC:4.1.1.35
IMGA|Medtr7g072420.1	-4.58271	alanine--glyoxylate aminotransferase 2	IPR005814 (PANTHER); IPR015421 (G3DSA:3.40.640.GENE3D); IPR015422 (G3DSA:3.90.1150.GENE3D); IPR015424 (SUPERFAMILY); PTHR11986:SF23 (PANTHER)	EC:2.6.1.44		IMGA|Medtr5g066060.4	-2.13439	carbonic anhydrase	IPR001765 (G3DSA:3.40.1050.GENE3D); PTHR11002:SF1 (PANTHER)	EC:4.2.1.1
IMGA|Medtr7g092240.1	-5.47172	oligopeptide transporter opt family	IPR004648 (TIGRFAMs); IPR004813 (PFAM); PTHR22601 (PANTHER)	-		IMGA|Medtr2g010600.1	-2.15036	pathogenesis-related protein 1a	IPR001283 (PRINTS); IPR014044 (G3DSA:3.40.33.GENE3D); IPR018244 (PROSITE); PTHR10334:SF7 (PANTHER)	-
IMGA|Medtr4g132970.1	-5.49656	hypothetical protein	IPR006502 (PFAM); PTHR31579 (PANTHER)			IMGA|Medtr5g035670.1	-2.15125	hypothetical protein	IPR010683 (PFAM); PTHR31050 (PANTHER)	-
IMGA|Medtr7g089780.1	-6.05465	glycoside hydrolase family 31 protein	IPR000322 (PANTHER); IPR011013 (SUPERFAMILY); IPR017853 (SUPERFAMILY); PTHR22762:SF5 (PANTHER), SSF51011 (SUPERFAMILY)	EC:3.2.1.20		IMGA|Medtr4g124550.1	-2.16472	pectinesterase family protein	IPR000070 (PFAM); IPR006501 (G3DSA:1.20.140.GENE3D); IPR011050 (SUPERFAMILY); IPR012334 (G3DSA:2.160.20.GENE3D); IPR018040 (PROSITE); PTHR31707 (PANTHER), PTHR31707:SF0 (PANTHER)	EC:3.1.1.11
IMGA|Medtr8g075420.1	-6.48495	thiosulfate sulfurtransferase	IPR001763 (G3DSA:3.40.250.GENE3D); PTHR13253 (PANTHER), PTHR13253:SF25 (PANTHER)	EC:2.8.1.1		IMGA|Medtr5g098580.1	-2.16526	hypothetical protein MTR_5g098580 [Medicago truncatula]	no IPS match
IMGA|Medtr8g042370.1	-7.08179	serine-threonine protein plant-	IPR000719 (PROFILE); IPR001245 (PFAM); IPR008266 (PROSITE); IPR011009 (SUPERFAMILY); IPR014729 (G3DSA:3.40.50.GENE3D); G3DSA:1.10.510.10 (GENE3D), G3DSA:3.30.200.20 (GENE3D), PTHR24420 (PANTHER)	EC:2.7.10.2		IMGA|Medtr7g073430.1	-2.16626	wrky transcription factor	IPR003657 (G3DSA:2.20.25.GENE3D)	-
IMGA|Medtr5g083770.1	-9.69519	sodium-coupled neutral amino acid transporter	IPR013057 (PFAM); PTHR22950 (PANTHER)	-		IMGA|Medtr5g013030.1	-2.16868	hypothetical protein	no IPS match	EC:2.7.11.0
IMGA|Medtr7g059010.1	-12.8707	hypothetical protein	IPR001440 (PFAM); IPR011990 (G3DSA:1.25.40.GENE3D); PTHR23083 (PANTHER), PTHR23083:SF190 (PANTHER), SSF48452 (SUPERFAMILY)	-		IMGA|Medtr5g035080.1	-2.18165	leaf senescence	IPR025846 (PFAM); IPR026057 (PFAM); PTHR32285 (PANTHER), PTHR32285:SF0 (PANTHER), SignalP-NN(euk) (SIGNALP), tmhmm (TMHMM)	-
IMGA|Medtr2g025520.1	-15.382	hypothetical protein	IPR006502 (PFAM); PTHR31579 (PANTHER)			IMGA|Medtr7g010710.1	-2.18751	alpha-farnesene synthase	IPR001906 (G3DSA:1.50.30.GENE3D); IPR005630 (PFAM); IPR008930 (SUPERFAMILY); IPR008949 (G3DSA:1.10.600.GENE3D); PTHR31225 (PANTHER)	-
IMGA|Medtr4g132940.1	-15.8801	hypothetical protein	IPR006502 (PFAM); PTHR31579 (PANTHER)			IMGA|Medtr3g098910.1	-2.18846	3-like protein		-
IMGA|Medtr7g093010.1	-21.9658	myb family transcription factor apl	IPR001005 (PFAM); IPR006447 (TIGRFAMs); IPR009057 (G3DSA:1.10.10.GENE3D); PTHR31314 (PANTHER)	-		IMGA|AC23367626.1	-2.20276	nudix hydrolase	IPR000086 (G3DSA:3.90.79.GENE3D); IPR015797 (SUPERFAMILY); IPR020084 (PROSITE); PTHR12629 (PANTHER)	EC:3.6.1.52
						IMGA|Medtr5g071540.1	-2.20686	polyadenylate-binding protein	IPR000504 (PFAM); IPR012677 (G3DSA:3.30.70.GENE3D); PTHR24012 (PANTHER), PTHR24012:SF78 (PANTHER), SSF54928 (SUPERFAMILY)	-
						IMGA|Medtr2g099470.1	-2.21211	endochitinase pr4	IPR000726 (PFAM); IPR001002 (PRODOM); IPR018371 (PROSITE); IPR023346 (SUPERFAMILY); G3DSA:1.10.530.10 (GENE3D), PTHR22595 (PANTHER), PTHR22595:SF17 (PANTHER)	EC:3.2.1.14
						IMGA|Medtr3g013980.1	-2.21509	hypothetical protein	IPR008889 (PFAM)	-
						IMGA|Medtr4g124380.1	-2.21614	zinc finger family protein	IPR001841 (PFAM); IPR013083 (G3DSA:3.30.40.GENE3D); PTHR22764 (PANTHER), PTHR22764:SF23 (PANTHER), SSF57850 (SUPERFAMILY)	-
						IMGA|Medtr2g093840.1	-2.2237	carboxyl-terminal proteinase-like protein	IPR004314 (PFAM); PTHR31589 (PANTHER)	-
						IMGA|Medtr2g019370.1	-2.2264	gibberellin 2-oxidase	IPR002283 (PRINTS); IPR005123 (PFAM); IPR026992 (PFAM); G3DSA:2.60.120.330 (GENE3D), PTHR10209 (PANTHER), PTHR10209:SF55 (PANTHER), SSF51197 (SUPERFAMILY)	EC:1.13.11.0; EC:1.14.11.15
						IMGA|Medtr7g076000.1	-2.2283	bon1-associated protein 2-like	IPR000008 (SMART); IPR008973 (SUPERFAMILY); G3DSA:2.60.40.150 (GENE3D)	-
						IMGA|Medtr2g032710.1	-2.24264	polygalacturonase at1g48100-like	IPR000743 (PFAM); IPR006626 (SMART); IPR011050 (SUPERFAMILY); IPR012334 (G3DSA:2.160.20.GENE3D); PTHR31375 (PANTHER), PTHR31375:SF0 (PANTHER)	EC:3.2.1.67; EC:3.2.1.15
						IMGA|Medtr4g015080.1	-2.24891	peptide transporter ptr1	IPR000109 (PANTHER); IPR016196 (SUPERFAMILY); IPR018456 (PROSITE); G3DSA:1.20.1250.20 (GENE3D), PTHR11654:SF37 (PANTHER)	-
						IMGA|Medtr8g091390.1	-2.25881	l-ascorbate oxidase	IPR001117 (PFAM); IPR002355 (PROSITE); IPR008972 (G3DSA:2.60.40.GENE3D); IPR011706 (PFAM); IPR011707 (PFAM); IPR017760 (TIGRFAMs); PTHR11709 (PANTHER), PTHR11709:SF28 (PANTHER)	EC:1.10.3.3
						IMGA|AC23357725.1	-2.2621	calmodulin-binding protein	IPR000048 (PFAM); IPR003103 (PFAM); G3DSA:1.20.58.120 (GENE3D), SSF63491 (SUPERFAMILY)	-
						IMGA|Medtr3g027090.1	-2.26225	thioredoxin-like protein clot	IPR010357 (PANTHER); IPR012336 (G3DSA:3.40.30.GENE3D)	-
						IMGA|Medtr8g020920.2	-2.26269	N-terminal kinase-like protein	IPR000719 (PFAM); IPR008271 (PROSITE); IPR011009 (SUPERFAMILY); G3DSA:1.10.510.10 (GENE3D), PTHR24420 (PANTHER), PTHR24420:SF451 (PANTHER)	EC:2.7.10.2; EC:2.7.11.0
						IMGA|Medtr7g014570.1	-2.27067	isoflavone-7-o-methyltransferase	IPR001077 (PFAM); IPR011991 (G3DSA:1.10.10.GENE3D); IPR012967 (PFAM); G3DSA:3.40.50.150 (GENE3D), PTHR11746 (PANTHER), PTHR11746:SF53 (PANTHER), SSF46785 (SUPERFAMILY), SSF53335 (SUPERFAMILY)	EC:2.1.1.150
						IMGA|Medtr8g020750.1	-2.27117	germin-like protein	IPR001929 (PRINTS); IPR006045 (PFAM); IPR011051 (SUPERFAMILY); IPR014710 (G3DSA:2.60.120.GENE3D); IPR019780 (PROSITE); PTHR31238 (PANTHER)	-
						IMGA|Medtr4g107010.1	-2.28468	u-box domain-containing protein 19-like	IPR000225 (PFAM); IPR003613 (PFAM); IPR011989 (G3DSA:1.25.10.GENE3D); IPR013083 (G3DSA:3.30.40.GENE3D); IPR016024 (SUPERFAMILY); PTHR23315 (PANTHER), PTHR23315:SF7 (PANTHER), SSF57850 (SUPERFAMILY)	EC:6.3.2.19
						IMGA|Medtr1g013760.1	-2.28659	wrky transcription factor	IPR003657 (G3DSA:2.20.25.GENE3D); PTHR31877 (PANTHER), PTHR31877:SF0 (PANTHER)	-
						IMGA|Medtr4g009170.1	-2.2875	transcription factor bhlh25	IPR011598 (G3DSA:4.10.280.GENE3D); PTHR23042 (PANTHER), PTHR23042:SF24 (PANTHER)	EC:3.4.21.0
						IMGA|Medtr8g101650.1	-2.29614	myb transcription factor myb127	IPR001005 (PFAM); IPR001878 (G3DSA:4.10.60.GENE3D); IPR006447 (TIGRFAMs); IPR009057 (G3DSA:1.10.10.GENE3D); IPR017930 (PROFILE); PTHR31243 (PANTHER)	-
						IMGA|Medtr4g127510.1	-2.29674	oxysterol-binding protein	IPR000648 (PANTHER); SSF144000 (SUPERFAMILY)	-
						IMGA|Medtr1g056550.1	-2.3104	syntaxin-related protein nt-syr1	IPR000727 (PFAM); IPR006011 (PFAM); IPR006012 (PROSITE); IPR010989 (SUPERFAMILY); G3DSA:1.20.58.70 (GENE3D), PTHR19957 (PANTHER), PTHR19957:SF26 (PANTHER)	-
						IMGA|Medtr4g031820.1	-2.31491	cytochrome p450 monooxygenase cyp72a61	IPR001128 (PRINTS); IPR002401 (PRINTS); IPR017972 (PROSITE); PTHR24282 (PANTHER), SignalP-NN(euk) (SIGNALP), tmhmm (TMHMM)	-
						IMGA|Medtr8g087680.1	-2.32059	ascorbate peroxidase	IPR002207 (PRINTS); G3DSA:1.10.520.10 (GENE3D)	EC:1.11.1.11
						IMGA|Medtr4g031800.1	-2.32862	isoflavonoid glucosyltransferase	IPR002213 (PANTHER); G3DSA:3.40.50.2000 (GENE3D), PTHR11926:SF15 (PANTHER), SignalP-NN(euk) (SIGNALP), SSF53756 (SUPERFAMILY)	EC:2.4.1.0
						IMGA|Medtr2g038040.2	-2.32878	transcription factor bhlh27	IPR011598 (G3DSA:4.10.280.GENE3D); PTHR11514 (PANTHER), PTHR11514:SF11 (PANTHER)	EC:1.3.1.74
						IMGA|Medtr6g023610.1	-2.36858	short-chain alcohol dehydrogenase	IPR002198 (PRINTS); IPR002347 (PRINTS); IPR016040 (G3DSA:3.40.50.GENE3D); IPR020904 (PROSITE); PTHR24322 (PANTHER), SSF51735 (SUPERFAMILY)	EC:1.1.1.53
						IMGA|Medtr7g014570.2	-2.39514	isoflavone-7-o-methyltransferase	IPR001077 (PFAM); G3DSA:3.40.50.150 (GENE3D), PTHR11746 (PANTHER), PTHR11746:SF53 (PANTHER), SSF53335 (SUPERFAMILY)	EC:2.1.1.150
						IMGA|Medtr6g059730.1	-2.42908	kunitz-type trypsin inhibitor-like 2 protein	IPR002160 (PRINTS); IPR011065 (SUPERFAMILY); G3DSA:2.80.10.50 (GENE3D)	-
						IMGA|Medtr5g077510.1	-2.43543	u-box domain-containing protein	IPR003613 (PFAM); IPR013083 (G3DSA:3.30.40.GENE3D); IPR016024 (SUPERFAMILY); PTHR22849 (PANTHER), SSF57850 (SUPERFAMILY)	EC:6.3.2.19
						IMGA|Medtr1g013820.1	-2.44545	chorismate mutase	IPR008238 (G3DSA:1.10.590.GENE3D); IPR020822 (SUPERFAMILY); PTHR21145:SF0 (PANTHER)	EC:5.4.99.5
						IMGA|Medtr4g086970.1	-2.47591	senescence-associated nodulin 1a	IPR002283 (PRINTS); IPR005123 (PFAM); IPR026992 (PFAM); G3DSA:2.60.120.330 (GENE3D), PTHR10209 (PANTHER), PTHR10209:SF55 (PANTHER), SSF51197 (SUPERFAMILY)	EC:1.14.11.23; EC:1.13.11.0
						IMGA|Medtr4g118800.1	-2.49086	integral membrane family protein	IPR006459 (TIGRFAMs); IPR006702 (PFAM); PTHR11615 (PANTHER), PTHR11615:SF59 (PANTHER)	-
						IMGA|Medtr4g092530.1	-2.50383	receptor-like protein kinase	IPR000719 (PROFILE); IPR001245 (PFAM); IPR001611 (PFAM); IPR011009 (SUPERFAMILY); IPR013210 (PFAM); G3DSA:1.10.510.10 (GENE3D), G3DSA:3.30.200.20 (GENE3D), G3DSA:3.80.10.10 (GENE3D), PTHR24420 (PANTHER), PF13516 (PFAM), SSF52058 (SUPERFAMILY)	-
						IMGA|Medtr2g040130.1	-2.51797	nuclease harbi1-like	IPR026103 (PANTHER); PF13359 (PFAM)	-
						IMGA|Medtr1g083620.1	-2.53177	phospholipase d	IPR001736 (PFAM); IPR001849 (SMART); IPR011993 (G3DSA:2.30.29.GENE3D); IPR015679 (PANTHER); IPR016555 (PIR); IPR025202 (PFAM); G3DSA:3.30.870.10 (GENE3D), PTHR18896:SF2 (PANTHER), SSF50729 (SUPERFAMILY), SSF56024 (SUPERFAMILY)	EC:3.1.4.4; EC:1.3.1.74
						IMGA|Medtr4g081080.1	-2.53253	long-chain-alcohol oxidase fao1-like	IPR000172 (PFAM); IPR007867 (PFAM); IPR012400 (PIR); G3DSA:3.50.50.60 (GENE3D), PTHR10668 (PANTHER), PTHR10668:SF14 (PANTHER), SSF51905 (SUPERFAMILY)	EC:1.1.3.20
						IMGA|Medtr5g025690.1	-2.55974	calcium-binding protein cml42	IPR002048 (SMART); IPR011992 (G3DSA:1.10.238.GENE3D); IPR018247 (PROSITE); IPR018249 (PROFILE); PTHR10891 (PANTHER), PTHR10891:SF137 (PANTHER), PF13499 (PFAM), SSF47473 (SUPERFAMILY)	-
						IMGA|Medtr3g080850.1	-2.56456	o-succinylhomoserine sulfhydrylase	IPR000277 (PIR); IPR015421 (G3DSA:3.40.640.GENE3D); IPR015422 (G3DSA:3.90.1150.GENE3D); IPR015424 (SUPERFAMILY); PTHR11808:SF9 (PANTHER)	EC:2.5.1.48; EC:4.4.1.11
						IMGA|Medtr4g031820.3	-2.56618	cytochrome p450 monooxygenase cyp72a61	IPR001128 (G3DSA:1.10.630.GENE3D); IPR002401 (PRINTS); PTHR24282 (PANTHER)	-
						IMGA|Medtr7g034850.1	-2.65512	calmodulin-like protein	IPR002048 (SMART); IPR011992 (G3DSA:1.10.238.GENE3D); IPR018247 (PROSITE); IPR018249 (PROFILE); PTHR23050 (PANTHER), PF13499 (PFAM), SSF47473 (SUPERFAMILY)	EC:1.3.1.74
						IMGA|Medtr5g041010.1	-2.65794	lcr-like protein	IPR001568 (G3DSA:3.90.730.GENE3D); IPR018188 (PROSITE)	EC:3.1.27.1
						IMGA|Medtr5g040960.2	-2.72989	ribonuclease t2	IPR001568 (G3DSA:3.90.730.GENE3D); IPR018188 (PROSITE); SignalP-NN(euk) (SIGNALP)	EC:3.1.27.1
						IMGA|Medtr5g040960.1	-2.74243	ribonuclease t2	IPR001568 (G3DSA:3.90.730.GENE3D); IPR018188 (PROSITE)	EC:3.1.27.1
						IMGA|Medtr6g007930.1	-2.76235	at5g14920 f2g14_40	IPR003854 (PFAM)	-
						IMGA|Medtr4g086990.1	-2.8261	gibberellin 20 oxidase	IPR002283 (PRINTS); IPR005123 (PFAM); IPR026992 (PFAM); G3DSA:2.60.120.330 (GENE3D), PTHR10209 (PANTHER), PTHR10209:SF55 (PANTHER), SSF51197 (SUPERFAMILY)	EC:1.14.11.23; EC:1.13.11.0
						IMGA|Medtr4g121460.1	-2.83754	r2r3-myb transcription factor	IPR001005 (PFAM); IPR009057 (G3DSA:1.10.10.GENE3D); IPR017930 (PROFILE); PTHR10641 (PANTHER), PTHR10641:SF203 (PANTHER)	-
						IMGA|Medtr5g013530.2	-2.84154	protein tify	IPR010399 (PFAM); IPR018467 (PFAM)	-
						IMGA|Medtr3g109280.1	-2.86317	af385697_1 at5g10580 f12b17_70	IPR006747 (PFAM); PTHR31881 (PANTHER)	-
						IMGA|Medtr4g132970.1	-3.00498	hypothetical protein	IPR006502 (PFAM); PTHR31579 (PANTHER)
						IMGA|Medtr5g013530.1	-3.05314	protein tify 10a	IPR010399 (PFAM); IPR018467 (PFAM)	-
						IMGA|Medtr5g064640.1	-3.07172	hypothetical protein	no IPS match	-
						IMGA|Medtr5g082150.1	-3.15333	nematode resistance hs1pro1 protein	IPR009743 (PFAM); IPR009869 (PFAM); SSF140959 (SUPERFAMILY)	-
						IMGA|Medtr7g089780.1	-3.2249	glycoside hydrolase family 31 protein	IPR000322 (PANTHER); IPR011013 (SUPERFAMILY); IPR017853 (SUPERFAMILY); PTHR22762:SF5 (PANTHER), SSF51011 (SUPERFAMILY)	EC:3.2.1.20
						IMGA|Medtr2g018670.1	-3.29674	cytochrome p450	no IPS match	-
						IMGA|Medtr2g025520.1	-3.64868	hypothetical protein	IPR006502 (PFAM); PTHR31579 (PANTHER)
						IMGA|Medtr1g015000.1	-4.00004	copper transporter	IPR007274 (PANTHER); PTHR12483:SF1 (PANTHER)	-
						IMGA|Medtr7g092240.1	-4.11259	oligopeptide transporter opt family	IPR004648 (TIGRFAMs); IPR004813 (PFAM); PTHR22601 (PANTHER)	-
						IMGA|Medtr8g075420.1	-5.51912	thiosulfate sulfurtransferase	IPR001763 (G3DSA:3.40.250.GENE3D); PTHR13253 (PANTHER), PTHR13253:SF25 (PANTHER)	EC:2.8.1.1
						IMGA|Medtr4g132940.1	-5.91235	hypothetical protein	IPR006502 (PFAM); PTHR31579 (PANTHER)
						IMGA|Medtr7g059010.1	-6.08575	Photosystem I assembly protein ycf3	IPR001440 (PFAM); IPR011990 (G3DSA:1.25.40.GENE3D); PTHR23083 (PANTHER), PTHR23083:SF190 (PANTHER), SSF48452 (SUPERFAMILY)	-
						IMGA|Medtr5g083770.1	-6.48038	sodium-coupled neutral amino acid transporter	IPR013057 (PFAM); PTHR22950 (PANTHER)	-
						IMGA|Medtr7g093010.1	-10.2484	myb family transcription factor apl	IPR001005 (PFAM); IPR006447 (TIGRFAMs); IPR009057 (G3DSA:1.10.10.GENE3D); PTHR31314 (PANTHER)	-
