# Supplementary material for: Transcriptional responses of Medicago truncatula upon sulfur deficiency stress and arbuscular mycorrhizal symbiosis
Source: Front Plant Sci. 2014 Dec 2;5:680. doi: 10.3389/fpls.2014.00680 (PMC4251294; doi:10.3389/fpls.2014.00680)
Supplement: Figure S1 — GO annotation (A) and GO level (B) distribution of Medicago truncatula genes (genome annotation Mt3.5). P, biological process; F, molecular function; C, cellular component. [file DataSheet1.ZIP › Supplementary Material/Table S3.XLSX]

## Sheet: Sheet1
DEGs	+ S Fold change	Annotation	InterProScan	Enzyme Codes		DEGs	- S Fold change	Annotation	InterProScan	Enzyme Codes
IMGA|Medtr1g083620.1	3.65061	phospholipase d	IPR001736 (PFAM); IPR001849 (SMART); IPR011993 (G3DSA:2.30.29.GENE3D); IPR015679 (PANTHER); IPR016555 (PIR); IPR025202 (PFAM); G3DSA:3.30.870.10 (GENE3D), PTHR18896:SF2 (PANTHER), SSF50729 (SUPERFAMILY), SSF56024 (SUPERFAMILY)	EC:3.1.4.4; EC:1.3.1.74		IMGA|Medtr3g026780.1	5.52563	uroporphyrin-iii c-methyltransferase	IPR000878 (PFAM); IPR003043 (PROSITE); IPR006366 (TIGRFAMs); IPR014776 (G3DSA:3.30.950.GENE3D); IPR014777 (G3DSA:3.40.1010.GENE3D); PTHR21091 (PANTHER), PTHR21091:SF16 (PANTHER)	EC:1.3.1.76; EC:2.1.1.107; EC:4.99.1.4
IMGA|Medtr1g083620.2	3.31555	phospholipase d	IPR015679 (PANTHER); PTHR18896:SF2 (PANTHER)	EC:3.1.4.4; EC:1.3.1.74		IMGA|Medtr7g070220.1	4.70847	dre-binding protein 2	IPR001471 (PRINTS); IPR016177 (SUPERFAMILY); PTHR31241 (PANTHER), PTHR31241:SF0 (PANTHER)	-
IMGA|Medtr7g046720.1	3.12257	hydroquinone glucosyltransferase	IPR002213 (PANTHER); G3DSA:2.60.120.260 (GENE3D), G3DSA:3.40.50.2000 (GENE3D), PTHR11926:SF15 (PANTHER), SSF53756 (SUPERFAMILY)	EC:2.4.1.0		IMGA|Medtr7g046720.1	4.08775	hydroquinone glucosyltransferase	IPR002213 (PANTHER); G3DSA:2.60.120.260 (GENE3D), G3DSA:3.40.50.2000 (GENE3D), PTHR11926:SF15 (PANTHER), SSF53756 (SUPERFAMILY)	EC:2.4.1.218
IMGA|Medtr6g007930.1	2.88111	at5g14920 f2g14_40	IPR003854 (PFAM)	-		IMGA|AC23367631.1	4.04678	protein tolb	IPR002469 (PFAM); IPR011042 (G3DSA:2.120.10.GENE3D); IPR011659 (PFAM); G3DSA:2.120.10.60 (GENE3D), PTHR32161 (PANTHER), PTHR32161:SF0 (PANTHER), SSF69304 (SUPERFAMILY), SSF82171 (SUPERFAMILY)	-
IMGA|Medtr8g026960.1	2.8201	homeobox-leucine zipper protein athb-7	IPR000047 (PRINTS); IPR001356 (PFAM); IPR003106 (PFAM); IPR009057 (G3DSA:1.10.10.GENE3D); IPR017970 (PROSITE); PTHR24326 (PANTHER), PTHR24326:SF64 (PANTHER)	-		IMGA|Medtr5g031250.1	3.51227	cinnamyl alcohol dehydrogenase	IPR002085 (PANTHER); IPR002328 (PROSITE); IPR011032 (SUPERFAMILY); IPR013149 (PFAM); IPR013154 (PFAM); IPR016040 (G3DSA:3.40.50.GENE3D); G3DSA:3.90.180.10 (GENE3D), PTHR11695:SF261 (PANTHER), SSF51735 (SUPERFAMILY)	EC:1.1.1.195; EC:1.1.1.90; EC:1.1.1.255
IMGA|Medtr7g084970.1	2.80747	flowering locus t	IPR001858 (PROSITE); IPR008914 (G3DSA:3.90.280.GENE3D); PTHR11362 (PANTHER)	-		IMGA|Medtr2g037790.1	3.38055	oxysterol-binding protein	IPR000648 (PANTHER); IPR018494 (PROSITE); SSF144000 (SUPERFAMILY)	-
IMGA|Medtr5g056140.3	2.76761	nuclease s1	IPR003154 (PFAM); IPR008947 (G3DSA:1.10.575.GENE3D); PTHR32188 (PANTHER), SignalP-NN(euk) (SIGNALP)	-		IMGA|Medtr3g026820.1	3.3396	hypothetical protein	no IPS match
IMGA|Medtr3g026780.1	2.70118	urophorphyrin methylase 1	IPR000878 (PFAM); IPR003043 (PROSITE); IPR006366 (TIGRFAMs); IPR014776 (G3DSA:3.30.950.GENE3D); IPR014777 (G3DSA:3.40.1010.GENE3D); PTHR21091 (PANTHER), PTHR21091:SF16 (PANTHER)	EC:1.3.1.76; EC:2.1.1.107		IMGA|Medtr1g083620.2	3.04747	phospholipase d1	IPR015679 (PANTHER); PTHR18896:SF2 (PANTHER)	EC:3.1.4.4; EC:1.3.1.74
IMGA|Medtr3g026820.1	2.61859	hypothetical protein	no IPS match			IMGA|Medtr7g118330.1	3.00019	protein late elongated hypocotyl	IPR001005 (PFAM); IPR006447 (TIGRFAMs); IPR009057 (G3DSA:1.10.10.GENE3D); IPR017930 (PROFILE); PTHR12802 (PANTHER), PTHR12802:SF23 (PANTHER)	-
IMGA|Medtr6g091680.2	2.61057	caffeoyl o-methyltransferase	no IPS match	-		IMGA|Medtr8g079400.1	2.93861	probable disease resistance protein	IPR000767 (PRINTS); IPR001611 (PFAM); IPR002182 (PFAM); G3DSA:3.40.50.300 (GENE3D), G3DSA:3.80.10.10 (GENE3D), PTHR23155 (PANTHER), PTHR23155:SF230 (PANTHER), SSF52047 (SUPERFAMILY), SSF52540 (SUPERFAMILY)	EC:3.6.1.15
IMGA|AC2335574.1	2.59855	rapid alkalinization factor	IPR008801 (PFAM)	-		IMGA|Medtr5g031250.2	2.72173	cinnamyl alcohol dehydrogenase	IPR002085 (PANTHER); IPR002328 (PROSITE); IPR011032 (SUPERFAMILY); IPR013154 (PFAM); IPR016040 (G3DSA:3.40.50.GENE3D); G3DSA:3.90.180.10 (GENE3D), PTHR11695:SF261 (PANTHER), SSF51735 (SUPERFAMILY)	EC:1.1.1.195; EC:1.1.1.90; EC:1.1.1.255
IMGA|Medtr5g064840.1	2.57651	plastid-targeted protein 3	IPR009228 (PFAM)	-		IMGA|Medtr2g069320.1	2.71688	protein	IPR000640 (G3DSA:3.30.70.GENE3D); IPR000795 (PRINTS); IPR004161 (PFAM); IPR005225 (TIGRFAMs); IPR005517 (PFAM); IPR009000 (SUPERFAMILY); IPR009022 (SUPERFAMILY); IPR014721 (G3DSA:3.30.230.GENE3D); IPR020568 (SUPERFAMILY); G3DSA:2.40.30.10 (GENE3D), G3DSA:3.30.70.870 (GENE3D), G3DSA:3.40.50.300 (GENE3D), G3DSA:3.90.1430.10 (GENE3D), PTHR23115 (PANTHER), PTHR23115:SF4 (PANTHER), SSF52540 (SUPERFAMI…	-
IMGA|Medtr6g018490.1	2.54726	monoglyceride lipase	IPR000073 (PRINTS); IPR022742 (PFAM); G3DSA:3.40.50.1820 (GENE3D), PTHR11614 (PANTHER), PTHR11614:SF20 (PANTHER), SSF53474 (SUPERFAMILY)	EC:3.1.1.23		IMGA|Medtr6g009720.1	2.70463	mitochondrial chaperone bcs1	IPR003593 (SMART); IPR003959 (PFAM); IPR003960 (PROSITE); IPR025753 (PFAM); G3DSA:3.40.50.300 (GENE3D), PTHR23070 (PANTHER), PTHR23070:SF1 (PANTHER), SSF52540 (SUPERFAMILY)	EC:3.6.1.3
IMGA|Medtr4g091100.1	2.54215	f-box protein skip27	no IPS match	-		IMGA|CU6515659.1	2.67962	flavonoid 3 -hydroxylase	IPR001128 (PRINTS); IPR002401 (PRINTS); IPR017972 (PROSITE); PTHR24298 (PANTHER)	EC:1.14.13.88
IMGA|Medtr5g013530.2	2.48702	protein tify	IPR010399 (PFAM); IPR018467 (PFAM)	-		IMGA|Medtr4g028190.1	2.6134	lipid transfer protein	IPR000528 (PRINTS); IPR013770 (G3DSA:1.10.110.GENE3D); IPR016140 (PFAM)	-
IMGA|Medtr1g025340.1	2.47964	protein	IPR007700 (PFAM); IPR021864 (PFAM); PTHR31730 (PANTHER), PTHR31730:SF0 (PANTHER)	-		IMGA|Medtr4g015490.1	2.61309	heat shock protein	IPR026960 (PFAM)	EC:2.3.1.20; EC:2.7.7.49; EC:5.2.1.8; EC:6.1.1.21; EC:2.1.1.0
IMGA|Medtr5g064840.2	2.47028	plastid-targeted protein 3	no IPS match	-		IMGA|Medtr3g083570.1	2.51721	protein	PTHR31250 (PANTHER), PTHR31250:SF0 (PANTHER)	-
IMGA|Medtr4g124550.1	2.46658	pectinesterase family protein	IPR000070 (PFAM); IPR006501 (G3DSA:1.20.140.GENE3D); IPR011050 (SUPERFAMILY); IPR012334 (G3DSA:2.160.20.GENE3D); IPR018040 (PROSITE); PTHR31707 (PANTHER), PTHR31707:SF0 (PANTHER)	EC:3.1.1.11		IMGA|Medtr7g114980.3	2.3864	aldo keto-reductase family protein	IPR001395 (PANTHER); IPR023210 (G3DSA:3.20.20.GENE3D); PTHR11732:SF12 (PANTHER)	EC:1.1.1.65
IMGA|Medtr5g056140.1	2.44401	nuclease s1	IPR003154 (PFAM); IPR008947 (G3DSA:1.10.575.GENE3D); PTHR32188 (PANTHER)	-		IMGA|AC20256820.1	2.38207	protein	IPR004326 (PFAM); PTHR31942 (PANTHER), PTHR31942:SF0 (PANTHER)	-
IMGA|Medtr1g088160.1	2.39086	protein	IPR000743 (PFAM); IPR006626 (SMART); IPR011050 (SUPERFAMILY); IPR012334 (G3DSA:2.160.20.GENE3D); PTHR31375 (PANTHER), PTHR31375:SF0 (PANTHER)	EC:3.2.1.15		IMGA|Medtr6g086340.1	2.34146	aldehyde dehydrogenase	IPR015590 (PFAM); IPR016160 (PROSITE); IPR016161 (SUPERFAMILY); IPR016162 (G3DSA:3.40.605.GENE3D); IPR016163 (G3DSA:3.40.309.GENE3D); PTHR11699 (PANTHER), PTHR11699:SF46 (PANTHER)	EC:1.2.1.36; EC:1.2.1.68; EC:1.2.1.3
IMGA|Medtr2g031460.1	2.37855	protein	IPR006094 (PFAM); IPR012951 (PFAM); IPR016166 (PROFILE); IPR016168 (G3DSA:3.30.465.GENE3D); PTHR32448 (PANTHER)	EC:1.1.1.158		IMGA|Medtr7g072420.1	2.33644	alanine--glyoxylate aminotransferase	IPR005814 (PANTHER); IPR015421 (G3DSA:3.40.640.GENE3D); IPR015422 (G3DSA:3.90.1150.GENE3D); IPR015424 (SUPERFAMILY); PTHR11986:SF23 (PANTHER)	EC:2.6.1.44
IMGA|Medtr3g091440.4	2.37485	calcineurin b-like protein 4	IPR011992 (G3DSA:1.10.238.GENE3D); IPR018249 (PROFILE); PTHR23056 (PANTHER), PTHR23056:SF3 (PANTHER), PF13405 (PFAM), SSF47473 (SUPERFAMILY)	-		IMGA|Medtr4g034910.1	2.31362	tata box binding protein	no IPS match	EC:2.7.7.6
IMGA|Medtr4g015420.1	2.36117	beta-glucosidase 24-like	IPR001360 (PRINTS); IPR013781 (G3DSA:3.20.20.GENE3D); IPR017853 (SUPERFAMILY); IPR018120 (PROSITE)	EC:3.2.1.0		IMGA|Medtr1g113840.1	2.31165	serine threonine-protein kinase atr-like	IPR011989 (G3DSA:1.25.10.GENE3D); IPR016024 (SUPERFAMILY); PTHR11139 (PANTHER), PTHR11139:SF7 (PANTHER)	EC:2.7.11.0; EC:3.2.1.0
IMGA|Medtr3g029580.1	2.32935	rna recognition motif-containing protein	IPR000504 (PFAM); IPR012677 (G3DSA:3.30.70.GENE3D); PTHR24012 (PANTHER), SSF54928 (SUPERFAMILY)	-		IMGA|Medtr4g081870.1	2.30657	nac domain protein		-
IMGA|Medtr5g040960.1	2.30916	ribonuclease t2	IPR001568 (G3DSA:3.90.730.GENE3D); IPR018188 (PROSITE)	EC:3.1.27.1		IMGA|Medtr7g116680.1	2.2891	atp synthase cf0 a subunit	IPR000568 (G3DSA:1.20.120.GENE3D); PTHR11410:SF1 (PANTHER)	-
IMGA|Medtr8g102900.1	2.28636	galactose oxidase	IPR009880 (PFAM); IPR011043 (SUPERFAMILY); IPR013783 (G3DSA:2.60.40.GENE3D); IPR014756 (SUPERFAMILY); IPR015202 (PFAM); IPR015916 (G3DSA:2.130.10.GENE3D); PTHR32208 (PANTHER), PTHR32208:SF0 (PANTHER)	-		IMGA|AC2328741010.1	2.25495	f-box protein	no IPS match
IMGA|Medtr2g037790.1	2.28312	oxysterol-binding protein	IPR000648 (PANTHER); IPR018494 (PROSITE); SSF144000 (SUPERFAMILY)	-		IMGA|Medtr6g046180.1	2.24078	pentatricopeptide repeat-containing protein	IPR002885 (PFAM); IPR011990 (G3DSA:1.25.40.GENE3D); PTHR24015 (PANTHER), PTHR24015:SF0 (PANTHER)	EC:6.3.4.5
IMGA|Medtr4g100480.1	2.27685	mutt domain	IPR000086 (G3DSA:3.90.79.GENE3D); IPR003293 (PRINTS); IPR015797 (SUPERFAMILY); IPR020084 (PROSITE); PTHR13994 (PANTHER), PTHR13994:SF2 (PANTHER)	EC:3.6.1.22		IMGA|CU6515893.1	2.229	sulfate transporter	IPR001902 (TIGRFAMs); IPR002645 (G3DSA:3.30.750.GENE3D); IPR011547 (PFAM); IPR018045 (PROSITE); PTHR11814 (PANTHER), PTHR11814:SF46 (PANTHER), PF13792 (PFAM)	-
IMGA|Medtr7g009390.1	2.27119	pectate lyase	IPR002022 (PFAM); IPR007524 (PFAM); IPR011050 (SUPERFAMILY); IPR012334 (G3DSA:2.160.20.GENE3D); IPR018082 (PRINTS); PTHR31683 (PANTHER), PTHR31683:SF0 (PANTHER)	EC:4.2.2.2		IMGA|Medtr5g026620.1	2.22121	alternative oxidase	IPR002680 (PIR); PTHR31803 (PANTHER), PTHR31803:SF0 (PANTHER)	-
IMGA|Medtr5g077510.1	2.2702	u-box domain-containing protein	IPR003613 (PFAM); IPR013083 (G3DSA:3.30.40.GENE3D); IPR016024 (SUPERFAMILY); PTHR22849 (PANTHER), SSF57850 (SUPERFAMILY)	EC:6.3.2.19		IMGA|AC2255195.1	2.20035	protein	IPR004326 (PFAM); PTHR31942 (PANTHER), PTHR31942:SF0 (PANTHER)	-
IMGA|Medtr7g118330.1	2.26982	circadian clock-associated protein 1a	IPR001005 (PFAM); IPR006447 (TIGRFAMs); IPR009057 (G3DSA:1.10.10.GENE3D); IPR017930 (PROFILE); PTHR12802 (PANTHER), PTHR12802:SF23 (PANTHER)	-		IMGA|AC2297241065.1	2.19181	hat family dimerization domain containing protein	IPR012337 (SUPERFAMILY); IPR025525 (PFAM); PTHR10775 (PANTHER), PTHR10775:SF11 (PANTHER)	EC:2.7.11.0; EC:3.2.1.0
IMGA|Medtr3g086890.1	2.25821	protein	no IPS match	-		IMGA|Medtr6g005020.1	2.18803	isoform cra_a	IPR011989 (G3DSA:1.25.10.GENE3D); IPR022542 (PFAM); PTHR16212 (PANTHER), PTHR16212:SF4 (PANTHER)	-
IMGA|Medtr3g013980.1	2.24915	protein	IPR008889 (PFAM)	-		IMGA|Medtr7g073150.1	2.17672	lipid transfer protein	IPR000528 (PRINTS); IPR013770 (G3DSA:1.10.110.GENE3D); IPR016140 (PFAM)	-
IMGA|Medtr5g013520.1	2.24625	protein tify 10a	IPR010399 (PFAM); IPR018467 (PFAM)	-		IMGA|Medtr5g097900.1	2.16646	chalcone reductase	IPR001395 (PANTHER); IPR018170 (PROSITE); IPR020471 (PRINTS); IPR023210 (G3DSA:3.20.20.GENE3D); PTHR11732:SF34 (PANTHER)	EC:2.3.1.170
IMGA|Medtr7g010710.1	2.23631	alpha-farnesene synthase	IPR001906 (G3DSA:1.50.30.GENE3D); IPR005630 (PFAM); IPR008930 (SUPERFAMILY); IPR008949 (G3DSA:1.10.600.GENE3D); PTHR31225 (PANTHER)	-		IMGA|Medtr1g073180.1	2.16597	4-coumarate-coa ligase	IPR000873 (PFAM); IPR020845 (PROSITE); IPR025110 (PFAM); G3DSA:2.30.38.10 (GENE3D), G3DSA:3.30.300.30 (GENE3D), G3DSA:3.40.50.980 (GENE3D), PTHR24096 (PANTHER), PTHR24096:SF16 (PANTHER), SSF56801 (SUPERFAMILY)	EC:2.3.1.86; EC:6.2.1.12; EC:1.13.12.7
IMGA|Medtr5g041010.1	2.23372	lcr-like protein	IPR001568 (G3DSA:3.90.730.GENE3D); IPR018188 (PROSITE)	EC:3.1.27.1		IMGA|Medtr7g114980.2	2.16492	aldo keto-reductase family protein	IPR001395 (PANTHER); IPR023210 (G3DSA:3.20.20.GENE3D); PTHR11732:SF12 (PANTHER)	EC:1.1.1.65
IMGA|Medtr3g117840.1	2.2226	beta-galactosidase	IPR000922 (PFAM); IPR001944 (PRINTS); IPR008979 (SUPERFAMILY); IPR013781 (G3DSA:3.20.20.GENE3D); IPR017853 (SUPERFAMILY); IPR019801 (PROSITE); IPR025300 (PFAM); G3DSA:2.60.120.260 (GENE3D), PTHR23421:SF2 (PANTHER)	EC:3.2.1.23		IMGA|Medtr3g086590.1	2.13244	fe-s metabolism associated	IPR003808 (PFAM); G3DSA:3.90.1010.10 (GENE3D), SSF82649 (SUPERFAMILY)	-
IMGA|Medtr1g019440.1	2.20824	alpha-amylase	IPR006046 (PRINTS); IPR006047 (PFAM); IPR006589 (SMART); IPR012850 (PFAM); IPR013775 (PIR); IPR013780 (G3DSA:2.60.40.GENE3D); IPR013781 (G3DSA:3.20.20.GENE3D); IPR015902 (PANTHER); IPR017853 (SUPERFAMILY); PTHR10357:SF9 (PANTHER), SSF51011 (SUPERFAMILY)	EC:3.2.1.60; EC:3.2.1.1		IMGA|Medtr4g015420.1	2.12919	beta-glucosidase 24-like	IPR001360 (PRINTS); IPR013781 (G3DSA:3.20.20.GENE3D); IPR017853 (SUPERFAMILY); IPR018120 (PROSITE)	EC:3.2.1.21
IMGA|Medtr4g019210.2	2.18369	duf246 domain-containing protein at1g04910-like	IPR019378 (PFAM); PTHR31741 (PANTHER), PTHR31741:SF0 (PANTHER)	-		IMGA|Medtr1g083620.1	2.12421	phospholipase d	IPR001736 (PFAM); IPR001849 (SMART); IPR011993 (G3DSA:2.30.29.GENE3D); IPR015679 (PANTHER); IPR016555 (PIR); IPR025202 (PFAM); G3DSA:3.30.870.10 (GENE3D), PTHR18896:SF2 (PANTHER), SSF50729 (SUPERFAMILY), SSF56024 (SUPERFAMILY)	EC:3.1.4.4; EC:1.3.1.74
IMGA|AC2255195.1	2.16293	mlo-like protein	IPR004326 (PFAM); PTHR31942 (PANTHER), PTHR31942:SF0 (PANTHER)	-		IMGA|Medtr6g008500.1	2.11965	cytochrome p450	IPR001128 (PRINTS); IPR002401 (PRINTS); IPR017972 (PROSITE); PTHR24298 (PANTHER)	EC:1.14.13.88
IMGA|Medtr4g120760.1	2.14686	pathogenesis-related protein	IPR000916 (PFAM); IPR023393 (G3DSA:3.30.530.GENE3D); IPR024949 (PRINTS); SSF55961 (SUPERFAMILY)	-		IMGA|Medtr4g061540.1	2.1109	zinc finger protein	no IPS match	-
IMGA|Medtr4g120760.2	2.14042	major allergen pru	IPR000916 (PFAM); IPR023393 (G3DSA:3.30.530.GENE3D); IPR024949 (PRINTS); SSF55961 (SUPERFAMILY)	-		IMGA|Medtr1g083440.3	2.10269	dormancy auxin associated-like partial	IPR008406 (PFAM)	-
IMGA|Medtr1g016120.1	2.12226	zn and cd transporter	IPR003689 (PFAM); IPR004698 (TIGRFAMs); PTHR11040 (PANTHER), PTHR11040:SF1 (PANTHER), SignalP-NN(euk) (SIGNALP), tmhmm (TMHMM)	-		IMGA|Medtr5g026620.2	2.08492	alternative oxidase	IPR002680 (PIR); PTHR31803 (PANTHER), PTHR31803:SF0 (PANTHER)	-
IMGA|Medtr1g089180.1	2.11725	ankyrin repeat domain-containing protein	IPR000535 (PROFILE); IPR002110 (SMART); IPR008962 (G3DSA:2.60.40.GENE3D); IPR020683 (G3DSA:1.25.40.GENE3D); PTHR24198 (PANTHER)	-		IMGA|Medtr7g012230.1	2.05935	hypothetical protein	no IPS match
IMGA|Medtr2g036740.2	2.11468	af428289_1 at5g57340 mjb24_15	no IPS match	-		IMGA|Medtr1g113830.1	2.05908	serine threonine-protein kinase atr	IPR000403 (G3DSA:1.10.1070.GENE3D); IPR003151 (PFAM); IPR003152 (PFAM); IPR011009 (SUPERFAMILY); IPR011989 (G3DSA:1.25.10.GENE3D); IPR011990 (G3DSA:1.25.40.GENE3D); IPR012993 (PFAM); IPR014009 (PROFILE); IPR016024 (SUPERFAMILY); IPR018936 (PROSITE); G3DSA:3.30.1010.10 (GENE3D), PTHR11139 (PANTHER), PTHR11139:SF7 (PANTHER)	EC:2.7.11.0
IMGA|Medtr7g024760.1	2.09956	uncharacterized n-acetyltransferase p20-like	IPR000182 (PFAM); IPR016181 (G3DSA:3.40.630.GENE3D); PTHR31753 (PANTHER), PTHR31753:SF0 (PANTHER)	-		IMGA|Medtr3g090630.1	2.04733	nad h-quinone oxidoreductase subunit	no IPS match	EC:1.1.1.158; EC:1.1.3.37; EC:3.1.2.15
IMGA|Medtr3g091440.2	2.09819	calcineurin b-like protein 4	IPR001125 (PRINTS); IPR002048 (SMART); IPR011992 (G3DSA:1.10.238.GENE3D); IPR018249 (PROFILE); PTHR23056 (PANTHER), PTHR23056:SF3 (PANTHER), PF13499 (PFAM), PF13833 (PFAM), SSF47473 (SUPERFAMILY)	-		IMGA|Medtr5g022310.1	2.04652	thaumatin-like protein	IPR001938 (PRINTS); PTHR31048 (PANTHER)	-
IMGA|Medtr3g083570.1	2.09539	calmodulin binding	PTHR31250 (PANTHER), PTHR31250:SF0 (PANTHER)	-		IMGA|Medtr1g011300.1	2.03456	retrotransposon gag protein	no IPS match	-
IMGA|Medtr5g025690.1	2.09045	calcium-binding protein cml42	IPR002048 (SMART); IPR011992 (G3DSA:1.10.238.GENE3D); IPR018247 (PROSITE); IPR018249 (PROFILE); PTHR10891 (PANTHER), PTHR10891:SF137 (PANTHER), PF13499 (PFAM), SSF47473 (SUPERFAMILY)	-		IMGA|Medtr4g027040.1	2.03034	transcriptional repressor nf-x1	IPR000967 (SMART); IPR001841 (SMART); IPR019786 (PROSITE); IPR019787 (PROFILE); PTHR12360 (PANTHER), PTHR12360:SF0 (PANTHER), SSF57850 (SUPERFAMILY)	-
IMGA|Medtr3g106060.1	2.09042	wrky transcription factor	IPR003657 (G3DSA:2.20.25.GENE3D); PTHR31877 (PANTHER), PTHR31877:SF0 (PANTHER)	-		IMGA|Medtr8g103980.1	2.02441	sulfate transporter	no IPS match	-
IMGA|Medtr4g083210.1	2.09008	l-ascorbate oxidase-like protein	IPR001117 (PFAM); IPR008972 (G3DSA:2.60.40.GENE3D); IPR011706 (PFAM); IPR011707 (PFAM); PTHR11709 (PANTHER), PTHR11709:SF27 (PANTHER)	EC:1.10.3.3		IMGA|Medtr4g068460.1	2.01559	serine threonine-protein kinase smg1	IPR011989 (G3DSA:1.25.10.GENE3D); IPR011990 (G3DSA:1.25.40.GENE3D); IPR016024 (SUPERFAMILY)	EC:2.7.11.0
IMGA|Medtr2g094200.1	2.08319	receptor-like protein kinase anxur2	IPR000719 (PROFILE); IPR001245 (PFAM); IPR011009 (SUPERFAMILY); IPR013320 (G3DSA:2.60.120.GENE3D); IPR017441 (PROSITE); G3DSA:1.10.510.10 (GENE3D), G3DSA:3.30.200.20 (GENE3D), PTHR24420 (PANTHER), PTHR24420:SF275 (PANTHER)	-		IMGA|Medtr3g058140.1	2.01553	zinc finger stress-associated protein	no IPS match	-
IMGA|Medtr4g083190.1	2.08229	l-ascorbate oxidase-like protein	IPR001117 (PFAM); IPR008972 (G3DSA:2.60.40.GENE3D); IPR011706 (PFAM); IPR011707 (PFAM); PTHR11709 (PANTHER), PTHR11709:SF27 (PANTHER)	EC:1.10.3.3		IMGA|Medtr6g069770.1	2.0108	r2r3-myb transcription factor	no IPS match	-
IMGA|Medtr5g088770.1	2.07315	cysteine proteinase inhibitor	IPR000010 (PFAM); IPR020381 (PRODOM); G3DSA:3.10.450.10 (GENE3D), PTHR11413 (PANTHER), PTHR11413:SF3 (PANTHER), SSF54403 (SUPERFAMILY)	-		IMGA|Medtr3g010810.1	2.00932	protein zinc induced facilitator-like 1-like	IPR011701 (PFAM); IPR016196 (SUPERFAMILY); IPR020846 (PROFILE); G3DSA:1.20.1250.20 (GENE3D), PTHR24003 (PANTHER), PTHR24003:SF69 (PANTHER)	-
IMGA|Medtr3g091440.1	2.06571	calcineurin b-like protein 4	IPR001125 (PRINTS); IPR002048 (SMART); IPR011992 (G3DSA:1.10.238.GENE3D); IPR018249 (PROFILE); PTHR23056 (PANTHER), PTHR23056:SF3 (PANTHER), PF13499 (PFAM), PF13833 (PFAM), SSF47473 (SUPERFAMILY)	-		IMGA|Medtr7g100160.1	2.00736	membrane protein	IPR005226 (PFAM); PTHR30028 (PANTHER), PTHR30028:SF0 (PANTHER)	-
IMGA|Medtr5g016450.1	2.0589	protein maternal effect embryo arrest 59	no IPS match	-		IMGA|Medtr2g035150.1	2.0057	pathogenesis-related protein pr10	IPR000916 (PFAM); IPR023393 (G3DSA:3.30.530.GENE3D); IPR024949 (PRINTS); SSF55961 (SUPERFAMILY)	-
IMGA|Medtr4g078010.1	2.05156	cytochrome p450	IPR001128 (PRINTS); IPR002401 (PRINTS); IPR017972 (PROSITE); PTHR24298 (PANTHER)	-		IMGA|Medtr5g090670.1	2.00478	glucosyltransferase	IPR002213 (PANTHER); G3DSA:3.40.50.2000 (GENE3D), PTHR11926:SF15 (PANTHER), SSF53756 (SUPERFAMILY)	EC:2.4.1.115; EC:2.4.1.91
IMGA|Medtr5g066060.1	2.04874	carbonic anhydrase	IPR001765 (G3DSA:3.40.1050.GENE3D); IPR015892 (PROSITE); PTHR11002:SF1 (PANTHER)	EC:4.2.1.1		IMGA|Medtr4g116710.1	-2.00031	protein	no IPS match	-
IMGA|Medtr7g010750.1	2.04502	vacuolar amino acid transporter	IPR013057 (PFAM); PTHR22950 (PANTHER), PTHR22950:SF9 (PANTHER), SignalP-NN(euk) (SIGNALP), tmhmm (TMHMM)	-		IMGA|Medtr7g017550.1	-2.00344	maturase k	IPR024937 (PFAM)	-
IMGA|Medtr3g108760.1	2.03442	fasciclin-like arabinogalactan protein	IPR000782 (G3DSA:2.30.180.GENE3D); PTHR32382 (PANTHER), PTHR32382:SF0 (PANTHER)	-		IMGA|Medtr7g014570.2	-2.0035	isoflavone-7-o-methyltransferase	IPR001077 (PFAM); G3DSA:3.40.50.150 (GENE3D), PTHR11746 (PANTHER), PTHR11746:SF53 (PANTHER), SSF53335 (SUPERFAMILY)	EC:2.1.1.146; EC:2.1.1.150
IMGA|Medtr5g026580.1	2.02136	protein	IPR015916 (G3DSA:2.130.10.GENE3D); SSF117281 (SUPERFAMILY)	-		IMGA|Medtr7g093040.1	-2.0085	protein	IPR008480 (PFAM)	-
IMGA|Medtr3g086830.1	2.01995	protein	no IPS match			IMGA|Medtr5g009130.1	-2.00878	protein	IPR004864 (PFAM)	-
IMGA|Medtr5g085300.1	2.01951	tyrosine specific protein phosphatase family protein	IPR004861 (PFAM); IPR016130 (PROSITE); IPR020428 (PRINTS); G3DSA:3.90.190.10 (GENE3D), PTHR31126 (PANTHER), PTHR31126:SF0 (PANTHER), SSF52799 (SUPERFAMILY)	EC:3.1.3.48		IMGA|Medtr4g014610.1	-2.00924	protein	IPR004911 (PANTHER); PTHR13234:SF6 (PANTHER)	-
IMGA|Medtr7g014570.2	2.01925	isoflavone-7-o-methyltransferase	IPR001077 (PFAM); G3DSA:3.40.50.150 (GENE3D), PTHR11746 (PANTHER), PTHR11746:SF53 (PANTHER), SSF53335 (SUPERFAMILY)	EC:2.1.1.150		IMGA|Medtr3g082380.1	-2.01069	nadh-plastoquinone oxidoreductase subunit 4	PTHR22773 (PANTHER), PTHR22773:SF61 (PANTHER)	EC:1.6.5.3
IMGA|Medtr3g092670.1	2.01064	double-strand telomere binding protein 1	no IPS match	-		IMGA|Medtr2g066630.1	-2.01097	glutathione s-transferase	IPR004045 (PROFILE); IPR004046 (PFAM); IPR010987 (G3DSA:1.20.1050.GENE3D); IPR012336 (G3DSA:3.40.30.GENE3D); IPR017933 (PROFILE); PTHR11260 (PANTHER), PTHR11260:SF41 (PANTHER), PF13417 (PFAM)	EC:2.5.1.18; EC:1.11.1.7; EC:4.4.1.5
IMGA|Medtr8g092650.1	2.00234	auxin-induced protein 5ng4	IPR000620 (PFAM); PTHR31218 (PANTHER), SSF103481 (SUPERFAMILY)	-		IMGA|Medtr5g025610.1	-2.01204	abscisic acid 8 -hydroxylase	IPR001128 (PRINTS); IPR002401 (PRINTS); IPR017972 (PROSITE); PTHR24286 (PANTHER), PTHR24286:SF10 (PANTHER)	EC:1.14.13.93
IMGA|Medtr4g010640.1	2.00167	ethylene-responsive transcription factor win1-like	IPR001471 (PRINTS); IPR016177 (SUPERFAMILY); PTHR31194 (PANTHER), PTHR31194:SF0 (PANTHER)	-		IMGA|Medtr2g010200.1	-2.01468	hypothetical protein	no IPS match
IMGA|Medtr2g040130.1	2.00087	nuclease harbi1-like	IPR026103 (PANTHER); PF13359 (PFAM)	-		IMGA|Medtr3g015490.1	-2.01875	two-component response regulator arr9	IPR001789 (PFAM); IPR011006 (SUPERFAMILY); G3DSA:3.40.50.2300 (GENE3D), PTHR26402 (PANTHER), PTHR26402:SF256 (PANTHER)	-
IMGA|Medtr4g070120.1	-2.00495	nadh-plastoquinone oxidoreductase subunit i	IPR000164 (PRINTS); IPR001450 (PFAM); IPR009072 (G3DSA:1.10.20.GENE3D); IPR012285 (G3DSA:1.10.1060.GENE3D); IPR017896 (PROFILE); IPR017900 (PROSITE); SSF54862 (SUPERFAMILY)	EC:1.6.5.0		IMGA|Medtr4g072720.1	-2.01882	auxin-induced protein	IPR003676 (PFAM); PTHR31929 (PANTHER)	-
IMGA|AC2025968.1	-2.00767	olee1-like protein	no IPS match	-		IMGA|Medtr8g057140.1	-2.01943	hypothetical protein	no IPS match
IMGA|Medtr4g114890.1	-2.0122	hypothetical protein MTR_4g114890 [Medicago truncatula]	no IPS match			IMGA|Medtr4g072270.1	-2.02154	auxin-induced protein 6b-like	IPR003676 (PFAM); PTHR31929 (PANTHER)	-
IMGA|Medtr6g089400.1	-2.01396	9 protein	no IPS match	-		IMGA|Medtr3g110600.1	-2.02237	erg28 like protein	IPR005352 (PFAM); PTHR15451 (PANTHER), PTHR15451:SF9 (PANTHER)	EC:1.1.1.153
IMGA|Medtr5g098780.1	-2.01774	chlorophyll a-b binding protein	IPR001344 (PANTHER); IPR022796 (PFAM); IPR023329 (G3DSA:1.10.3460.GENE3D); PTHR21649:SF0 (PANTHER)	-		IMGA|Medtr6g012080.1	-2.02307	chlorophyll a b binding protein	IPR001344 (PANTHER); IPR022796 (PFAM); IPR023329 (G3DSA:1.10.3460.GENE3D); PTHR21649:SF0 (PANTHER)	-
IMGA|Medtr8g070720.1	-2.02037	hypothetical protein MTR_8g070720 [Medicago truncatula]	no IPS match			IMGA|Medtr6g031230.2	-2.02622	gdsl esterase lipase	IPR001087 (PFAM); PTHR22835 (PANTHER)	EC:3.1.1.2; EC:3.1.1.1
IMGA|Medtr5g043610.1	-2.02105	photosystem i p700 chlorophyll a apoprotein	IPR001280 (G3DSA:1.20.1130.GENE3D); SSF81558 (SUPERFAMILY)	-		IMGA|Medtr7g014620.1	-2.02778	isoflavonoid malonyl transferase	IPR003480 (PFAM); IPR023213 (G3DSA:3.30.559.GENE3D); PTHR31625 (PANTHER), PTHR31625:SF0 (PANTHER)	EC:2.3.1.153
IMGA|Medtr7g055910.1	-2.02619	ribosomal protein s12	IPR005679 (PRINTS); IPR006032 (PANTHER); IPR012340 (G3DSA:2.40.50.GENE3D); IPR016027 (SUPERFAMILY)	-		IMGA|Medtr8g085790.1	-2.02938	protein	IPR013626 (PFAM); IPR017941 (G3DSA:2.102.10.GENE3D); PTHR21266 (PANTHER), PTHR21266:SF3 (PANTHER), SSF55961 (SUPERFAMILY)	EC:1.3.1.33; EC:1.13.12.14
IMGA|Medtr4g072590.1	-2.0265	auxin-induced protein	IPR003676 (PFAM); PTHR31929 (PANTHER)	-		IMGA|Medtr3g080850.1	-2.0325	protein	IPR000277 (PIR); IPR015421 (G3DSA:3.40.640.GENE3D); IPR015422 (G3DSA:3.90.1150.GENE3D); IPR015424 (SUPERFAMILY); PTHR11808:SF9 (PANTHER)	EC:2.5.1.48; EC:4.4.1.11
IMGA|Medtr3g009060.1	-2.0294	receptor-like protein kinase	no IPS match	EC:3.1.3.16		IMGA|Medtr7g022360.1	-2.03381	protein	no IPS match
IMGA|Medtr8g020640.1	-2.03521	atp-binding protein serine threonine kinase	IPR000719 (PROFILE); IPR001245 (PFAM); IPR008271 (PROSITE); IPR011009 (SUPERFAMILY); IPR017441 (PROSITE); G3DSA:1.10.510.10 (GENE3D), G3DSA:3.30.200.20 (GENE3D), PTHR24420 (PANTHER), PTHR24420:SF191 (PANTHER)	EC:2.7.10.0; EC:1.3.1.74		IMGA|AC22547931.1	-2.03428	nadh dehydrogenase subunit 4	IPR001750 (PFAM); PTHR22773 (PANTHER), PTHR22773:SF61 (PANTHER)	EC:1.6.5.3
IMGA|Medtr4g047830.1	-2.04494	hypothetical protein	no IPS match			IMGA|Medtr4g106580.1	-2.0344	nadh-plastoquinone oxidoreductase subunit 4	PTHR22773 (PANTHER), PTHR22773:SF61 (PANTHER)	EC:1.6.5.3
IMGA|Medtr8g093450.1	-2.0504	integral membrane single c2 domain protein	no IPS match	-		IMGA|Medtr3g086830.1	-2.03646	hypothetical protein	no IPS match
IMGA|Medtr6g086070.1	-2.06324	helicase-like protein	IPR010285 (PFAM); PTHR10492 (PANTHER), PTHR10492:SF8 (PANTHER), SSF52540 (SUPERFAMILY)	-		IMGA|Medtr8g102310.1	-2.0367	profilin	IPR002097 (PRINTS); IPR005455 (PRINTS); G3DSA:3.30.450.30 (GENE3D)	EC:1.2.1.41; EC:2.7.2.11
IMGA|AC17433030.1	-2.06963	beta-glucosidase	IPR001360 (PANTHER); IPR013781 (G3DSA:3.20.20.GENE3D); IPR017853 (SUPERFAMILY)	EC:3.2.1.0; EC:3.1.1.3		IMGA|Medtr2g076050.1	-2.03709	cytochrome b559 subunit beta	IPR013081 (PFAM); SignalP-NN(euk) (SIGNALP)	-
IMGA|Medtr2g086260.1	-2.07377	duf593-containing protein	no IPS match	EC:3.4.23.0		IMGA|Medtr2g006230.1	-2.03738	methionyl-trna formyltransferase	IPR002376 (G3DSA:3.40.50.GENE3D); IPR015518 (PANTHER)	EC:3.5.1.10; EC:3.5.1.88; EC:2.1.1.0; EC:2.1.2.9
IMGA|Medtr4g106580.1	-2.07665	nad h-quinone oxidoreductase chain	PTHR22773 (PANTHER), PTHR22773:SF61 (PANTHER)	EC:1.6.5.3		IMGA|Medtr7g118030.1	-2.04191	hypothetical protein	no IPS match
IMGA|Medtr4g006520.1	-2.07769	f-box lrr-repeat protein	G3DSA:3.80.10.10 (GENE3D), SSF52047 (SUPERFAMILY)			IMGA|Medtr7g005880.1	-2.04252	---NA---	no IPS match
IMGA|Medtr5g048100.1	-2.089	tir-nbs-lrr resistance protein	no IPS match	-		IMGA|Medtr4g072300.1	-2.04762	auxin-induced protein 10a5-like	IPR003676 (PFAM); PTHR31929 (PANTHER)	-
IMGA|Medtr6g079860.1	-2.10257	hypothetical protein MTR_6g079860 [Medicago truncatula]	no IPS match			IMGA|AC22547930.1	-2.04792	nad h-quinone oxidoreductase chain	PTHR22773 (PANTHER), PTHR22773:SF61 (PANTHER)	EC:1.6.5.3
IMGA|Medtr7g059820.1	-2.10501	rop protein	no IPS match	-		IMGA|Medtr4g087750.1	-2.04805	protein	IPR011719 (PFAM); IPR018316 (G3DSA:3.30.1330.GENE3D)	-
IMGA|Medtr4g122280.1	-2.11535	pas domain-containing protein tyrosine kinase	IPR001245 (PFAM); IPR011009 (SUPERFAMILY); IPR026839 (PTHR23257:PANTHER); G3DSA:3.30.200.20 (GENE3D), PTHR23257 (PANTHER)	EC:2.7.112.1; EC:2.7.10.0; EC:2.7.11.25		IMGA|Medtr1g087710.1	-2.04834	long cell-linked locus protein	IPR008480 (PFAM)	-
IMGA|Medtr5g032430.1	-2.12885	nad h-quinone oxidoreductase chain	IPR001750 (PFAM); IPR003918 (PRINTS); PTHR22773 (PANTHER), PTHR22773:SF61 (PANTHER)	EC:1.6.5.3		IMGA|Medtr2g039790.1	-2.04936	elongation factor ts	IPR000449 (PFAM); IPR001816 (PANTHER); IPR009060 (SUPERFAMILY); IPR014039 (G3DSA:3.30.479.GENE3D); IPR018101 (PROSITE); G3DSA:1.10.8.10 (GENE3D), PTHR11741:SF0 (PANTHER)	-
IMGA|Medtr5g095990.1	-2.1339	gibberellin induced protein	IPR003854 (PFAM)	-		IMGA|Medtr8g032050.1	-2.05593	zinc finger-homeodomain protein	IPR009057 (G3DSA:1.10.10.GENE3D)	-
IMGA|Medtr6g012080.1	-2.13718	chlorophyll a b binding protein	IPR001344 (PANTHER); IPR022796 (PFAM); IPR023329 (G3DSA:1.10.3460.GENE3D); PTHR21649:SF0 (PANTHER)	-		IMGA|Medtr4g072260.1	-2.05761	auxin-induced protein	IPR003676 (PFAM); PTHR31929 (PANTHER)	-
IMGA|Medtr2g048110.1	-2.13938	f-box kelch-repeat protein	no IPS match	EC:3.4.22.0		IMGA|Medtr5g009020.1	-2.06065	protein	IPR000608 (PFAM); IPR016135 (G3DSA:3.10.110.GENE3D); IPR023313 (PROSITE); PTHR24067 (PANTHER), PTHR24067:SF44 (PANTHER), SM00212 (SMART)	EC:6.3.2.19
IMGA|Medtr2g104080.1	-2.14829	glyoxylate reductase	no IPS match	-		IMGA|Medtr1g099540.1	-2.06292	nadh-plastoquinone oxidoreductase subunit 7	IPR001135 (PFAM); G3DSA:1.10.645.10 (GENE3D), PTHR11993 (PANTHER), PTHR11993:SF18 (PANTHER), SSF56762 (SUPERFAMILY)	EC:1.6.5.3
IMGA|Medtr7g115100.1	-2.15461	imp dehydrogenase gmp	no IPS match	-		IMGA|Medtr8g092720.1	-2.06722	histone h3	IPR000164 (PRINTS); IPR007125 (PFAM); IPR009072 (G3DSA:1.10.20.GENE3D)	-
IMGA|Medtr7g112660.1	-2.15961	magnesium proton exchanger	no IPS match	-		IMGA|Medtr3g070760.1	-2.07272	dna-directed rna polymerases i and iii subunit rpac2	IPR008193 (PROSITE); IPR009025 (SUPERFAMILY); G3DSA:3.30.1360.10 (GENE3D), PTHR13946 (PANTHER), PTHR13946:SF17 (PANTHER), PF13656 (PFAM)	EC:2.7.7.6
IMGA|Medtr4g006190.1	-2.16222	photosystem ii d1 partial	IPR000484 (G3DSA:1.20.85.GENE3D)	-		IMGA|Medtr4g103280.1	-2.07352	ribosomal protein s7	IPR000235 (PANTHER); IPR005717 (PTHR11205:PANTHER); IPR023798 (G3DSA:1.10.455.GENE3D)	EC:1.6.5.3; EC:1.1.1.86
IMGA|Medtr4g098010.1	-2.16559	vacuolar processing enzyme-1a	no IPS match	EC:3.4.22.0		IMGA|Medtr3g087770.1	-2.0759	protein	IPR006121 (PFAM); G3DSA:3.30.70.100 (GENE3D), PTHR22814 (PANTHER), PTHR22814:SF47 (PANTHER)	-
IMGA|Medtr1g012040.1	-2.16622	atp-dependent dna helicase pif1	IPR010285 (PFAM); PTHR10492 (PANTHER), PTHR10492:SF8 (PANTHER), SSF52540 (SUPERFAMILY)	-		IMGA|Medtr5g090440.1	-2.07858	reticulon-like protein b8	no IPS match	-
IMGA|Medtr4g019000.1	-2.19134	photosystem ii protein partial	IPR003686 (PFAM); IPR003687 (PRODOM)	-		IMGA|Medtr4g116360.1	-2.07961	hypothetical protein	no IPS match
IMGA|Medtr7g082320.1	-2.1914	hypothetical protein	no IPS match			IMGA|Medtr6g092790.1	-2.08141	phospholipase a2	IPR013090 (PROSITE); IPR016090 (G3DSA:1.20.90.GENE3D)	EC:3.1.1.4
IMGA|Medtr7g065250.1	-2.20268	hypothetical protein	no IPS match			IMGA|Medtr2g014590.1	-2.08225	protein	IPR014816 (PIR); IPR025809 (PROFILE); G3DSA:3.10.330.20 (GENE3D), G3DSA:3.40.50.150 (GENE3D), PTHR12133 (PANTHER), PTHR12133:SF0 (PANTHER), SSF53335 (SUPERFAMILY)	EC:2.1.1.36
IMGA|Medtr4g024090.1	-2.20674	hypothetical protein	no IPS match			IMGA|Medtr4g122190.1	-2.08367	atp citrate lyase a-subunit	PTHR26330 (PANTHER), PTHR26330:SF0 (PANTHER)	EC:2.3.3.8; EC:6.2.1.5
IMGA|AC23366246.1	-2.2087	rna polymerase beta subunit	no IPS match	EC:2.7.7.6		IMGA|Medtr5g098620.1	-2.08622	rna polymerase beta subunit	PTHR19376 (PANTHER), PTHR19376:SF1 (PANTHER), SSF64484 (SUPERFAMILY)	EC:2.7.7.6
IMGA|Medtr7g028030.1	-2.21228	non-ltr retroelement reverse related	IPR026960 (PFAM)	-		IMGA|Medtr4g072870.1	-2.09099	auxin-induced protein 10a5-like	IPR003676 (PFAM); PTHR31929 (PANTHER)	-
IMGA|Medtr4g104220.1	-2.2295	nad h-quinone oxidoreductase	IPR001268 (PRODOM); IPR020396 (PROSITE); PTHR10884 (PANTHER), PTHR10884:SF1 (PANTHER), SSF143243 (SUPERFAMILY)	EC:1.6.5.3		IMGA|Medtr4g025200.1	-2.09228	o-sialoglycoprotein endopeptidase	PTHR11735 (PANTHER), PTHR11735:SF6 (PANTHER)	EC:3.4.24.0
IMGA|Medtr2g103270.1	-2.23166	Paladin	no IPS match	EC:2.8.2.0		IMGA|Medtr4g098010.1	-2.09265	cullin-like protein1	no IPS match	EC:3.4.22.0
IMGA|Medtr6g071090.1	-2.25295	translationally controlled tumor protein	IPR011057 (SUPERFAMILY); IPR011323 (G3DSA:2.170.150.GENE3D); IPR018103 (PROSITE); IPR018105 (PRINTS); PTHR11991:SF0 (PANTHER)	-		IMGA|Medtr5g050900.1	-2.09528	40s ribosomal protein s5	IPR000235 (PANTHER); IPR005716 (PTHR11205:PANTHER); IPR020606 (PROSITE); IPR023798 (G3DSA:1.10.455.GENE3D)	EC:2.7.11.0
IMGA|Medtr3g008330.1	-2.2655	nadh-plastoquinone oxidoreductase subunit 4	IPR001750 (PFAM); PTHR22773 (PANTHER), PTHR22773:SF61 (PANTHER)	EC:1.6.5.3		IMGA|AC23574921.1	-2.09629	casein kinase i	PTHR11909 (PANTHER), PTHR11909:SF20 (PANTHER)	EC:2.7.11.0; EC:2.7.112.1
IMGA|Medtr7g025450.1	-2.28603	flowering locus t	IPR008914 (G3DSA:3.90.280.GENE3D)	-		IMGA|Medtr2g088590.1	-2.0967	protein	no IPS match	-
IMGA|Medtr2g059870.1	-2.3084	hypothetical protein	no IPS match			IMGA|Medtr1g025250.1	-2.09776	protein	IPR003854 (PFAM)	-
IMGA|Medtr4g132940.1	-2.31618	protein	IPR006502 (PFAM); PTHR31579 (PANTHER)			IMGA|Medtr4g028310.1	-2.09883	lipid transfer protein	IPR000528 (PRINTS); IPR013770 (G3DSA:1.10.110.GENE3D); IPR016140 (SMART)	-
IMGA|Medtr7g118030.1	-2.31832	hypothetical protein	no IPS match	-		IMGA|Medtr7g111240.1	-2.09958	germin-like protein	IPR001929 (PRINTS); IPR006045 (PFAM); IPR011051 (SUPERFAMILY); IPR014710 (G3DSA:2.60.120.GENE3D); IPR019780 (PROSITE); PTHR31238 (PANTHER), SignalP-NN(euk) (SIGNALP)	EC:1.15.1.1
IMGA|Medtr4g090670.1	-2.31911	signal recognition particle subunit srp72	no IPS match	EC:2.1.1.0		IMGA|Medtr8g075130.1	-2.10112	bzip transcription factor	IPR004827 (PFAM); G3DSA:1.20.5.170 (GENE3D), PTHR22952 (PANTHER), PTHR22952:SF49 (PANTHER)	-
IMGA|Medtr7g093010.1	-2.40539	myb family transcription factor apl	IPR001005 (PFAM); IPR006447 (TIGRFAMs); IPR009057 (G3DSA:1.10.10.GENE3D); PTHR31314 (PANTHER)	-		IMGA|Medtr3g007900.1	-2.10433	gibberellin induced protein	IPR003854 (PFAM)	-
IMGA|Medtr3g102330.1	-2.42631	ribonuclease h	IPR012337 (SUPERFAMILY)	-		IMGA|Medtr4g086220.1	-2.10831	protein	IPR001471 (PRINTS); IPR016177 (SUPERFAMILY); PTHR31190 (PANTHER), PTHR31190:SF0 (PANTHER)	-
IMGA|Medtr8g073850.1	-2.44444	disease resistance response protein	IPR004265 (PFAM)	-		IMGA|Medtr5g063620.1	-2.11647	histone h4	IPR001951 (PRINTS); IPR007125 (PFAM); IPR009072 (G3DSA:1.10.20.GENE3D); IPR019809 (PROSITE)	-
IMGA|Medtr7g017540.1	-2.45251	photosystem ii protein d1	IPR000484 (G3DSA:1.20.85.GENE3D)	-		IMGA|Medtr4g097700.1	-2.12133	xyloglucan endotransglucosylase hydrolase	IPR000757 (PFAM); IPR008263 (PROSITE); IPR008985 (SUPERFAMILY); IPR010713 (PFAM); IPR013320 (G3DSA:2.60.120.GENE3D); IPR016455 (PIR); PTHR31062 (PANTHER)	EC:2.4.1.207; EC:3.2.1.151
IMGA|Medtr7g013040.1	-2.4822	psi p700 apoprotein a1	IPR001280 (G3DSA:1.20.1130.GENE3D); SSF81558 (SUPERFAMILY)	-		IMGA|Medtr1g013820.1	-2.1236	chorismate mutase	IPR008238 (G3DSA:1.10.590.GENE3D); IPR020822 (SUPERFAMILY); PTHR21145:SF0 (PANTHER)	EC:5.4.99.5; EC:1.11.1.11
IMGA|Medtr8g106380.1	-2.53783	geranylgeranyl transferase type-1 subunit beta	no IPS match	-		IMGA|Medtr5g082150.1	-2.1237	protein	IPR009743 (PFAM); IPR009869 (PFAM); SSF140959 (SUPERFAMILY)	-
IMGA|Medtr3g007900.1	-2.56687	gibberellin induced protein	IPR003854 (PFAM)	-		IMGA|Medtr4g086110.1	-2.12501	nadh dehydrogenase subunit 4	IPR001750 (PFAM); IPR003918 (PRINTS); PTHR22773 (PANTHER), PTHR22773:SF61 (PANTHER)	EC:1.6.5.3
IMGA|Medtr1g031710.1	-2.84674	cytochrome p450	IPR001128 (PRINTS); IPR002401 (PRINTS); PTHR24298 (PANTHER), PTHR24298:SF0 (PANTHER)	-		IMGA|Medtr6g014240.1	-2.12709	cytokinin-o-glucosyltransferase	IPR002213 (PANTHER); G3DSA:3.40.50.2000 (GENE3D), PTHR11926:SF15 (PANTHER), SSF53756 (SUPERFAMILY)	EC:2.4.1.115; EC:2.4.1.215; EC:2.4.1.203
IMGA|Medtr8g042370.1	-3.57216	serine-threonine protein kinase	IPR000719 (PROFILE); IPR001245 (PFAM); IPR008266 (PROSITE); IPR011009 (SUPERFAMILY); IPR014729 (G3DSA:3.40.50.GENE3D); G3DSA:1.10.510.10 (GENE3D), G3DSA:3.30.200.20 (GENE3D), PTHR24420 (PANTHER)	EC:2.7.10.2		IMGA|AC23310020.1	-2.12984	vesicle-associated membrane synaptobrevin 7b	IPR001388 (PRINTS); G3DSA:1.20.5.110 (GENE3D), PTHR21136 (PANTHER), PTHR21136:SF8 (PANTHER)	-
IMGA|Medtr2g025520.1	-4.38863	protein	IPR006502 (PFAM); PTHR31579 (PANTHER)			IMGA|Medtr4g132270.1	-2.13448	lactoylglutathione lyase	IPR004360 (PFAM); IPR004361 (TIGRFAMs); IPR018146 (PROSITE); G3DSA:3.10.180.10 (GENE3D), PTHR10374 (PANTHER), PTHR10374:SF0 (PANTHER), SSF54593 (SUPERFAMILY)	EC:4.4.1.5
						IMGA|Medtr2g035230.1	-2.13601	histone h3	IPR000164 (PRINTS); IPR007125 (PFAM); IPR009072 (G3DSA:1.10.20.GENE3D)	-
						IMGA|Medtr1g012630.1	-2.13653	qltg3-1	IPR013770 (G3DSA:1.10.110.GENE3D); IPR016140 (PFAM); PR01217 (PRINTS), PTHR31731 (PANTHER)	-
						IMGA|Medtr3g108400.1	-2.14059	atpase alpha subunit	IPR000194 (PFAM); G3DSA:3.40.50.300 (GENE3D), PTHR15184 (PANTHER), PTHR15184:SF23 (PANTHER), SSF52540 (SUPERFAMILY)	EC:2.7.7.6
						IMGA|Medtr6g023610.1	-2.14598	short-chain alcohol dehydrogenase	IPR002198 (PRINTS); IPR002347 (PRINTS); IPR016040 (G3DSA:3.40.50.GENE3D); IPR020904 (PROSITE); PTHR24322 (PANTHER), SSF51735 (SUPERFAMILY)	EC:1.1.1.100; EC:1.1.1.53; EC:1.1.1.243; EC:1.1.1.51; EC:1.1.1.223; EC:1.3.1.28
						IMGA|Medtr7g076620.1	-2.14615	protein	no IPS match	-
						IMGA|Medtr8g012000.1	-2.14899	tmv resistance protein n	no IPS match	EC:2.4.1.12; EC:3.6.1.15
						IMGA|Medtr5g098780.1	-2.15391	light-harvesting complex i chlorophyll a b binding protein 3	IPR001344 (PANTHER); IPR022796 (PFAM); IPR023329 (G3DSA:1.10.3460.GENE3D); PTHR21649:SF0 (PANTHER)	-
						IMGA|Medtr5g089820.1	-2.15561	protein	IPR025322 (PFAM)	-
						IMGA|CU5711521021.1	-2.16022	atp synthase cf1 alpha partial	IPR000194 (PFAM); G3DSA:3.40.50.300 (GENE3D), PTHR15184 (PANTHER), PTHR15184:SF23 (PANTHER), SSF52540 (SUPERFAMILY)	EC:2.7.7.6
						IMGA|Medtr4g077470.3	-2.16082	ubiquitin carboxyl-terminal hydrolase	IPR001394 (PFAM); IPR018200 (PROSITE); PTHR24006 (PANTHER), PTHR24006:SF149 (PANTHER), SSF54001 (SUPERFAMILY)	EC:3.4.22.0; EC:3.1.2.15; EC:3.4.19.0
						IMGA|Medtr3g033080.1	-2.1635	nbs-lrr type disease resistance protein	IPR000767 (PRINTS); IPR002182 (PFAM); G3DSA:3.40.50.300 (GENE3D), G3DSA:3.80.10.10 (GENE3D), PTHR23155 (PANTHER), PTHR23155:SF138 (PANTHER), SSF52058 (SUPERFAMILY), SSF52540 (SUPERFAMILY)	EC:3.1.3.16
						IMGA|Medtr6g013920.1	-2.16416	cytokinin-o-glucosyltransferase	IPR002213 (PANTHER); G3DSA:3.40.50.2000 (GENE3D), PTHR11926:SF15 (PANTHER), SSF53756 (SUPERFAMILY)	EC:2.4.1.215; EC:2.4.1.203
						IMGA|Medtr8g085370.1	-2.16613	nad h-quinone oxidoreductase chain	PTHR22773 (PANTHER), PTHR22773:SF61 (PANTHER)	EC:1.6.5.3
						IMGA|Medtr7g078260.1	-2.16659	disease resistance protein rga2	no IPS match	EC:3.1.3.16
						IMGA|Medtr3g062630.1	-2.16841	kh domain-containing protein	no IPS match	-
						IMGA|Medtr2g038040.2	-2.16847	protein	IPR011598 (G3DSA:4.10.280.GENE3D); PTHR11514 (PANTHER), PTHR11514:SF11 (PANTHER)	EC:1.3.1.74
						IMGA|Medtr4g072220.1	-2.17727	auxin-induced protein 10a5-like	IPR003676 (PFAM); PTHR31929 (PANTHER)	-
						IMGA|Medtr8g079230.1	-2.1773	hypothetical protein	IPR000626 (PFAM); IPR019955 (PROFILE); IPR019956 (PRINTS); G3DSA:3.10.20.90 (GENE3D), PTHR10666 (PANTHER), SSF54236 (SUPERFAMILY)	-
						IMGA|Medtr7g017540.1	-2.17945	partial	IPR000484 (G3DSA:1.20.85.GENE3D)	-
						IMGA|Medtr3g047910.1	-2.1822	dna-directed rna polymerase subunit beta	no IPS match	EC:2.7.7.6
						IMGA|AC23575423.1	-2.18506	rna polymerase beta subunit	no IPS match	EC:2.7.7.6
						IMGA|Medtr8g087850.1	-2.18672	hypothetical chloroplast rf2	no IPS match	EC:3.6.1.15
						IMGA|Medtr4g093660.1	-2.19568	costars family protein abracl	PTHR22739 (PANTHER)	-
						IMGA|Medtr1g045120.1	-2.19675	had subfamily iiib acid phosphatase	IPR005519 (PFAM); IPR010028 (TIGRFAMs); IPR014403 (PIR); IPR023214 (G3DSA:3.40.50.GENE3D); PTHR31284 (PANTHER), PTHR31284:SF0 (PANTHER)	EC:3.1.3.2
						IMGA|Medtr8g046320.1	-2.19805	phenylalanyl-trna synthetase	no IPS match	EC:6.1.1.20
						IMGA|Medtr8g099920.3	-2.20082	acyl carrier protein	IPR009081 (G3DSA:1.10.1200.GENE3D)	-
						IMGA|Medtr2g038720.1	-2.20846	gata transcription factor	IPR000679 (PFAM); IPR013088 (G3DSA:3.30.50.GENE3D); PTHR10071 (PANTHER), SSF57716 (SUPERFAMILY)	-
						IMGA|Medtr8g101650.1	-2.21013	protein	IPR001005 (PFAM); IPR001878 (G3DSA:4.10.60.GENE3D); IPR006447 (TIGRFAMs); IPR009057 (G3DSA:1.10.10.GENE3D); IPR017930 (PROFILE); PTHR31243 (PANTHER)	-
						IMGA|Medtr8g087010.1	-2.21298	nad h-quinone oxidoreductase chain	no IPS match	EC:1.6.5.3
						IMGA|Medtr2g010600.1	-2.21389	pathogenesis-related protein 1	IPR001283 (PRINTS); IPR014044 (G3DSA:3.40.33.GENE3D); IPR018244 (PROSITE); PTHR10334:SF7 (PANTHER)	-
						IMGA|Medtr8g093760.1	-2.21481	hypothetical chloroplast rf1	no IPS match	-
						IMGA|Medtr3g101450.1	-2.21486	rna polymerase beta subunit	no IPS match	EC:2.7.7.6
						IMGA|Medtr8g094700.1	-2.21589	histone h2a	IPR009072 (G3DSA:1.10.20.GENE3D); PTHR23430 (PANTHER)	-
						IMGA|Medtr4g086160.1	-2.22994	ethylene-responsive transcription factor	IPR001471 (PRINTS); IPR016177 (SUPERFAMILY); PTHR31190 (PANTHER), PTHR31190:SF0 (PANTHER)	-
						IMGA|Medtr4g088040.1	-2.23138	alpha galactosidase	IPR025846 (PFAM); IPR026057 (PFAM); PTHR32285 (PANTHER)	EC:3.2.1.22
						IMGA|AC23500517.1	-2.23392	dna polymerase delta subunit	IPR007218 (PFAM); PTHR14303 (PANTHER)	EC:2.7.7.7
						IMGA|AC2313426.1	-2.23927	ankyrin repeat-containing protein	IPR026961 (PFAM)
						IMGA|Medtr8g073850.1	-2.24828	disease resistance response protein	IPR004265 (PFAM)	-
						IMGA|Medtr1g099440.1	-2.25321	probable membrane-associated kinase regulator 6-like	no IPS match	-
						IMGA|Medtr7g112660.1	-2.26683	magnesium proton exchanger	no IPS match	-
						IMGA|AC23567727.1	-2.26701	alpha-amylase subtilisin inhibitor	IPR002160 (PRINTS); IPR011065 (SUPERFAMILY); G3DSA:2.80.10.50 (GENE3D)	-
						IMGA|Medtr5g064360.1	-2.27014	protein	IPR006766 (PFAM); PTHR31279 (PANTHER), PTHR31279:SF0 (PANTHER)	-
						IMGA|Medtr3g020750.1	-2.27186	photosystem ii protein m	IPR007826 (PFAM)	-
						IMGA|Medtr1g013760.1	-2.28206	wrky transcription factor	IPR003657 (G3DSA:2.20.25.GENE3D); PTHR31877 (PANTHER), PTHR31877:SF0 (PANTHER)	-
						IMGA|Medtr3g067270.1	-2.28523	albumin	IPR012512 (PFAM)	-
						IMGA|AC23367626.1	-2.28719	nudix hydrolase	IPR000086 (G3DSA:3.90.79.GENE3D); IPR015797 (SUPERFAMILY); IPR020084 (PROSITE); PTHR12629 (PANTHER)	EC:3.6.1.52
						IMGA|Medtr3g077410.1	-2.29326	protein	IPR002198 (PRINTS); IPR002347 (PRINTS); IPR016040 (G3DSA:3.40.50.GENE3D); PTHR24322 (PANTHER), PTHR24322:SF17 (PANTHER), SSF51735 (SUPERFAMILY)	EC:1.3.1.33
						IMGA|AC2336855.1	-2.2941	nadh-plastoquinone oxidoreductase subunit 4	PTHR22773 (PANTHER), PTHR22773:SF61 (PANTHER)	EC:1.6.5.3
						IMGA|Medtr4g007250.1	-2.30843	lamin-like protein	IPR003245 (PRODOM); IPR008972 (G3DSA:2.60.40.GENE3D)	-
						IMGA|Medtr1g081240.1	-2.31436	pollen-specific protein sf21-like	IPR004142 (PANTHER); IPR015511 (PTHR11034:PANTHER); G3DSA:3.40.50.1820 (GENE3D), SSF53474 (SUPERFAMILY)	-
						IMGA|Medtr7g034850.1	-2.33948	calmodulin	IPR002048 (SMART); IPR011992 (G3DSA:1.10.238.GENE3D); IPR018247 (PROSITE); IPR018249 (PROFILE); PTHR23050 (PANTHER), PF13499 (PFAM), SSF47473 (SUPERFAMILY)	EC:1.3.1.74
						IMGA|Medtr1g104630.1	-2.33973	chloroplast photosystem i protein	IPR003685 (G3DSA:3.30.1470.GENE3D); PTHR31982 (PANTHER), PTHR31982:SF0 (PANTHER)	-
						IMGA|Medtr5g050920.1	-2.35114	senescence-associated protein	no IPS match	-
						IMGA|Medtr3g055120.1	-2.38789	pr10 protein	IPR000916 (PFAM); IPR023393 (G3DSA:3.30.530.GENE3D); SSF55961 (SUPERFAMILY)	-
						IMGA|Medtr8g020750.1	-2.40451	germin-like protein	IPR001929 (PRINTS); IPR006045 (PFAM); IPR011051 (SUPERFAMILY); IPR014710 (G3DSA:2.60.120.GENE3D); IPR019780 (PROSITE); PTHR31238 (PANTHER)	-
						IMGA|Medtr4g104220.1	-2.40996	nadh-plastoquinone oxidoreductase subunit j	IPR001268 (PRODOM); IPR020396 (PROSITE); PTHR10884 (PANTHER), PTHR10884:SF1 (PANTHER), SSF143243 (SUPERFAMILY)	EC:1.6.5.3
						IMGA|Medtr3g101290.1	-2.42336	protein	IPR001005 (PFAM); IPR009057 (G3DSA:1.10.10.GENE3D); IPR017930 (PROFILE); PTHR10641 (PANTHER)	-
						IMGA|Medtr7g098060.1	-2.43449	maturase k	IPR024942 (PFAM)	-
						IMGA|Medtr2g018360.1	-2.43563	cullin-like protein1	no IPS match	-
						IMGA|Medtr8g020640.1	-2.43712	atp-binding protein serine threonine kinase	IPR000719 (PROFILE); IPR001245 (PFAM); IPR008271 (PROSITE); IPR011009 (SUPERFAMILY); IPR017441 (PROSITE); G3DSA:1.10.510.10 (GENE3D), G3DSA:3.30.200.20 (GENE3D), PTHR24420 (PANTHER), PTHR24420:SF191 (PANTHER)	EC:3.1.3.16; EC:2.7.10.0; EC:1.3.1.74; EC:2.7.11.25
						IMGA|Medtr4g121460.1	-2.439	myb transcription factor	IPR001005 (PFAM); IPR009057 (G3DSA:1.10.10.GENE3D); IPR017930 (PROFILE); PTHR10641 (PANTHER), PTHR10641:SF203 (PANTHER)	-
						IMGA|Medtr7g080090.1	-2.44017	60s ribosomal protein l35	IPR001854 (G3DSA:1.10.287.GENE3D); PTHR13872 (PANTHER), PTHR13872:SF11 (PANTHER)	-
						IMGA|Medtr7g016660.1	-2.44688	photosystem ii 44 kda protein	IPR000932 (PFAM); SSF81558 (SUPERFAMILY)	-
						IMGA|Medtr6g086390.1	-2.46838	arabinogalactan peptide	no IPS match	-
						IMGA|Medtr7g055910.1	-2.49513	ribosomal protein s12	IPR005679 (PRINTS); IPR006032 (PANTHER); IPR012340 (G3DSA:2.40.50.GENE3D); IPR016027 (SUPERFAMILY)	EC:1.6.5.3
						IMGA|Medtr7g010650.1	-2.49692	nod26-like major intrinsic protein	IPR000425 (PRINTS); IPR022357 (PROSITE); IPR023271 (G3DSA:1.20.1080.GENE3D); PTHR19139:SF22 (PANTHER)	-
						IMGA|Medtr3g013440.1	-2.50173	protein	IPR001005 (PFAM); IPR009057 (G3DSA:1.10.10.GENE3D); IPR017884 (PROFILE); PTHR25040 (PANTHER), PTHR25040:SF70 (PANTHER)	-
						IMGA|Medtr4g124720.1	-2.50539	ribosomal protein l2	IPR012340 (G3DSA:2.40.50.GENE3D)	-
						IMGA|Medtr5g098460.1	-2.52422	ribosomal protein s4	IPR001912 (G3DSA:1.10.1050.GENE3D); SSF55174 (SUPERFAMILY)	-
						IMGA|Medtr4g086190.1	-2.52712	protein	IPR001471 (PRINTS); IPR016177 (SUPERFAMILY); PTHR31190 (PANTHER), PTHR31190:SF0 (PANTHER)	-
						IMGA|Medtr2g036670.1	-2.552	transcription factor transcription regulator	no IPS match	-
						IMGA|Medtr8g098690.1	-2.56243	ccr4-associated factor	IPR006941 (PFAM); IPR012337 (SUPERFAMILY); G3DSA:3.30.420.10 (GENE3D), PTHR10797 (PANTHER)	EC:3.1.13.4
						IMGA|Medtr3g111320.1	-2.57457	chloroplast envelope membrane protein	IPR004282 (PFAM)	-
						IMGA|Medtr2g064420.1	-2.58905	protein ycf2	no IPS match
						IMGA|Medtr4g019000.1	-2.60469	photosystem ii protein i	IPR003686 (PFAM); IPR003687 (PRODOM)	-
						IMGA|Medtr2g101850.1	-2.60682	protein	IPR001372 (G3DSA:3.30.740.GENE3D); PTHR11886:SF22 (PANTHER)	-
						IMGA|Medtr7g009640.1	-2.64942	coatomer subunit zeta-1	IPR011012 (SUPERFAMILY); IPR022775 (PFAM); G3DSA:3.30.450.60 (GENE3D), PTHR11043 (PANTHER), PTHR11043:SF0 (PANTHER)	EC:3.4.23.0
						IMGA|Medtr5g020540.1	-2.67835	protein	IPR001005 (SMART); IPR009057 (SUPERFAMILY); IPR017884 (PROFILE); PTHR25040 (PANTHER), PTHR25040:SF96 (PANTHER)	-
						IMGA|Medtr8g106380.1	-2.68995	hypothetical protein	no IPS match
						IMGA|Medtr5g094440.1	-2.71158	nucleic acid binding	PTHR31681 (PANTHER), PTHR31681:SF0 (PANTHER)	-
						IMGA|Medtr1g076060.1	-2.7246	nad h-quinone oxidoreductase chain	PTHR22773 (PANTHER), PTHR22773:SF61 (PANTHER), tmhmm (TMHMM)	EC:1.6.5.3
						IMGA|Medtr5g013520.1	-2.72816	protein tify 10a	IPR010399 (PFAM); IPR018467 (PFAM)	-
						IMGA|Medtr3g055120.2	-2.72969	pr10 protein	IPR000916 (PFAM); IPR023393 (G3DSA:3.30.530.GENE3D); SSF55961 (SUPERFAMILY)	-
						IMGA|Medtr8g008930.1	-2.78696	1-aminocyclopropane-1-carboxylate oxidase-like protein	IPR005123 (PFAM); IPR026992 (PFAM); G3DSA:2.60.120.330 (GENE3D), PTHR10209 (PANTHER), PTHR10209:SF55 (PANTHER), SSF51197 (SUPERFAMILY)	EC:1.14.11.20
						IMGA|Medtr3g008330.1	-2.82275	nadh dehydrogenase subunit 4	IPR001750 (PFAM); PTHR22773 (PANTHER), PTHR22773:SF61 (PANTHER)	EC:1.6.5.3
						IMGA|Medtr7g013040.1	-2.82841	photosystem i p700 chlorophyll a apoprotein a1	IPR001280 (G3DSA:1.20.1130.GENE3D); SSF81558 (SUPERFAMILY)	-
						IMGA|Medtr8g045640.1	-2.83463	ripening-related partial	IPR000916 (PFAM); IPR023393 (G3DSA:3.30.530.GENE3D); PTHR31907 (PANTHER), PTHR31907:SF0 (PANTHER), SSF55961 (SUPERFAMILY)	-
						IMGA|Medtr5g010940.1	-2.91091	c-repeat binding factor 2	IPR001471 (PRINTS); IPR016177 (SUPERFAMILY); PTHR31839 (PANTHER), PTHR31839:SF0 (PANTHER)	-
						IMGA|Medtr4g056960.1	-2.95621	ribulose bisphosphate carboxylase small chain 3a	no IPS match	EC:4.1.1.39
						IMGA|Medtr8g102790.1	-2.97173	photosystem i assembly protein ycf3	no IPS match	-
						IMGA|Medtr7g077260.1	-3.008	trypsin inhibitor	IPR000877 (G3DSA:2.10.69.GENE3D)	-
						IMGA|Medtr4g009210.1	-3.03261	rna polymerase beta partial	IPR006592 (SMART); IPR007080 (PFAM); PTHR19376 (PANTHER), PTHR19376:SF4 (PANTHER), SSF64484 (SUPERFAMILY)	EC:2.7.7.6
						IMGA|Medtr4g128590.1	-3.0759	xyloglucan endotransglucosylase hydrolase	IPR000757 (PFAM); IPR008985 (SUPERFAMILY); IPR010713 (PFAM); IPR013320 (G3DSA:2.60.120.GENE3D); IPR016455 (PIR); PTHR31062 (PANTHER)	EC:3.2.1.0; EC:2.4.1.207
						IMGA|Medtr4g072590.1	-3.21669	auxin-induced protein	IPR003676 (PFAM); PTHR31929 (PANTHER)	-
						IMGA|Medtr7g014730.1	-3.2195	isoflavonoid malonyl transferase	IPR023213 (G3DSA:3.30.559.GENE3D); PTHR31625 (PANTHER), PTHR31625:SF0 (PANTHER)	EC:2.3.1.172; EC:2.3.1.153; EC:2.3.1.171
						IMGA|Medtr5g064640.1	-3.22577	protein	no IPS match	-
						IMGA|Medtr8g020540.1	-3.33327	photosystem i p700 chlorophyll a apoprotein a2	IPR001280 (PRINTS); SSF81558 (SUPERFAMILY)	-
						IMGA|Medtr7g012050.1	-3.34187	40s ribosomal protein s10-like protein	no IPS match	EC:2.7.11.23
						IMGA|Medtr5g032430.1	-3.93483	nadh-plastoquinone oxidoreductase subunit 4	IPR001750 (PFAM); IPR003918 (PRINTS); PTHR22773 (PANTHER), PTHR22773:SF61 (PANTHER)	EC:1.6.5.3
						IMGA|Medtr4g070120.1	-3.9859	nadh dehydrogenase subunit i	IPR000164 (PRINTS); IPR001450 (PFAM); IPR009072 (G3DSA:1.10.20.GENE3D); IPR012285 (G3DSA:1.10.1060.GENE3D); IPR017896 (PROFILE); IPR017900 (PROSITE); SSF54862 (SUPERFAMILY)	EC:1.6.5.3
						IMGA|Medtr4g047930.1	-4.01228	ycf2	IPR008543 (PFAM)	EC:3.6.1.15
						IMGA|Medtr4g059920.1	-4.18994	rna polymerase alpha subunit	no IPS match	EC:2.7.7.6
						IMGA|Medtr5g013530.2	-4.20679	protein tify	IPR010399 (PFAM); IPR018467 (PFAM)	-
						IMGA|Medtr5g013530.1	-5.25312	protein tify 10a	IPR010399 (PFAM); IPR018467 (PFAM)	-
						IMGA|AC23366246.1	-5.3381	rna polymerase beta subunit	no IPS match	EC:2.7.7.6
