# Supplementary material for: Transcriptional responses of Medicago truncatula upon sulfur deficiency stress and arbuscular mycorrhizal symbiosis
Source: Front Plant Sci. 2014 Dec 2;5:680. doi: 10.3389/fpls.2014.00680 (PMC4251294; doi:10.3389/fpls.2014.00680)
Supplement: Figure S1 — GO annotation (A) and GO level (B) distribution of Medicago truncatula genes (genome annotation Mt3.5). P, biological process; F, molecular function; C, cellular component. [file DataSheet1.ZIP › Supplementary Material/Table S4.XLSX]

## Sheet: Sheet1
DEGs	NM Fold change	Annotation	InterProScan	Enzyme Codes		DEGs	Myc Fold change	Annotation	InterProScan	Enzyme Codes
IMGA|Medtr6g026870.1	7.66494	pq-loop repeat-containing protein	IPR006603 (SMART); PTHR16201 (PANTHER), PTHR16201:SF8 (PANTHER), PF04193 (PFAM), tmhmm (TMHMM)	-		IMGA|Medtr4g074820.1	4.6807	glycosyl hydrolase family	IPR001701 (PFAM); IPR008928 (SUPERFAMILY); IPR012341 (G3DSA:1.50.10.GENE3D); IPR019028 (PFAM); PTHR22298 (PANTHER), PTHR22298:SF3 (PANTHER)	EC:3.2.1.4
IMGA|Medtr7g077340.1	6.84778	trypsin inhibitor	IPR000877 (G3DSA:2.10.69.GENE3D)	-		IMGA|Medtr6g088320.1	3.91853	xyloglucan endotransglycosylase	IPR000757 (PFAM); IPR008263 (PROSITE); IPR008985 (SUPERFAMILY); IPR010713 (PFAM); IPR013320 (G3DSA:2.60.120.GENE3D); IPR016455 (PIR); PTHR31062 (PANTHER)	EC:3.2.1.0; EC:2.4.1.207
IMGA|Medtr5g055000.2	6.78664	probable nitrite transporter at1g68570-like	IPR000109 (PANTHER); IPR016196 (SUPERFAMILY); G3DSA:1.20.1250.20 (GENE3D), PTHR11654:SF57 (PANTHER), tmhmm (TMHMM)	-		IMGA|Medtr8g040250.1	3.26889	flavonol sulfotransferase-like protein	IPR000863 (PFAM); G3DSA:3.40.50.300 (GENE3D), PTHR11783 (PANTHER), PTHR11783:SF1 (PANTHER), SSF52540 (SUPERFAMILY)	EC:2.8.2.2
IMGA|AC2356698.1	6.20467	ferric reductase defective 3a	IPR002528 (PFAM); PTHR11206 (PANTHER), PTHR11206:SF47 (PANTHER)	-		IMGA|Medtr5g019040.1	3.04166	-domain containing receptor-like kinase	IPR000719 (PROFILE); IPR001245 (PFAM); IPR002290 (SMART); IPR008266 (PROSITE); IPR011009 (SUPERFAMILY); IPR020635 (SMART); G3DSA:1.10.510.10 (GENE3D), G3DSA:3.30.200.20 (GENE3D), PTHR24420 (PANTHER), SignalP-NN(euk) (SIGNALP), tmhmm (TMHMM)	EC:2.7.10.0
IMGA|Medtr8g036660.1	5.39163	ferric reductase defective 3a	IPR002528 (PFAM); PTHR11206 (PANTHER), PTHR11206:SF47 (PANTHER)	-		IMGA|Medtr7g092780.1	2.81148	probable pectinesterase 8-like	IPR000070 (PFAM); IPR011050 (SUPERFAMILY); IPR012334 (G3DSA:2.160.20.GENE3D); IPR018040 (PROSITE); PTHR31321 (PANTHER), PTHR31321:SF0 (PANTHER)	EC:3.1.1.11
IMGA|Medtr2g104100.1	5.20082	formamidopyrimidine-dna glycosylase	IPR000191 (TIGRFAMs); IPR010979 (SUPERFAMILY); IPR012319 (PFAM); IPR015886 (PFAM); G3DSA:1.10.8.50 (GENE3D), PTHR22993 (PANTHER), PTHR22993:SF4 (PANTHER)	EC:3.2.2.23		IMGA|AC23366039.1	2.57106	alpha-xylosidase precursor	IPR000322 (PANTHER); IPR011013 (SUPERFAMILY); PTHR22762:SF9 (PANTHER), SignalP-NN(euk) (SIGNALP), tmhmm (TMHMM)	EC:3.2.1.20; EC:3.2.1.55; EC:3.2.1.37
IMGA|Medtr8g095040.1	4.80206	ammonium transporter amt2	IPR001905 (PANTHER); IPR018047 (PROSITE); IPR024041 (G3DSA:1.10.3430.GENE3D); PTHR11730:SF1 (PANTHER)	-		IMGA|Medtr5g055000.2	2.55678	probable nitrite transporter at1g68570-like	IPR000109 (PANTHER); IPR016196 (SUPERFAMILY); G3DSA:1.20.1250.20 (GENE3D), PTHR11654:SF57 (PANTHER), tmhmm (TMHMM)	-
IMGA|Medtr5g019680.1	4.7772	homeodomain-leucine zipper protein	IPR000047 (PRINTS); IPR001356 (PFAM); IPR009057 (G3DSA:1.10.10.GENE3D); IPR017970 (PROSITE); PTHR24326 (PANTHER), PTHR24326:SF79 (PANTHER)	-		IMGA|Medtr8g014730.1	2.52354	receptor-like protein kinase	IPR000719 (PROFILE); IPR001245 (PFAM); IPR011009 (SUPERFAMILY); IPR017441 (PROSITE); IPR024788 (PFAM); G3DSA:3.30.200.20 (GENE3D), G3DSA:3.80.10.10 (GENE3D), PTHR24420 (PANTHER), PTHR24420:SF121 (PANTHER), SSF52058 (SUPERFAMILY)	EC:2.7.11.0
IMGA|Medtr5g098020.1	4.64532	14 protein	Coil (COILS)			IMGA|Medtr2g096040.1	2.43986	ru -associated	IPR000677 (PRINTS); IPR001223 (PFAM); IPR013781 (G3DSA:3.20.20.GENE3D); IPR017853 (SUPERFAMILY); PTHR11177 (PANTHER), PTHR11177:SF67 (PANTHER)	EC:3.2.1.14
IMGA|Medtr7g093220.1	4.51989	protein	PTHR24580 (PANTHER), PTHR24580:SF3 (PANTHER)	-		IMGA|Medtr5g074860.2	2.31618	peroxidase	IPR000823 (PRINTS); IPR002016 (PRINTS); IPR010255 (SUPERFAMILY); IPR019794 (PROSITE); G3DSA:1.10.420.10 (GENE3D), G3DSA:1.10.520.10 (GENE3D), PTHR31388 (PANTHER), PTHR31388:SF0 (PANTHER)	EC:1.11.1.7
IMGA|Medtr2g062730.1	4.4338	nac domain ipr003441	IPR003441 (PFAM); PTHR31989 (PANTHER), PTHR31989:SF0 (PANTHER)	-		IMGA|Medtr3g055610.1	2.29061	glycerophosphodiesterase-like protein	IPR004129 (PANTHER); IPR017946 (G3DSA:3.20.20.GENE3D)	EC:3.1.4.46
IMGA|AC2331007.1	4.26228	chromosome transmission fidelity protein 18 homolog	G3DSA:3.40.50.300 (GENE3D), PTHR13779 (PANTHER), PTHR13779:SF3 (PANTHER)	EC:3.6.1.3		IMGA|Medtr3g010780.1	2.25732	pectinesterase pectinesterase inhibitor 24-like	IPR000070 (PFAM); IPR006501 (G3DSA:1.20.140.GENE3D); IPR011050 (SUPERFAMILY); IPR012334 (G3DSA:2.160.20.GENE3D); IPR018040 (PROSITE); PTHR31707 (PANTHER), PTHR31707:SF0 (PANTHER)	EC:3.1.1.11
IMGA|Medtr2g101830.1	4.25812	rho guanine nucleotide exchange factor 8-like	IPR005512 (PFAM); PTHR32372 (PANTHER), PTHR32372:SF0 (PANTHER)	-		IMGA|Medtr1g072570.1	2.23307	glutathione peroxidase	IPR000889 (PRINTS); IPR012336 (G3DSA:3.40.30.GENE3D); PTHR11592:SF0 (PANTHER)	EC:1.11.1.9
IMGA|Medtr5g033680.1	4.20995	polygalacturonase at1g48100-like	IPR000743 (PFAM); IPR006626 (SMART); IPR011050 (SUPERFAMILY); IPR012334 (G3DSA:2.160.20.GENE3D); PTHR31375 (PANTHER), PTHR31375:SF0 (PANTHER)	EC:3.2.1.67; EC:3.2.1.15		IMGA|Medtr8g037700.1	2.19055	receptor-like protein kinase	IPR000719 (PROFILE); IPR001245 (PFAM); IPR008271 (PROSITE); IPR011009 (SUPERFAMILY); IPR017441 (PROSITE); IPR024788 (PFAM); G3DSA:1.10.510.10 (GENE3D), G3DSA:3.30.200.20 (GENE3D), PTHR24420 (PANTHER), PTHR24420:SF310 (PANTHER)	EC:2.7.11.0; EC:2.7.10.2
IMGA|Medtr7g017380.1	4.20576	hypothetical protein MTR_7g017380 [Medicago truncatula]	no IPS match	EC:1.11.1.9		IMGA|AC22550748.1	2.18713	phospholipase d epsilon	IPR001736 (PFAM); IPR008973 (SUPERFAMILY); IPR011402 (PIR); IPR015679 (PANTHER); IPR024632 (PFAM); G3DSA:2.60.40.150 (GENE3D), G3DSA:3.30.870.10 (GENE3D), PTHR18896:SF30 (PANTHER), SSF56024 (SUPERFAMILY)	EC:3.1.4.4
IMGA|Medtr7g061150.1	4.20196	interactor of constitutive active rops chloroplastic-like	PTHR31028 (PANTHER)	-		IMGA|Medtr5g074740.1	2.16503	peroxidase	IPR000823 (PRINTS); IPR002016 (PRINTS); IPR010255 (SUPERFAMILY); IPR019793 (PROSITE); IPR019794 (PROSITE); G3DSA:1.10.420.10 (GENE3D), G3DSA:1.10.520.10 (GENE3D), PTHR31388 (PANTHER), PTHR31388:SF0 (PANTHER)	EC:1.11.1.7
IMGA|Medtr5g031880.1	4.12969	ap2-like ethylene-responsive transcription factor ail6-like	IPR001471 (PRINTS); IPR016177 (SUPERFAMILY); PTHR32467 (PANTHER), PTHR32467:SF1 (PANTHER)	-		IMGA|Medtr1g100200.1	2.14079	upf0496 protein at3g49070-like	IPR007749 (PFAM)
IMGA|AC225458101.1	4.08544	cytochrome p450	IPR001128 (PRINTS); IPR002403 (PRINTS); IPR017972 (PROSITE); PTHR24296 (PANTHER), PTHR24296:SF0 (PANTHER)	EC:2.7.7.49; EC:1.14.14.1		IMGA|Medtr2g028980.1	2.13394	peroxidase	IPR000823 (PRINTS); IPR002016 (PRINTS); IPR010255 (SUPERFAMILY); IPR019793 (PROSITE); G3DSA:1.10.420.10 (GENE3D), G3DSA:1.10.520.10 (GENE3D), PTHR31388 (PANTHER), PTHR31388:SF0 (PANTHER)	EC:1.11.1.7
IMGA|Medtr8g098260.1	4.05145	bah and coiled-coil domain-containing protein	IPR001025 (PFAM); IPR003618 (G3DSA:1.10.472.GENE3D); IPR021916 (PFAM); PTHR31349 (PANTHER), PTHR31349:SF0 (PANTHER)	-		IMGA|Medtr6g045700.1	2.13292	pectate lyase	IPR002022 (PFAM); IPR011050 (SUPERFAMILY); IPR012334 (G3DSA:2.160.20.GENE3D); IPR018082 (PRINTS); PTHR31683 (PANTHER), PTHR31683:SF0 (PANTHER)	EC:4.2.2.2
IMGA|Medtr2g006440.1	4.02843	dna helicase	IPR001650 (PFAM); IPR002121 (PFAM); IPR002464 (PROSITE); IPR004589 (TIGRFAMs); IPR010997 (SUPERFAMILY); IPR011545 (PFAM); IPR014001 (SMART); IPR018982 (PFAM); G3DSA:3.40.50.300 (GENE3D), PTHR13710 (PANTHER), PTHR13710:SF37 (PANTHER), SSF52540 (SUPERFAMILY)	-		IMGA|AC23548828.1	2.11834	peroxidase 3-like	IPR000823 (PRINTS); IPR002016 (PFAM); IPR010255 (SUPERFAMILY); G3DSA:1.10.520.10 (GENE3D), PTHR31235 (PANTHER)	EC:1.11.1.7
IMGA|Medtr5g022390.1	4.02414	thiosulfate sulfurtransferase	IPR001763 (G3DSA:3.40.250.GENE3D); PTHR13253 (PANTHER), PTHR13253:SF25 (PANTHER)	EC:2.8.1.1		IMGA|Medtr1g100150.1	2.0799	ferric reduction oxidase 4	IPR000778 (PRINTS); IPR013112 (PFAM); IPR013121 (PFAM); IPR013130 (PFAM); IPR017927 (PROFILE); IPR017938 (SUPERFAMILY); G3DSA:3.40.50.80 (GENE3D), PTHR11972 (PANTHER), PTHR11972:SF3 (PANTHER), SSF52343 (SUPERFAMILY)	EC:1.6.3.1; EC:1.16.1.7
IMGA|Medtr5g017700.1	3.98138	nodulation protein h-like	IPR000863 (PFAM); G3DSA:3.40.50.300 (GENE3D), PTHR32175 (PANTHER), PTHR32175:SF0 (PANTHER), SSF52540 (SUPERFAMILY)	EC:2.8.2.0		IMGA|AC23310035.1	2.07206	xylem serine proteinase	IPR000209 (G3DSA:3.40.50.GENE3D); IPR003137 (PFAM); IPR010259 (PFAM); IPR015500 (PRINTS); IPR023828 (PROSITE); G3DSA:3.30.70.80 (GENE3D), PTHR10795:SF17 (PANTHER)	EC:3.4.21.0; EC:1.3.1.74
IMGA|Medtr3g102310.2	3.98087	cyclin d3-1	IPR004367 (PFAM); IPR013763 (G3DSA:1.10.472.GENE3D); PTHR10177 (PANTHER), PTHR10177:SF76 (PANTHER)	-		IMGA|Medtr1g088020.1	2.07094	probable pectinesterase pectinesterase inhibitor 41-like	IPR000070 (PFAM); IPR006501 (G3DSA:1.20.140.GENE3D); IPR011050 (SUPERFAMILY); IPR012334 (G3DSA:2.160.20.GENE3D); IPR018040 (PROSITE); PTHR31707 (PANTHER), PTHR31707:SF0 (PANTHER)	EC:3.1.1.11
IMGA|Medtr4g128990.1	3.95372	probable receptor-like serine threonine-protein kinase at5g57670-like	IPR000719 (PFAM); IPR006016 (PFAM); IPR008271 (PROSITE); IPR011009 (SUPERFAMILY); IPR014729 (G3DSA:3.40.50.GENE3D); IPR017441 (PROSITE); G3DSA:1.10.510.10 (GENE3D), G3DSA:3.30.200.20 (GENE3D), PTHR24420 (PANTHER), PTHR24420:SF366 (PANTHER), SSF52402 (SUPERFAMILY)	EC:2.7.11.0		IMGA|Medtr5g074760.1	2.06911	cationic peroxidase 1-like	IPR000823 (PRINTS); IPR002016 (PRINTS); IPR010255 (SUPERFAMILY); IPR019793 (PROSITE); IPR019794 (PROSITE); G3DSA:1.10.420.10 (GENE3D), G3DSA:1.10.520.10 (GENE3D), PTHR31388 (PANTHER), PTHR31388:SF0 (PANTHER)	EC:1.11.1.7
IMGA|Medtr6g078070.1	3.85296	kunitz-type trypsin inhibitor alpha chain	IPR002160 (PRINTS); IPR011065 (SUPERFAMILY); G3DSA:2.80.10.50 (GENE3D)	-		IMGA|Medtr5g084850.1	2.03222	3 -n-debenzoyl-2 -deoxytaxol n-	IPR003480 (PFAM); IPR023213 (G3DSA:3.30.559.GENE3D); PTHR31623 (PANTHER)	EC:2.3.1.150
IMGA|Medtr7g026990.1	3.84413	cationic peroxidase 1-like	IPR000823 (PRINTS); IPR002016 (PRINTS); IPR010255 (SUPERFAMILY); IPR019793 (PROSITE); G3DSA:1.10.420.10 (GENE3D), G3DSA:1.10.520.10 (GENE3D), PTHR31388 (PANTHER), PTHR31388:SF0 (PANTHER)	EC:1.11.1.7		IMGA|Medtr5g074700.1	2.01994	peroxidase	IPR000823 (PRINTS); IPR002016 (PRINTS); IPR010255 (SUPERFAMILY); IPR019793 (PROSITE); G3DSA:1.10.420.10 (GENE3D), G3DSA:1.10.520.10 (GENE3D), PTHR31388 (PANTHER), PTHR31388:SF0 (PANTHER)	EC:1.11.1.7
IMGA|Medtr3g044600.1	3.8371	protein	IPR009902 (PFAM); G3DSA:3.40.50.150 (GENE3D)	EC:1.6.5.3		IMGA|Medtr4g133800.1	2.00697	peroxidase 7-like	IPR000823 (PRINTS); IPR002016 (PRINTS); IPR010255 (SUPERFAMILY); IPR019793 (PROSITE); IPR019794 (PROSITE); G3DSA:1.10.420.10 (GENE3D), G3DSA:1.10.520.10 (GENE3D), PTHR31235 (PANTHER)	EC:1.11.1.7
IMGA|AC233685103.1	3.83257	at2g46850-like partial	IPR000719 (PROFILE); IPR001245 (PFAM); IPR011009 (SUPERFAMILY); G3DSA:1.10.510.10 (GENE3D), G3DSA:3.30.200.20 (GENE3D), PTHR24420 (PANTHER), PTHR24420:SF207 (PANTHER)	-		IMGA|Medtr4g096960.1	2.00257	receptor kinase	IPR001611 (PFAM); IPR003591 (SMART); IPR013210 (PFAM); IPR025875 (PFAM); G3DSA:3.80.10.10 (GENE3D), PTHR24420 (PANTHER), SignalP-NN(euk) (SIGNALP), SSF52058 (SUPERFAMILY)	EC:2.7.11.0
IMGA|Medtr2g032710.1	3.81922	polygalacturonase at1g48100-like	IPR000743 (PFAM); IPR006626 (SMART); IPR011050 (SUPERFAMILY); IPR012334 (G3DSA:2.160.20.GENE3D); PTHR31375 (PANTHER), PTHR31375:SF0 (PANTHER)	EC:3.2.1.67; EC:3.2.1.15		IMGA|Medtr8g107300.1	-2.02086	protein tify 5a	IPR008480 (PFAM); IPR010399 (PFAM); IPR018467 (PFAM)
IMGA|Medtr3g072390.1	3.80494	universal stress protein family protein	IPR006016 (PFAM); IPR014729 (G3DSA:3.40.50.GENE3D); SSF52402 (SUPERFAMILY)	-		IMGA|Medtr6g091680.2	-2.10784	caffeoyl o-methyltransferase	no IPS match	-
IMGA|Medtr7g052250.1	3.73287	upf0361 protein c3orf37 homolog	IPR003738 (PFAM); IPR003738 (G3DSA:3.90.1680.GENE3D); IPR003738 (PANTHER); PTHR13604:SF0 (PANTHER); IPR003738 (SUPERFAMILY)	-		IMGA|Medtr7g100320.1	-2.12706	protein in2-1 homolog b-like	IPR004045 (PROFILE); IPR010987 (G3DSA:1.20.1050.GENE3D); IPR012336 (G3DSA:3.40.30.GENE3D); IPR017933 (PROFILE); PTHR11260 (PANTHER), PTHR11260:SF14 (PANTHER), PF13410 (PFAM), PF13417 (PFAM)	-
IMGA|Medtr8g093440.1	3.67964	protein	IPR006502 (PFAM); PTHR31579 (PANTHER)	-		IMGA|Medtr5g054300.1	-2.14687	two-component response regulator arr14	IPR001005 (PFAM); IPR006447 (TIGRFAMs); IPR009057 (G3DSA:1.10.10.GENE3D); IPR017930 (PROFILE); PTHR31003 (PANTHER)	-
IMGA|Medtr5g075680.1	3.67239	metal tolerance protein	IPR002524 (PANTHER); G3DSA:1.20.1510.10 (GENE3D), G3DSA:3.30.70.1350 (GENE3D), PTHR11562:SF10 (PANTHER)	-		IMGA|Medtr5g013530.1	-2.30448	protein tify	IPR010399 (PFAM); IPR018467 (PFAM)
IMGA|Medtr2g080980.1	3.6501	Cotton fiber expressed protein [Medicago truncatula]	IPR008480 (PFAM); IPR025520 (PFAM)	-		IMGA|Medtr3g073470.1	-2.33172	serine hydroxymethyltransferase	IPR001085 (PANTHER); IPR015421 (G3DSA:3.40.640.GENE3D); IPR015422 (G3DSA:3.90.1150.GENE3D); IPR015424 (SUPERFAMILY); IPR019798 (PROSITE); PTHR11680:SF0 (PANTHER)	EC:2.1.2.1; EC:2.1.1.0
IMGA|Medtr7g084750.2	3.58046	xyloglucan endotransglucosylase hydrolase	IPR000757 (PFAM); IPR008263 (PROSITE); IPR008985 (SUPERFAMILY); IPR013320 (G3DSA:2.60.120.GENE3D); PTHR31062 (PANTHER)	EC:2.4.1.207; EC:3.2.1.0		IMGA|Medtr1g081610.1	-2.33537	cysteine synthase	IPR001216 (PROSITE); IPR001926 (PFAM); IPR005856 (TIGRFAMs); IPR005859 (TIGRFAMs); G3DSA:3.40.50.1100 (GENE3D), PTHR10314 (PANTHER), PTHR10314:SF8 (PANTHER)	EC:2.5.1.52; EC:4.2.1.50; EC:2.5.1.51; EC:2.5.1.47
IMGA|Medtr4g122740.1	3.57032	pectinesterase inhibitor	IPR006501 (G3DSA:1.20.140.GENE3D); PS51257 (PROFILE)	EC:3.1.1.11		IMGA|Medtr7g058930.1	-2.3732	male sterility 5 family protein	IPR001440 (PFAM); IPR011990 (G3DSA:1.25.40.GENE3D); IPR019734 (PROFILE); PTHR23083 (PANTHER), PTHR23083:SF190 (PANTHER), SSF48452 (SUPERFAMILY)	-
IMGA|Medtr3g082200.1	3.5575	subtilisin-like protease	IPR000209 (G3DSA:3.40.50.GENE3D); IPR003137 (PFAM); IPR010259 (PFAM); IPR015500 (PRINTS); IPR023828 (PROSITE); G3DSA:3.30.70.80 (GENE3D), G3DSA:3.50.30.30 (GENE3D), PTHR10795:SF17 (PANTHER), SSF52025 (SUPERFAMILY)	EC:1.3.1.74; EC:3.4.21.0		IMGA|Medtr8g075420.1	-2.39458	thiosulfate sulfurtransferase	IPR001763 (G3DSA:3.40.250.GENE3D); PTHR13253 (PANTHER), PTHR13253:SF25 (PANTHER)	EC:2.8.1.1
IMGA|Medtr2g081010.1	3.50742	rhomboid-like protein 10	IPR002610 (PANTHER); IPR022764 (PFAM); G3DSA:1.20.1540.10 (GENE3D), PTHR22936:SF0 (PANTHER), SSF144091 (SUPERFAMILY)	EC:3.4.21.0		IMGA|Medtr5g054730.1	-2.40743	lysine histidine transporter	IPR013057 (PFAM); PTHR22950 (PANTHER), PTHR22950:SF9 (PANTHER)	-
IMGA|Medtr4g104350.1	3.50645	dna polymerase iii subunit gamma tau	IPR003593 (SMART); IPR008921 (SUPERFAMILY); IPR012763 (TIGRFAMs); G3DSA:1.10.8.60 (GENE3D), G3DSA:3.40.50.300 (GENE3D), PTHR11669 (PANTHER), PF13177 (PFAM), SSF52540 (SUPERFAMILY)	EC:2.7.7.7; EC:3.6.1.15		IMGA|Medtr5g010420.1	-2.45938	heavy metal p-type atpase	IPR001757 (TIGRFAMs); IPR006121 (PFAM); IPR006122 (TIGRFAMs); IPR006403 (PRINTS); IPR008250 (PFAM); IPR017969 (PROSITE); IPR018303 (PROSITE); IPR023214 (G3DSA:3.40.50.GENE3D); IPR023300 (G3DSA:2.70.150.GENE3D); G3DSA:3.30.70.100 (GENE3D), PTHR24093 (PANTHER), PTHR24093:SF42 (PANTHER), SSF81653 (SUPERFAMILY), SSF81665 (SUPERFAMILY)	EC:3.6.3.4
IMGA|Medtr8g066310.1	3.50237	myb family transcription factor-like protein	IPR001005 (PFAM); IPR006447 (TIGRFAMs); IPR009057 (G3DSA:1.10.10.GENE3D); PTHR31496 (PANTHER)	-		IMGA|Medtr5g013520.1	-2.485	protein tify	IPR010399 (PFAM); IPR018467 (PFAM)
IMGA|Medtr7g071680.1	3.4526	sex determination protein tasselseed-2-like	IPR002198 (PRINTS); IPR002347 (PRINTS); IPR016040 (G3DSA:3.40.50.GENE3D); PTHR24322 (PANTHER), SSF51735 (SUPERFAMILY)	EC:1.1.1.100		IMGA|Medtr6g012140.1	-2.51588	quinone oxidoreductase-like protein	IPR002085 (PANTHER); IPR016040 (G3DSA:3.40.50.GENE3D); PF13602 (PFAM), SSF51735 (SUPERFAMILY)	-
IMGA|Medtr4g114060.1	3.44167	dynein light chain	IPR001372 (G3DSA:3.30.740.GENE3D); PTHR11886:SF9 (PANTHER)	-		IMGA|Medtr4g086980.1	-2.59773	gibberellin 20 oxidase	IPR002283 (PRINTS); IPR005123 (PFAM); IPR026992 (PFAM); G3DSA:2.60.120.330 (GENE3D), PTHR10209 (PANTHER), PTHR10209:SF55 (PANTHER), SSF51197 (SUPERFAMILY)	EC:1.14.11.23; EC:1.13.11.0
IMGA|Medtr8g100000.1	3.43533	dual specificity protein phosphatase family protein	IPR000340 (PFAM); IPR000387 (PROFILE); IPR000403 (G3DSA:1.10.1070.GENE3D); IPR011009 (SUPERFAMILY); IPR015275 (PFAM); IPR015880 (SMART); IPR020422 (SMART); IPR024950 (PANTHER); G3DSA:3.90.190.10 (GENE3D), PTHR10159:SF168 (PANTHER), SSF52799 (SUPERFAMILY)	EC:3.1.3.48; EC:2.7.1.0; EC:1.1.1.193; EC:2.4.1.1		IMGA|Medtr1g018610.1	-2.71079	progesterone 5-beta-reductase	IPR016040 (G3DSA:3.40.50.GENE3D); PTHR32487 (PANTHER), PTHR32487:SF0 (PANTHER), SSF51735 (SUPERFAMILY)	EC:1.3.1.3; EC:1.1.1.145
IMGA|Medtr5g075180.1	3.43519	hypothetical protein MTR_5g075180 [Medicago truncatula]	IPR006943 (PFAM); PTHR31161 (PANTHER), PTHR31161:SF0 (PANTHER)	-		IMGA|Medtr5g010410.1	-2.74859	heavy metal p-type atpase	IPR001757 (PRINTS); IPR005834 (PFAM); IPR023214 (G3DSA:3.40.50.GENE3D); IPR023299 (G3DSA:3.40.1110.GENE3D); PTHR24093 (PANTHER), PTHR24093:SF42 (PANTHER)	EC:3.6.3.4
IMGA|Medtr7g108070.1	3.43065	kinase interacting (kip1-like) protein	IPR011684 (PFAM); PTHR32258 (PANTHER), PTHR32258:SF1 (PANTHER)	-		IMGA|Medtr5g006710.1	-2.79452	12-oxophytodienoate reductase	IPR001155 (PFAM); IPR013785 (G3DSA:3.20.20.GENE3D); PTHR22893 (PANTHER), PTHR22893:SF13 (PANTHER), SSF51395 (SUPERFAMILY)	-
IMGA|Medtr7g100700.1	3.41451	protein	no IPS match	-		IMGA|Medtr1g073170.1	-2.84402	myb transcription factor	IPR001005 (PFAM); IPR009057 (G3DSA:1.10.10.GENE3D); IPR017930 (PROFILE); PTHR10641 (PANTHER), PTHR10641:SF199 (PANTHER)	-
IMGA|Medtr8g022240.1	3.41414	zinc finger ccch domain-containing protein	IPR000571 (PFAM); IPR003034 (G3DSA:1.10.720.GENE3D); G3DSA:4.10.1000.10 (GENE3D), SSF68906 (SUPERFAMILY), SSF90229 (SUPERFAMILY)	-		IMGA|Medtr5g013530.2	-3.00884	protein tify	IPR010399 (PFAM); IPR018467 (PFAM)
IMGA|Medtr8g094690.1	3.41339	transcription factor hbp-1b	IPR025422 (PFAM)	-		IMGA|Medtr1g079520.1	-3.05071	protein	IPR000719 (PFAM); IPR001611 (PFAM); IPR002885 (PFAM); IPR003034 (G3DSA:1.10.720.GENE3D); IPR008271 (PROSITE); IPR011009 (SUPERFAMILY); IPR013210 (PFAM); IPR017441 (PROSITE); G3DSA:1.10.510.10 (GENE3D), G3DSA:3.80.10.10 (GENE3D), PTHR24420 (PANTHER), PTHR24420:SF134 (PANTHER), PF13516 (PFAM), PF13855 (PFAM), SSF52047 (SUPERFAMILY), SSF52058 (SUPERFAMILY), SSF68906 (SUPERFAMILY)	EC:1.3.1.74; EC:2.7.11.25
IMGA|Medtr6g012770.1	3.38401	transmembrane emp24 domain-containing protein	IPR009038 (PFAM); PTHR22811 (PANTHER), PTHR22811:SF14 (PANTHER)	-		IMGA|Medtr6g012100.1	-3.08005	quinone oxidoreductase-like protein	PF13602 (PFAM)	EC:1.6.5.5
IMGA|Medtr7g052020.1	3.37836	cysteine-rich repeat secretory protein 55-like	IPR002902 (PFAM); PTHR32201 (PANTHER), PTHR32201:SF0 (PANTHER)	-		IMGA|Medtr4g005810.1	-3.15658	f-box lrr-repeat protein	G3DSA:3.80.10.10 (GENE3D), PTHR23125 (PANTHER), SSF52047 (SUPERFAMILY)	-
IMGA|Medtr5g039180.1	3.37563	transcription factor bhlh135-like	IPR011598 (G3DSA:4.10.280.GENE3D)	-		IMGA|Medtr4g132970.1	-3.32401	protein	IPR006502 (PFAM); PTHR31579 (PANTHER)	-
IMGA|Medtr1g097890.1	3.35908	s-adenosylmethionine mitochondrial carrier protein	IPR002067 (PRINTS); IPR018108 (PFAM); IPR023395 (G3DSA:1.50.40.GENE3D); PTHR24089 (PANTHER), PTHR24089:SF23 (PANTHER)	-		IMGA|Medtr3g109280.1	-3.64714	af385697_1 at5g10580 f12b17_70	IPR006747 (PFAM); PTHR31881 (PANTHER)	-
IMGA|Medtr1g015530.1	3.35009	lrr receptor-like serine threonine-protein kinase erecta	IPR000719 (PFAM); IPR001611 (PFAM); IPR008271 (PROSITE); IPR011009 (SUPERFAMILY); IPR013210 (PFAM); IPR017441 (PROSITE); G3DSA:1.10.510.10 (GENE3D), G3DSA:3.30.200.20 (GENE3D), G3DSA:3.80.10.10 (GENE3D), PTHR24420 (PANTHER), PTHR24420:SF57 (PANTHER), PF13516 (PFAM), PF13855 (PFAM), SSF52058 (SUPERFAMILY)	EC:1.3.1.74; EC:2.7.11.0		IMGA|Medtr1g015000.1	-4.12228	copper transporter	IPR007274 (PANTHER); PTHR12483:SF1 (PANTHER)	-
IMGA|Medtr3g082070.1	3.34866	protein	no IPS match	-		IMGA|Medtr7g092240.1	-4.20051	oligopeptide transporter opt family	IPR004648 (TIGRFAMs); IPR004813 (PFAM); PTHR22601 (PANTHER)	-
IMGA|Medtr8g092020.1	3.33912	ras-related protein rab7	IPR001806 (PRINTS); IPR003579 (SMART); IPR005225 (TIGRFAMs); G3DSA:3.40.50.300 (GENE3D), PTHR24073 (PANTHER), PTHR24073:SF57 (PANTHER), PS51419 (PROFILE), SSF52540 (SUPERFAMILY)	-		IMGA|Medtr4g087000.1	-4.29294	gibberellin 20 oxidase	IPR002283 (PRINTS); IPR005123 (PFAM); IPR026992 (PFAM); G3DSA:2.60.120.330 (GENE3D), PTHR10209 (PANTHER), PTHR10209:SF55 (PANTHER), SSF51197 (SUPERFAMILY)	EC:1.14.11.23; EC:1.13.11.0
IMGA|Medtr3g082050.1	3.33155	zinc transporter	IPR003689 (PFAM); IPR004698 (TIGRFAMs); PTHR11040 (PANTHER), PTHR11040:SF1 (PANTHER)	EC:1.3.1.74		IMGA|Medtr4g132940.1	-4.50604	protein	IPR006502 (PFAM); PTHR31579 (PANTHER)	-
IMGA|Medtr3g107610.1	3.29935	zinc finger protein	IPR001876 (PFAM); G3DSA:4.10.1060.10 (GENE3D), PTHR23111 (PANTHER), SSF90209 (SUPERFAMILY)	-		IMGA|Medtr6g012170.1	-5.2508	quinone oxidoreductase-like protein	IPR002085 (PANTHER); IPR002364 (PROSITE); IPR011032 (SUPERFAMILY); IPR013154 (PFAM); IPR016040 (G3DSA:3.40.50.GENE3D); G3DSA:3.90.180.10 (GENE3D), PTHR11695:SF34 (PANTHER), PF13602 (PFAM), SSF51735 (SUPERFAMILY)	-
IMGA|Medtr7g016630.1	3.29226	mads-box protein	IPR002100 (PRINTS); IPR002487 (PFAM); PTHR11945 (PANTHER), PTHR11945:SF19 (PANTHER)	-		IMGA|Medtr6g012160.1	-6.31324	quinone oxidoreductase-like protein	IPR002085 (PANTHER); IPR002364 (PROSITE); IPR011032 (SUPERFAMILY); IPR013149 (PFAM); IPR013154 (PFAM); IPR016040 (G3DSA:3.40.50.GENE3D); G3DSA:3.90.180.10 (GENE3D), PTHR11695:SF34 (PANTHER), SSF51735 (SUPERFAMILY)	-
IMGA|Medtr2g029180.1	3.28763	glucose-6-phosphate phosphate translocator chloroplast	IPR000620 (PFAM); IPR004853 (PFAM); PTHR11132 (PANTHER), PTHR11132:SF14 (PANTHER)	-		IMGA|Medtr2g025520.1	-6.32073	protein	IPR006502 (PFAM); PTHR31579 (PANTHER)	-
IMGA|Medtr7g077160.1	3.27533	trypsin inhibitor	IPR000877 (G3DSA:2.10.69.GENE3D)	-		IMGA|Medtr4g086970.1	-7.0253	senescence-associated nodulin 1a	IPR002283 (PRINTS); IPR005123 (PFAM); IPR026992 (PFAM); G3DSA:2.60.120.330 (GENE3D), PTHR10209 (PANTHER), PTHR10209:SF55 (PANTHER), SSF51197 (SUPERFAMILY)	EC:1.14.11.23; EC:1.13.11.0
IMGA|Medtr6g078040.1	3.26558	kunitz-type trypsin inhibitor	IPR002160 (PFAM); IPR011065 (SUPERFAMILY); G3DSA:2.80.10.50 (GENE3D)	-		IMGA|Medtr5g083770.1	-10.7077	sodium-coupled neutral amino acid transporter	IPR013057 (PFAM); PTHR22950 (PANTHER)	-
IMGA|AC23365624.1	3.26402	atp-dependent dna helicase q4	IPR001650 (PFAM); IPR003409 (PFAM); G3DSA:2.20.110.10 (GENE3D), G3DSA:3.40.50.1820 (GENE3D), G3DSA:3.40.50.300 (GENE3D), PTHR13710 (PANTHER), PTHR13710:SF1 (PANTHER), SSF52540 (SUPERFAMILY), SSF53474 (SUPERFAMILY), SSF82185 (SUPERFAMILY)	-		IMGA|Medtr8g042370.1	-10.7937	serine-threonine protein plant-	IPR000719 (PROFILE); IPR001245 (PFAM); IPR008266 (PROSITE); IPR011009 (SUPERFAMILY); IPR014729 (G3DSA:3.40.50.GENE3D); G3DSA:1.10.510.10 (GENE3D), G3DSA:3.30.200.20 (GENE3D), PTHR24420 (PANTHER)	EC:2.7.10.2
IMGA|Medtr7g079310.1	3.24087	subtilisin-like protease	IPR000209 (G3DSA:3.40.50.GENE3D); IPR003137 (PFAM); IPR010259 (PFAM); IPR015500 (PRINTS); IPR023828 (PROSITE); PTHR10795:SF17 (PANTHER), SignalP-NN(euk) (SIGNALP), tmhmm (TMHMM)	EC:3.4.21.0		IMGA|Medtr7g059010.1	-12.2419	protein	IPR001440 (PFAM); IPR011990 (G3DSA:1.25.40.GENE3D); PTHR23083 (PANTHER), PTHR23083:SF190 (PANTHER), SSF48452 (SUPERFAMILY)	-
IMGA|Medtr3g085750.1	3.2398	dna polymerase alpha subunit b	IPR007185 (PFAM); IPR013627 (PFAM); IPR016722 (PIR); PTHR23061 (PANTHER), PTHR23061:SF17 (PANTHER)	EC:2.7.7.7		IMGA|Medtr4g086990.1	-13.4126	gibberellin 20 oxidase	IPR002283 (PRINTS); IPR005123 (PFAM); IPR026992 (PFAM); G3DSA:2.60.120.330 (GENE3D), PTHR10209 (PANTHER), PTHR10209:SF55 (PANTHER), SSF51197 (SUPERFAMILY)	EC:1.14.11.23; EC:1.13.11.0
IMGA|Medtr7g009940.1	3.22804	receptor protein kinase-like protein	IPR000719 (PFAM); IPR001611 (PFAM); IPR008266 (PROSITE); IPR011009 (SUPERFAMILY); IPR017441 (PROSITE); G3DSA:1.10.510.10 (GENE3D), G3DSA:3.30.200.20 (GENE3D), G3DSA:3.80.10.10 (GENE3D), PTHR24420 (PANTHER), PF13516 (PFAM), PF13855 (PFAM), SSF52047 (SUPERFAMILY)	EC:2.7.10.0		IMGA|Medtr7g089780.1	-16.023	glycoside hydrolase family 31 protein	IPR000322 (PANTHER); IPR011013 (SUPERFAMILY); IPR017853 (SUPERFAMILY); PTHR22762:SF5 (PANTHER), SSF51011 (SUPERFAMILY)	EC:3.2.1.20
IMGA|Medtr4g081420.2	3.22661	c2h2 zinc finger protein	IPR007087 (PROSITE); IPR015880 (SMART)	-		IMGA|Medtr7g093010.1	-25.1412	myb family transcription factor apl	IPR001005 (PFAM); IPR006447 (TIGRFAMs); IPR009057 (G3DSA:1.10.10.GENE3D); PTHR31314 (PANTHER)	-
IMGA|Medtr5g015600.1	3.22515	condensin-2 complex subunit g2	IPR006912 (PFAM); IPR011989 (G3DSA:1.25.10.GENE3D); IPR016024 (SUPERFAMILY); IPR024741 (PFAM); PTHR32203 (PANTHER), PTHR32203:SF1 (PANTHER)	-
IMGA|Medtr8g074000.2	3.22479	g2 mitotic-specific cyclin-1-like	no IPS match	-
IMGA|Medtr4g127630.1	3.2221	metaxin-related protein	IPR017410 (PIR); PTHR12289 (PANTHER), PTHR12289:SF9 (PANTHER)	-
IMGA|Medtr2g042420.1	3.21414	adipocyte plasma membrane-associated protein	IPR011042 (G3DSA:2.120.10.GENE3D); IPR018119 (PFAM); PTHR10426 (PANTHER), PTHR10426:SF16 (PANTHER), SSF63829 (SUPERFAMILY)	EC:4.3.3.2
IMGA|Medtr1g011800.1	3.20175	at5g25460 f18g18_200	IPR006946 (PFAM); PTHR31265 (PANTHER), PTHR31265:SF0 (PANTHER)	-
IMGA|Medtr3g085830.1	3.19882	protein	IPR002110 (SMART); IPR020683 (G3DSA:1.25.40.GENE3D); PTHR24128 (PANTHER)	-
IMGA|AC23367522.1	3.19581	transcription factor rf2b	IPR004827 (PFAM); G3DSA:1.20.5.170 (GENE3D), PTHR22952 (PANTHER), PTHR22952:SF6 (PANTHER)	-
IMGA|Medtr6g087680.1	3.18787	protein abil1	PTHR31788 (PANTHER)	-
IMGA|Medtr4g014310.1	3.18671	tir-nbs-lrr resistance protein	IPR000157 (PFAM); IPR000767 (PRINTS); IPR002182 (PFAM); G3DSA:3.40.50.10140 (GENE3D), G3DSA:3.40.50.300 (GENE3D), G3DSA:3.80.10.10 (GENE3D), PTHR11017 (PANTHER), PTHR11017:SF130 (PANTHER), SSF46785 (SUPERFAMILY), SSF52058 (SUPERFAMILY), SSF52540 (SUPERFAMILY)	-
IMGA|Medtr7g034710.1	3.18486	protein	IPR009902 (PFAM); G3DSA:3.40.50.150 (GENE3D)	EC:1.6.5.3
IMGA|Medtr5g016520.1	3.16724	microtubule-associated protein rp eb family member 1-like	IPR001715 (G3DSA:1.10.418.GENE3D); IPR004953 (PFAM); PTHR10623 (PANTHER), PTHR10623:SF6 (PANTHER), SSF140612 (SUPERFAMILY)	-
IMGA|Medtr3g033000.1	3.13079	polyamine oxidase	IPR002937 (PFAM); G3DSA:3.50.50.60 (GENE3D), PTHR10742 (PANTHER), PTHR10742:SF30 (PANTHER), SSF51905 (SUPERFAMILY), SSF54373 (SUPERFAMILY)	EC:1.5.3.11
IMGA|Medtr4g125180.1	3.11051	subtilisin-like protease	IPR000209 (G3DSA:3.40.50.GENE3D); IPR003137 (PFAM); IPR009020 (SUPERFAMILY); IPR010259 (PFAM); IPR015500 (PRINTS); IPR023828 (PROSITE); G3DSA:3.30.70.80 (GENE3D), G3DSA:3.50.30.30 (GENE3D), PTHR10795:SF17 (PANTHER)	EC:3.4.21.0
IMGA|Medtr7g076080.1	3.10721	homeobox-leucine zipper protein anthocyaninless 2-like	IPR001356 (PFAM); IPR002913 (PFAM); IPR009057 (G3DSA:1.10.10.GENE3D); IPR017970 (PROSITE); PTHR24325 (PANTHER), PTHR24325:SF0 (PANTHER), SSF55961 (SUPERFAMILY)	-
IMGA|Medtr2g102520.1	3.10533	cyclin a2	IPR004367 (PFAM); IPR006671 (PFAM); IPR013763 (G3DSA:1.10.472.GENE3D); IPR014400 (PIR); PTHR10177 (PANTHER), PTHR10177:SF99 (PANTHER)	-
IMGA|Medtr3g117800.1	3.09948	endo- -beta-xylanase a	IPR001000 (PRINTS); IPR013781 (G3DSA:3.20.20.GENE3D); IPR017853 (SUPERFAMILY); G3DSA:2.60.120.260 (GENE3D), PTHR31490 (PANTHER)	EC:3.2.1.8
IMGA|Medtr4g129510.1	3.09933	ice binding	IPR008546 (PFAM); IPR013666 (PFAM); PTHR31351:SF0 (PANTHER); PTHR31351 (PANTHER); CYTOPLASMIC_DOMAIN (PHOBIUS); NON_CYTOPLASMIC_DOMAIN (PHOBIUS); TRANSMEMBRANE (PHOBIUS)	-
IMGA|Medtr4g124300.1	3.09829	indole-3-acetic acid inducible 31	IPR003311 (PFAM); IPR011525 (PROFILE); PTHR31734 (PANTHER), SSF54277 (SUPERFAMILY)	-
IMGA|Medtr4g119830.1	3.08923	probable protein phosphatase 2c 40-like	IPR001932 (G3DSA:3.60.40.GENE3D); IPR015655 (PANTHER); PTHR13832:SF97 (PANTHER)	-
IMGA|Medtr5g022400.1	3.08402	mlo-like protein 4-like	IPR004326 (PFAM); PTHR31942 (PANTHER), PTHR31942:SF0 (PANTHER)	-
IMGA|Medtr7g012240.1	3.08385	trna (guanosine -2 -o)-methyltransferase-like	IPR001537 (PFAM); G3DSA:3.40.1280.10 (GENE3D), PTHR12029 (PANTHER), PTHR12029:SF14 (PANTHER), SSF75217 (SUPERFAMILY)	EC:2.1.1.34
IMGA|Medtr3g109160.1	3.07459	auxin-induced protein 6b	IPR003676 (PFAM); PTHR31374 (PANTHER), PTHR31374:SF0 (PANTHER)	-
IMGA|Medtr6g070950.1	3.07358	cell division cycle-associated 7-like protein	IPR018866 (PFAM)	-
IMGA|Medtr1g018040.1	3.06009	tetratricopeptide repeat protein 7b-like	IPR011990 (G3DSA:1.25.40.GENE3D); IPR013026 (PROFILE); IPR013105 (PFAM); IPR019734 (PROFILE); PTHR23083 (PANTHER), PTHR23083:SF163 (PANTHER), SSF48452 (SUPERFAMILY)	-
IMGA|Medtr8g006270.1	3.05729	hydroquinone glucosyltransferase-like	IPR002213 (PANTHER); G3DSA:3.40.50.2000 (GENE3D), PTHR11926:SF15 (PANTHER), SSF53756 (SUPERFAMILY)	EC:2.4.1.0
IMGA|Medtr6g091980.1	3.05715	gex1_arath ame: full=protein gamete expressed 1 flags: precursor	no IPS match	-
IMGA|Medtr8g022040.1	3.05221	flourescent in blue light protein	IPR011990 (G3DSA:1.25.40.GENE3D); IPR013026 (PROFILE); IPR024816 (PTHR10098:PANTHER); PTHR10098 (PANTHER), PF13424 (PFAM), SSF48452 (SUPERFAMILY)	-
IMGA|Medtr7g077210.1	3.04986	trypsin inhibitor	IPR000877 (G3DSA:2.10.69.GENE3D)	-
IMGA|Medtr8g072020.1	3.04152	ring finger protein	IPR001841 (PFAM); IPR013083 (G3DSA:3.30.40.GENE3D); PTHR14155 (PANTHER), SSF57850 (SUPERFAMILY)	-
IMGA|Medtr4g097010.1	3.04067	adenylyl-sulfate kinase	IPR002891 (PFAM); G3DSA:3.40.50.300 (GENE3D), PTHR11055 (PANTHER), SSF52540 (SUPERFAMILY)	EC:2.7.1.25
IMGA|Medtr7g035070.1	3.02202	set domain-containing protein	IPR001214 (PFAM); IPR011383 (PIR); IPR015353 (G3DSA:3.90.1420.GENE3D); G3DSA:3.90.1410.10 (GENE3D), PTHR13271 (PANTHER), SSF82199 (SUPERFAMILY)	-
IMGA|Medtr4g068340.1	3.01292	transmembrane protein 45b	IPR006904 (PANTHER); PTHR16007:SF5 (PANTHER)	-
IMGA|AC23365549.1	2.99497	tubby-like protein	IPR000007 (PRINTS); IPR025659 (SUPERFAMILY); PTHR16517 (PANTHER), PTHR16517:SF7 (PANTHER)	-
IMGA|Medtr4g092640.1	2.99304	squalene monooxygenase-like	IPR003042 (PRINTS); IPR006076 (PFAM); IPR013698 (PFAM); G3DSA:3.50.50.60 (GENE3D), PTHR10835 (PANTHER), SSF51905 (SUPERFAMILY)	EC:1.14.99.7
IMGA|Medtr4g019040.1	2.99095	protein	no IPS match	-
IMGA|AC23365619.1	2.97916	pre-mrna cleavage complex ii protein family	IPR010655 (PFAM); G3DSA:3.40.50.300 (GENE3D), PTHR12755 (PANTHER), PF03205 (PFAM), SSF52540 (SUPERFAMILY)	-
IMGA|Medtr5g091030.1	2.95782	anaphase-promoting complex subunit	PTHR12830 (PANTHER), PTHR12830:SF5 (PANTHER)	-
IMGA|Medtr4g114060.2	2.94751	dynein light chain	IPR001372 (G3DSA:3.30.740.GENE3D)	-
IMGA|AC2296894.1	2.947	defensin	IPR003614 (SMART); IPR008176 (PFAM); IPR008177 (PRINTS); G3DSA:3.30.30.10 (GENE3D), SSF57095 (SUPERFAMILY)	-
IMGA|Medtr3g099620.1	2.94284	transcription factor bhlh96-like	IPR011598 (G3DSA:4.10.280.GENE3D); PTHR32088 (PANTHER), PTHR32088:SF0 (PANTHER), SSF55021 (SUPERFAMILY)	-
IMGA|Medtr3g036100.1	2.94167	cytokinin oxidase	IPR006093 (PROSITE); IPR006094 (PFAM); IPR015345 (PFAM); IPR016164 (SUPERFAMILY); IPR016166 (PROFILE); IPR016167 (G3DSA:3.30.43.GENE3D); IPR016168 (G3DSA:3.30.465.GENE3D); PTHR13878 (PANTHER), PTHR13878:SF19 (PANTHER)	EC:1.5.99.12; EC:1.1.1.158
IMGA|Medtr2g086450.1	2.93123	myb family transcription factor	IPR001005 (PFAM); IPR006447 (TIGRFAMs); IPR009057 (G3DSA:1.10.10.GENE3D); IPR017930 (PROFILE); IPR025756 (PFAM); PTHR31499 (PANTHER), PTHR31499:SF0 (PANTHER)	-
IMGA|Medtr1g011460.1	2.92708	serine threonine protein phosphatase 2a 57 kda regulatory subunit b iota isoform	IPR002554 (PIR); IPR016024 (SUPERFAMILY); PTHR10257:SF3 (PANTHER)	-
IMGA|Medtr4g116300.1	2.92371	zinc-binding protein	IPR006734 (PFAM); PTHR31065 (PANTHER), PTHR31065:SF0 (PANTHER)	EC:2.1.1.0
IMGA|Medtr3g071990.1	2.92127	cation proton exchanger	IPR006153 (PFAM); PTHR32468 (PANTHER), PTHR32468:SF0 (PANTHER)	-
IMGA|Medtr5g034370.1	2.90981	protein	IPR010341 (PFAM); PTHR31928 (PANTHER)	-
IMGA|Medtr1g012710.1	2.90304	14 kda proline-rich protein	IPR013770 (G3DSA:1.10.110.GENE3D); IPR016140 (PFAM); PTHR31731 (PANTHER)	-
IMGA|Medtr3g108760.1	2.89638	fasciclin-like arabinogalactan protein	IPR000782 (G3DSA:2.30.180.GENE3D); PTHR32382 (PANTHER), PTHR32382:SF0 (PANTHER)	-
IMGA|Medtr7g030070.1	2.89341	leucine rich repeat receptor	IPR000719 (PROFILE); IPR001245 (PFAM); IPR001611 (PFAM); IPR011009 (SUPERFAMILY); IPR013210 (PFAM); G3DSA:1.10.510.10 (GENE3D), G3DSA:3.30.200.20 (GENE3D), G3DSA:3.80.10.10 (GENE3D), PTHR24420 (PANTHER), SSF52058 (SUPERFAMILY)	EC:2.7.11.0
IMGA|Medtr3g080090.1	2.89172	metal tolerance protein 10-like	IPR002524 (PANTHER); G3DSA:1.20.1510.10 (GENE3D), G3DSA:3.30.70.1350 (GENE3D), PTHR11562:SF10 (PANTHER)	-
IMGA|Medtr5g016830.1	2.88989	filament-like plant protein 7-like	IPR008587 (PFAM); PTHR31580 (PANTHER)	-
IMGA|Medtr6g012830.1	2.87625	pinus taeda anonymous locus 0_18587_01 genomic sequence	IPR018971 (PFAM)	-
IMGA|Medtr1g013800.1	2.86393	formin-like protein 18	IPR003104 (SMART); IPR008973 (SUPERFAMILY); IPR014020 (PFAM); IPR015425 (PFAM); G3DSA:2.60.40.1110 (GENE3D), PTHR23213 (PANTHER), PTHR23213:SF18 (PANTHER), SSF52799 (SUPERFAMILY)	-
IMGA|Medtr3g070290.1	2.86339	anthranilate synthase alpha	IPR005256 (TIGRFAMs); IPR005801 (G3DSA:3.60.120.GENE3D); IPR006805 (PFAM); IPR015890 (PFAM); IPR019999 (PRINTS); PTHR11236 (PANTHER), PTHR11236:SF9 (PANTHER)	EC:4.1.3.27; EC:6.3.2.19; EC:2.7.7.4
IMGA|Medtr1g101910.1	2.85822	protein	IPR025486 (PFAM); PF14383 (PFAM)	-
IMGA|Medtr1g075730.1	2.85692	protein phosphatase 2c	IPR001932 (G3DSA:3.60.40.GENE3D); IPR015655 (PANTHER); PTHR13832:SF196 (PANTHER)	-
IMGA|Medtr5g098480.1	2.85492	pre-mrna processing factor	no IPS match	-
IMGA|Medtr4g037250.1	2.84939	probable inactive purple acid phosphatase 27-like	IPR003961 (SMART); IPR004843 (PFAM); IPR008963 (SUPERFAMILY); IPR015914 (G3DSA:2.60.40.GENE3D); IPR025733 (PFAM); G3DSA:3.60.21.10 (GENE3D), PTHR22953 (PANTHER), PTHR22953:SF0 (PANTHER), SSF56300 (SUPERFAMILY)	EC:3.1.3.2
IMGA|AC2336656.1	2.83151	chromosome transmission fidelity protein 18 homolog	PTHR13779 (PANTHER), PTHR13779:SF3 (PANTHER)	-
IMGA|Medtr5g037250.1	2.82903	transcription factor bpe-like	IPR011598 (G3DSA:4.10.280.GENE3D); PTHR12565 (PANTHER), PTHR12565:SF7 (PANTHER)	-
IMGA|Medtr2g013450.1	2.81984	pentatricopeptide repeat-containing protein	IPR002885 (PFAM); IPR011990 (G3DSA:1.25.40.GENE3D); PTHR24015 (PANTHER), PTHR24015:SF172 (PANTHER), SSF48452 (SUPERFAMILY)	-
IMGA|Medtr5g020230.1	2.81722	gata transcription factor	IPR000679 (PFAM); IPR013088 (G3DSA:3.30.50.GENE3D); PTHR10071 (PANTHER), PTHR10071:SF125 (PANTHER), SSF57716 (SUPERFAMILY)	-
IMGA|Medtr3g064600.1	2.81383	at1g65900 f12p19_7	SSF53807 (SUPERFAMILY)	-
IMGA|Medtr3g046880.1	2.81257	gdsl esterase lipase at4g10955-like	G3DSA:3.40.50.1820 (GENE3D), PTHR31479 (PANTHER), PTHR31479:SF0 (PANTHER), SSF53474 (SUPERFAMILY)	EC:3.1.1.3
IMGA|Medtr8g107740.1	2.81156	pentatricopeptide repeat-containing protein	IPR002885 (PFAM); PTHR24015 (PANTHER), PTHR24015:SF73 (PANTHER), PF14432 (PFAM)	-
IMGA|Medtr2g034810.1	2.81009	protein	IPR025486 (PFAM); PTHR21726 (PANTHER), PTHR21726:SF25 (PANTHER), PF14383 (PFAM)	-
IMGA|Medtr8g023390.1	2.80869	protein	no IPS match	EC:2.7.7.49; EC:6.3.2.0; EC:3.1.1.3
IMGA|Medtr5g034810.1	2.80458	protein	IPR025846 (PFAM); IPR026057 (PFAM); PTHR32285 (PANTHER)	-
IMGA|Medtr8g077570.1	2.80314	maf-like protein	IPR003697 (PIR); G3DSA:3.90.950.10 (GENE3D), PTHR11746 (PANTHER), SSF52972 (SUPERFAMILY)	-
IMGA|Medtr2g093960.1	2.80307	zinc finger protein	IPR007087 (PROSITE); IPR013087 (G3DSA:3.30.160.GENE3D); IPR015880 (SMART); IPR022755 (PFAM); PTHR10593 (PANTHER), PTHR10593:SF17 (PANTHER)	-
IMGA|AC2297241044.1	2.80088	kinesin-like protein	IPR001752 (PRINTS); IPR019821 (PROSITE); PTHR24115 (PANTHER), PTHR24115:SF51 (PANTHER), SSF52540 (SUPERFAMILY)	EC:3.6.4.5; EC:3.6.1.3
IMGA|Medtr2g085370.1	2.79868	protein	IPR006969 (PFAM)	-
IMGA|Medtr4g092590.1	2.79402	branched-chain amino acid	IPR001544 (PANTHER); IPR005786 (PIR); IPR018300 (PROSITE); G3DSA:3.20.10.10 (GENE3D), G3DSA:3.30.470.10 (GENE3D)	EC:2.6.1.42
IMGA|Medtr5g093090.1	2.79223	gdsl esterase lipase	IPR001087 (PFAM); PTHR22835 (PANTHER)	EC:3.1.1.1
IMGA|Medtr2g011180.1	2.78759	serine threonine protein kinase	IPR000719 (PROFILE); IPR000858 (PFAM); IPR001245 (PFAM); IPR001480 (G3DSA:2.90.10.GENE3D); IPR003609 (SMART); IPR008271 (PROSITE); IPR011009 (SUPERFAMILY); IPR013227 (PFAM); IPR017441 (PROSITE); IPR021820 (PFAM); IPR022126 (PFAM); IPR024171 (PIR); G3DSA:1.10.510.10 (GENE3D), G3DSA:3.30.200.20 (GENE3D), PTHR24420 (PANTHER), PTHR24420:SF126 (PANTHER)	EC:2.7.10.0
IMGA|Medtr4g076140.1	2.78343	gras family transcription factor	IPR005202 (PFAM); PTHR31636 (PANTHER)	-
IMGA|Medtr4g053880.1	2.7822	fatty acyl- reductase	IPR013120 (PFAM); IPR016040 (G3DSA:3.40.50.GENE3D); IPR026055 (PANTHER); PTHR11011:SF1 (PANTHER), SSF51735 (SUPERFAMILY)	-
IMGA|Medtr2g087230.1	2.77742	probable receptor protein kinase tmk1-like	IPR000719 (PFAM); IPR001611 (PFAM); IPR002290 (SMART); IPR003591 (SMART); IPR008271 (PROSITE); IPR011009 (SUPERFAMILY); IPR013210 (PFAM); IPR013320 (G3DSA:2.60.120.GENE3D); IPR017441 (PROSITE); IPR020635 (SMART); G3DSA:1.10.510.10 (GENE3D), G3DSA:3.80.10.10 (GENE3D), PTHR24420 (PANTHER), PTHR24420:SF231 (PANTHER), SignalP-NN(euk) (SIGNALP), tmhmm (TMHMM), SSF52058 (SUPERFAMILY)	EC:2.7.11.0
IMGA|Medtr3g105610.1	2.77669	glutamate-gated kainate-type ion channel receptor subunit 5	IPR001320 (PFAM); IPR001638 (PFAM); IPR001828 (PFAM); IPR017103 (PIR); G3DSA:1.10.287.70 (GENE3D), G3DSA:3.40.190.10 (GENE3D), G3DSA:3.40.50.2300 (GENE3D), PTHR18966 (PANTHER), PTHR18966:SF6 (PANTHER), SSF53822 (SUPERFAMILY), SSF53850 (SUPERFAMILY)	-
IMGA|Medtr5g098710.1	2.77567	protein	PTHR31110 (PANTHER), PTHR31110:SF0 (PANTHER)	-
IMGA|Medtr5g022870.1	2.77227	peroxidase 64	IPR000823 (PRINTS); IPR002016 (PRINTS); IPR010255 (SUPERFAMILY); IPR019793 (PROSITE); G3DSA:1.10.420.10 (GENE3D), G3DSA:1.10.520.10 (GENE3D), PTHR31235 (PANTHER)	EC:1.11.1.7
IMGA|AC23566515.1	2.7708	protein binding	IPR009053 (SUPERFAMILY); IPR011684 (PFAM); PTHR32258 (PANTHER), PTHR32258:SF1 (PANTHER)	-
IMGA|Medtr8g065810.1	2.76778	probable gmp synthase	IPR005019 (PFAM); IPR011257 (G3DSA:1.10.340.GENE3D); PTHR31116 (PANTHER), PTHR31116:SF0 (PANTHER)	EC:3.2.2.20
IMGA|Medtr5g025960.1	2.75172	rop guanine nucleotide exchange factor 1-like	IPR005512 (PFAM); PTHR32372 (PANTHER), PTHR32372:SF4 (PANTHER)	EC:1.14.11.0
IMGA|Medtr1g066550.1	2.74821	zinc finger protein	IPR007087 (PFAM); IPR013087 (G3DSA:3.30.160.GENE3D); IPR015880 (SMART); PTHR10593 (PANTHER), PTHR10593:SF17 (PANTHER), SSF57667 (SUPERFAMILY)	-
IMGA|Medtr8g014580.1	2.74031	iq domain-containing protein	IPR000048 (PFAM); IPR025064 (PFAM); PTHR32547 (PANTHER), PTHR32547:SF0 (PANTHER), SSF52540 (SUPERFAMILY)	-
IMGA|Medtr2g018630.1	2.73609	serine carboxypeptidase	IPR001563 (PRINTS); G3DSA:3.40.50.1820 (GENE3D), PTHR11802:SF7 (PANTHER), SSF53474 (SUPERFAMILY)	EC:3.4.16.0
IMGA|Medtr8g076160.1	2.73606	lactoylglutathione lyase	IPR025870 (PFAM); G3DSA:3.10.180.10 (GENE3D), PTHR10374 (PANTHER), PTHR10374:SF0 (PANTHER), SSF54593 (SUPERFAMILY)	-
IMGA|Medtr3g072520.1	2.73147	auxin-induced protein 5ng4	IPR000620 (PFAM); PTHR31218 (PANTHER), SSF103481 (SUPERFAMILY)	-
IMGA|Medtr3g104950.1	2.72862	ultraviolet-b-repressible protein	IPR009518 (PFAM)	-
IMGA|Medtr5g019050.1	2.72746	wall-associated receptor kinase-like protein	IPR000719 (PFAM); IPR002482 (SMART); IPR011009 (SUPERFAMILY); IPR018392 (PFAM); G3DSA:1.10.510.10 (GENE3D), G3DSA:3.10.350.10 (GENE3D), G3DSA:3.30.200.20 (GENE3D), PTHR24420 (PANTHER), PTHR24420:SF212 (PANTHER)	EC:2.7.10.1
IMGA|Medtr6g036620.1	2.72606	albumin	IPR012512 (PFAM)	-
IMGA|Medtr8g040250.1	2.72186	flavonol sulfotransferase-like protein	IPR000863 (PFAM); G3DSA:3.40.50.300 (GENE3D), PTHR11783 (PANTHER), PTHR11783:SF1 (PANTHER), SSF52540 (SUPERFAMILY)	EC:2.8.2.0
IMGA|Medtr3g076930.1	2.72118	pachytene checkpoint protein 2 homolog	IPR001270 (PRINTS); IPR003593 (SMART); IPR003959 (PFAM); IPR003960 (PROSITE); G3DSA:3.40.50.300 (GENE3D), PTHR23077 (PANTHER), PTHR23077:SF10 (PANTHER), SSF52540 (SUPERFAMILY)	EC:3.6.4.3
IMGA|Medtr5g095710.1	2.72011	vernalization insensitive 3	no IPS match	-
IMGA|Medtr4g009170.1	2.71618	transcription factor bhlh25	IPR011598 (G3DSA:4.10.280.GENE3D); PTHR23042 (PANTHER), PTHR23042:SF24 (PANTHER)	EC:3.4.21.0
IMGA|Medtr1g083250.1	2.71444	atp-dependent dna helicase q-like sim-like	IPR001650 (PFAM); IPR004589 (TIGRFAMs); IPR011545 (PFAM); IPR014001 (SMART); IPR015940 (PROFILE); G3DSA:3.40.50.300 (GENE3D), PTHR13710 (PANTHER), PTHR13710:SF15 (PANTHER), SSF52540 (SUPERFAMILY)	-
IMGA|Medtr5g089170.1	2.71023	heat stress transcription factor b-4	IPR000232 (PRINTS); IPR011991 (G3DSA:1.10.10.GENE3D); PTHR10015 (PANTHER), PTHR10015:SF7 (PANTHER), SSF46785 (SUPERFAMILY)	-
IMGA|Medtr3g086380.1	2.71005	terminal ear1-like 2 protein	IPR000504 (PFAM); IPR007201 (PFAM); IPR012677 (G3DSA:3.30.70.GENE3D); PTHR24011 (PANTHER), PTHR24011:SF98 (PANTHER), SSF54928 (SUPERFAMILY)	-
IMGA|Medtr4g016510.1	2.70631	gdsl esterase lipase cprd49	IPR001087 (PFAM); IPR013830 (SUPERFAMILY); IPR013831 (G3DSA:3.40.50.GENE3D); PTHR32130 (PANTHER), PTHR32130:SF0 (PANTHER)	-
IMGA|Medtr7g109410.1	2.7042	pinus taeda anonymous locus 0_9306_01 genomic sequence	IPR025322 (PFAM)	-
IMGA|Medtr1g072540.1	2.7006	adenylate isopentenyltransferase	IPR002627 (PANTHER); G3DSA:3.40.50.300 (GENE3D), PTHR11088:SF20 (PANTHER), SSF52540 (SUPERFAMILY)	-
IMGA|Medtr3g064190.1	2.68658	dna-binding protein smubp-2	G3DSA:3.40.50.300 (GENE3D), PTHR10887 (PANTHER), PTHR10887:SF236 (PANTHER), PF13086 (PFAM), PF13087 (PFAM), SSF52540 (SUPERFAMILY)	-
IMGA|Medtr7g076590.1	2.68625	set domain-containing protein	G3DSA:3.90.1410.10 (GENE3D), PTHR13271 (PANTHER), SSF82199 (SUPERFAMILY)	EC:2.1.1.0
IMGA|Medtr7g038180.1	2.67137	ferric reductase	IPR013130 (PFAM); PTHR11972 (PANTHER), PTHR11972:SF3 (PANTHER)	EC:1.16.1.7
IMGA|Medtr3g013790.1	2.66439	cc-nbs-lrr resistance protein	IPR000767 (PRINTS); IPR002182 (PFAM); IPR003593 (SMART); G3DSA:3.40.50.300 (GENE3D), G3DSA:3.80.10.10 (GENE3D), PTHR23155 (PANTHER), PF13855 (PFAM), SSF52047 (SUPERFAMILY), SSF52058 (SUPERFAMILY), SSF52540 (SUPERFAMILY)	EC:3.6.1.15
IMGA|Medtr1g082390.1	2.66145	gdsl esterase lipase	IPR001087 (PFAM); PTHR22835 (PANTHER)	EC:3.1.1.1
IMGA|Medtr4g120030.1	2.65305	udp-glucuronic acid decarboxylase	IPR001509 (PFAM); IPR016040 (G3DSA:3.40.50.GENE3D); G3DSA:3.90.25.10 (GENE3D), PTHR10366 (PANTHER), PTHR10366:SF35 (PANTHER), SSF51735 (SUPERFAMILY)	EC:4.1.1.35; EC:4.2.1.46
IMGA|Medtr5g087960.1	2.65268	hydroxyacyl-thioester dehydratase type 2	IPR002539 (PFAM); G3DSA:3.10.129.10 (GENE3D), PTHR13078 (PANTHER), PTHR13078:SF14 (PANTHER), SSF54637 (SUPERFAMILY)	-
IMGA|Medtr4g022850.1	2.65028	zeaxanthin epoxidase	IPR002938 (PFAM); IPR003042 (PRINTS); G3DSA:3.50.50.60 (GENE3D), PTHR13789 (PANTHER), PTHR13789:SF10 (PANTHER), SSF51905 (SUPERFAMILY)	EC:1.14.13.90
IMGA|Medtr3g022850.1	2.63982	crossover junction endonuclease mus81	IPR006166 (PFAM); IPR011335 (SUPERFAMILY); IPR020819 (G3DSA:3.40.50.GENE3D); PTHR13451 (PANTHER)	-
IMGA|Medtr4g070570.1	2.63903	eukaryotic translation initiation factor 3 subunit	Coil (COILS); IPR004320 (PFAM)
IMGA|Medtr5g010640.1	2.6383	osmotin precursor	IPR001938 (PRINTS); IPR017949 (PROSITE); PTHR31048 (PANTHER)	-
IMGA|Medtr4g128690.1	2.63429	udp-glucose:flavonoid 3-o-glucosyltransferase	IPR002213 (PANTHER); G3DSA:3.40.50.2000 (GENE3D), PTHR11926:SF66 (PANTHER), SignalP-NN(euk) (SIGNALP), SSF53756 (SUPERFAMILY)	EC:2.4.1.115
IMGA|Medtr1g097920.1	2.63387	type i inositol- -trisphosphate 5-phosphatase 1-like	IPR000300 (SMART); IPR003029 (PFAM); IPR005135 (PFAM); IPR012340 (G3DSA:2.40.50.GENE3D); IPR016027 (SUPERFAMILY); IPR022967 (SMART); G3DSA:3.60.10.10 (GENE3D), PTHR11200 (PANTHER), PTHR11200:SF29 (PANTHER)	EC:3.1.3.56; EC:1.3.1.74
IMGA|AC225458100.1	2.63148	cytochrome p450	IPR001128 (G3DSA:1.10.630.GENE3D); IPR017972 (PROSITE); PTHR24296 (PANTHER)	EC:1.14.14.1
IMGA|Medtr5g015670.1	2.62995	d5-type cyclin	IPR004367 (PFAM); IPR006671 (PFAM); IPR013763 (G3DSA:1.10.472.GENE3D); IPR014400 (PIR); PTHR10177 (PANTHER), PTHR10177:SF76 (PANTHER)	-
IMGA|Medtr2g028220.1	2.62914	streptococcal hemagglutinin-like protein	IPR007573 (PFAM); PTHR31807 (PANTHER)	-
IMGA|AC23310925.1	2.62556	cytochrome p450	IPR001128 (G3DSA:1.10.630.GENE3D); IPR002401 (PRINTS); PTHR24298 (PANTHER)	-
IMGA|Medtr7g116610.1	2.62423	protein	no IPS match	-
IMGA|AC2356671.1	2.62299	leucine-rich repeat	IPR001611 (PFAM); IPR025875 (PFAM); G3DSA:3.80.10.10 (GENE3D), PTHR24420 (PANTHER), PTHR24420:SF243 (PANTHER), SignalP-NN(euk) (SIGNALP), tmhmm (TMHMM), SSF52058 (SUPERFAMILY)	-
IMGA|Medtr5g083960.1	2.61192	lob domain-containing protein	IPR004883 (PFAM); PTHR31301 (PANTHER)	-
IMGA|Medtr3g072400.1	2.61168	nucleoside-triphosphatase nucleotide binding protein	IPR004582 (PANTHER); G3DSA:1.10.8.60 (GENE3D), G3DSA:3.40.50.300 (GENE3D), SSF52540 (SUPERFAMILY)	-
IMGA|Medtr2g030460.1	2.61003	19 protein	IPR011692 (PFAM)	-
IMGA|Medtr4g061110.1	2.6098	hypothetical protein MTR_4g061110 [Medicago truncatula]	no IPS match	-
IMGA|Medtr7g088220.1	2.60947	pq-loop repeat-containing protein	IPR006603 (SMART); PTHR16201 (PANTHER), PTHR16201:SF8 (PANTHER), PF04193 (PFAM)	-
IMGA|Medtr7g011060.1	2.60842	alpha-expansin 5	IPR002963 (PRINTS); IPR007112 (SMART); IPR007117 (G3DSA:2.60.40.GENE3D); IPR007118 (PRINTS); IPR009009 (PFAM); IPR014733 (G3DSA:2.40.40.GENE3D); PTHR31867 (PANTHER), PTHR31867:SF0 (PANTHER)	-
IMGA|Medtr5g037400.1	2.60711	#NAME?	IPR011990 (G3DSA:1.25.40.GENE3D); PTHR32526 (PANTHER), PTHR32526:SF2 (PANTHER), SSF48452 (SUPERFAMILY)	-
IMGA|Medtr8g036640.1	2.60709	e3 ubiquitin ligase big brother	IPR001841 (PFAM); IPR013083 (G3DSA:3.30.40.GENE3D); PTHR14155 (PANTHER), PTHR14155:SF16 (PANTHER), SSF57850 (SUPERFAMILY)	EC:6.3.2.19
IMGA|Medtr2g009720.3	2.60692	gmp synthase	IPR017926 (PFAM); G3DSA:3.40.50.880 (GENE3D), PTHR11922 (PANTHER), PTHR11922:SF14 (PANTHER), SSF52317 (SUPERFAMILY)	-
IMGA|Medtr3g082120.1	2.60338	leucine-rich repeat family protein	IPR001611 (PFAM); IPR013210 (PFAM); PR00019 (PRINTS), G3DSA:3.80.10.10 (GENE3D), PTHR24420 (PANTHER), PTHR24420:SF483 (PANTHER), PF13855 (PFAM), SSF52058 (SUPERFAMILY), SSF52075 (SUPERFAMILY)	-
IMGA|Medtr4g112830.1	2.6025	kinetochore protein	IPR008685 (PFAM)	-
IMGA|Medtr3g008580.1	2.59559	monocopper oxidase-like protein sks1	IPR001117 (PFAM); IPR008972 (G3DSA:2.60.40.GENE3D); IPR011706 (PFAM); IPR011707 (PFAM); PTHR11709 (PANTHER), PTHR11709:SF21 (PANTHER)	EC:1.10.3.3
IMGA|Medtr3g093530.1	2.59507	cytochrome p450	IPR001128 (PRINTS); IPR002401 (PRINTS); IPR017972 (PROSITE); PTHR24282 (PANTHER)	EC:1.3.3.9
IMGA|Medtr7g086380.1	2.59093	2-aminoethanethiol dioxygenase	IPR011051 (SUPERFAMILY); IPR012864 (PFAM); IPR014710 (G3DSA:2.60.120.GENE3D); PTHR22966 (PANTHER)	EC:1.13.11.19
IMGA|Medtr6g092150.1	2.59078	hypothetical protein MTR_6g092150 [Medicago truncatula]	IPR008139 (PROFILE)	-
IMGA|AC22550748.1	2.58724	phospholipase d epsilon	IPR001736 (PFAM); IPR008973 (SUPERFAMILY); IPR011402 (PIR); IPR015679 (PANTHER); IPR024632 (PFAM); G3DSA:2.60.40.150 (GENE3D), G3DSA:3.30.870.10 (GENE3D), PTHR18896:SF30 (PANTHER), SSF56024 (SUPERFAMILY)	EC:3.1.4.4
IMGA|Medtr8g023610.1	2.58361	protein	tmhmm (TMHMM)	-
IMGA|Medtr3g009190.1	2.58327	protochlorophyllide reductase b	IPR002198 (PFAM); IPR002347 (PRINTS); IPR016040 (G3DSA:3.40.50.GENE3D); PTHR24319 (PANTHER), PTHR24319:SF5 (PANTHER), SSF51735 (SUPERFAMILY)	-
IMGA|Medtr4g012440.1	2.58228	protein	IPR019410 (PFAM); G3DSA:3.40.50.150 (GENE3D), PTHR14614 (PANTHER), PTHR14614:SF0 (PANTHER), SSF53335 (SUPERFAMILY)	EC:2.1.1.0
IMGA|Medtr2g010890.1	2.57627	btb poz domain-containing protein at3g22104-like	IPR004249 (PFAM); PTHR32370 (PANTHER)	-
IMGA|Medtr1g083790.1	2.57554	syntaxin 33	IPR000727 (PFAM); IPR006011 (PFAM); IPR006012 (PROSITE); IPR010989 (SUPERFAMILY); G3DSA:1.20.58.70 (GENE3D), PTHR19957 (PANTHER), PTHR19957:SF60 (PANTHER)	-
IMGA|Medtr7g069980.1	2.57541	ferritin	IPR001519 (PANTHER); IPR008331 (PFAM); IPR009040 (PROFILE); IPR009078 (SUPERFAMILY); IPR012347 (G3DSA:1.20.1260.GENE3D); IPR014034 (PROSITE); PTHR11431:SF8 (PANTHER)	EC:1.16.3.1
IMGA|Medtr4g071200.1	2.57466	probable salt tolerance-like protein at1g75540-like	IPR000315 (PFAM); PTHR31892 (PANTHER)	-
IMGA|Medtr4g128770.1	2.57334	pathogenesis-related protein	IPR001283 (PRINTS); IPR002413 (PRINTS); IPR014044 (G3DSA:3.40.33.GENE3D); IPR018244 (PROSITE); PTHR10334:SF7 (PANTHER)	-
IMGA|Medtr5g079500.1	2.57142	transcription factor bhlh83	IPR011598 (G3DSA:4.10.280.GENE3D); PTHR31090 (PANTHER), PTHR31090:SF0 (PANTHER)	-
IMGA|Medtr2g093230.1	2.57026	gex1_arath ame: full=protein gamete expressed 1 flags: precursor	no IPS match	-
IMGA|Medtr5g029840.1	2.56849	myb domain protein 9	IPR001005 (PFAM); IPR009057 (G3DSA:1.10.10.GENE3D); IPR017930 (PROFILE); PTHR10641 (PANTHER), PTHR10641:SF30 (PANTHER)	-
IMGA|Medtr1g016290.1	2.56683	protein chloroplastic-like	PTHR31342 (PANTHER), PTHR31342:SF0 (PANTHER)	-
IMGA|Medtr4g068000.1	2.56253	rwp-rk domain-containing protein	IPR000270 (PFAM); IPR003035 (PFAM); G3DSA:3.10.20.240 (GENE3D), PTHR32002 (PANTHER), PTHR32002:SF0 (PANTHER), SSF54277 (SUPERFAMILY)	-
IMGA|Medtr5g014600.1	2.55753	transcription factor bhlh25-like	IPR011598 (G3DSA:4.10.280.GENE3D); PTHR23042 (PANTHER), PTHR23042:SF23 (PANTHER)	EC:1.3.1.74
IMGA|Medtr1g039270.1	2.55673	aspartic proteinase nepenthesin-1-like	IPR001461 (PANTHER); IPR009007 (G3DSA:2.40.70.GENE3D); IPR021109 (SUPERFAMILY); PTHR13683:SF98 (PANTHER)	EC:3.4.23.0
IMGA|Medtr7g052120.1	2.55586	protein	no IPS match	-
IMGA|Medtr1g038820.1	2.54689	cyclin j18	IPR006671 (PFAM); IPR013763 (G3DSA:1.10.472.GENE3D)	-
IMGA|Medtr6g023070.1	2.54294	ankyrin repeat-containing	IPR002110 (SMART); IPR020683 (G3DSA:1.25.40.GENE3D); PTHR24148 (PANTHER), PF13857 (PFAM)	-
IMGA|Medtr5g038210.1	2.54253	5 -amp-activated protein kinase subunit beta-2	IPR013783 (G3DSA:2.60.40.GENE3D); IPR014756 (SUPERFAMILY); PTHR10343 (PANTHER), PTHR10343:SF10 (PANTHER)	-
IMGA|Medtr5g068780.1	2.54045	60s ribosomal protein	IPR000702 (PIR); IPR002359 (PROSITE); IPR020040 (G3DSA:3.90.930.GENE3D); PTHR11655:SF2 (PANTHER)	-
IMGA|Medtr5g011040.2	2.53902	hydroxymethylglutaryl- synthase	IPR000590 (PROSITE); IPR010122 (TIGRFAMs); IPR013528 (PFAM); IPR013746 (PFAM); IPR016038 (G3DSA:3.40.47.GENE3D); IPR016039 (SUPERFAMILY); PTHR11877 (PANTHER), PTHR11877:SF10 (PANTHER)	EC:2.3.3.10
IMGA|Medtr8g067490.1	2.53674	zinc finger protein	IPR001841 (PFAM); IPR002035 (SMART); IPR013083 (G3DSA:3.30.40.GENE3D); G3DSA:3.40.50.410 (GENE3D), PTHR10579 (PANTHER), PTHR10579:SF5 (PANTHER), PF13768 (PFAM), SSF53300 (SUPERFAMILY), SSF57850 (SUPERFAMILY)	-
IMGA|Medtr4g114170.1	2.53367	protein	IPR021467 (PFAM)	-
IMGA|Medtr2g026550.1	2.53108	transcriptional adaptor family protein	Coil (COILS); Coil (COILS)
IMGA|Medtr1g016070.1	2.52332	sphingolipid delta-8 desaturase	IPR001199 (G3DSA:3.10.120.GENE3D); IPR005804 (PFAM); IPR012171 (PIR); PTHR19353 (PANTHER), PTHR19353:SF7 (PANTHER)	EC:1.14.19.0
IMGA|Medtr8g085900.1	2.51912	calmodulin binding	PTHR31250 (PANTHER), PTHR31250:SF0 (PANTHER)	-
IMGA|Medtr7g076540.1	2.51675	polyprotein	no IPS match	-
IMGA|Medtr7g044920.1	2.51499	albumin	IPR012512 (PFAM)	-
IMGA|Medtr4g084130.1	2.51406	isco large subunit-binding protein subunit alpha	IPR001844 (PRINTS); IPR002423 (PANTHER); G3DSA:1.10.560.10 (GENE3D), G3DSA:3.50.7.10 (GENE3D), PTHR11353:SF11 (PANTHER), SSF52029 (SUPERFAMILY), SSF54849 (SUPERFAMILY)	-
IMGA|Medtr1g082890.1	2.51233	mannosylglycoprotein endo-beta-mannosidase-like	IPR006102 (PFAM); IPR006103 (PFAM); IPR006104 (PFAM); IPR008979 (SUPERFAMILY); IPR013781 (G3DSA:3.20.20.GENE3D); IPR013812 (G3DSA:2.60.40.GENE3D); IPR017853 (SUPERFAMILY); IPR023232 (PROSITE); G3DSA:2.60.120.260 (GENE3D), PTHR10066 (PANTHER), PTHR10066:SF10 (PANTHER)	EC:3.2.1.152
IMGA|Medtr4g107620.1	2.5097	lrr receptor-like serine threonine-protein kinase fei 1-like	IPR000719 (PFAM); IPR001611 (PFAM); IPR008271 (PROSITE); IPR011009 (SUPERFAMILY); IPR013210 (PFAM); IPR013320 (G3DSA:2.60.120.GENE3D); IPR017441 (PROSITE); G3DSA:1.10.510.10 (GENE3D), G3DSA:3.30.200.20 (GENE3D), G3DSA:3.80.10.10 (GENE3D), PTHR24420 (PANTHER), PTHR24420:SF361 (PANTHER), SSF52058 (SUPERFAMILY)	EC:2.7.11.25
IMGA|Medtr8g014520.1	2.50784	auxin-responsive protein iaa18	IPR003311 (PFAM); IPR011525 (PROFILE); PTHR31211 (PANTHER), PTHR31211:SF0 (PANTHER), SSF54277 (SUPERFAMILY)	EC:3.1.3.4; EC:3.1.3.2
IMGA|Medtr7g112720.1	2.5046	heparan-alpha-glucosaminide n-acetyltransferase-like	PTHR31335 (PANTHER)	-
IMGA|Medtr1g099370.1	2.5029	protein timeless homolog	IPR006906 (PFAM); IPR007725 (PFAM); PTHR22940 (PANTHER), PTHR22940:SF4 (PANTHER)	-
IMGA|Medtr5g017040.1	2.50071	transcription factor spatula	IPR011598 (G3DSA:4.10.280.GENE3D); IPR024097 (PANTHER); IPR024102 (PTHR10014:PANTHER)	-
IMGA|Medtr5g039600.1	2.499	tcp family transcription factor-like protein	IPR005333 (PFAM); IPR017887 (PROFILE); PTHR31072 (PANTHER)	-
IMGA|Medtr5g089340.1	2.49881	crt homolog 1-like	PTHR31326 (PANTHER), PTHR31326:SF0 (PANTHER)	-
IMGA|Medtr7g090510.1	2.49814	udp-sulfoquinovose synthase	IPR001509 (PFAM); IPR016040 (G3DSA:3.40.50.GENE3D); G3DSA:3.90.25.10 (GENE3D), PTHR10366 (PANTHER), PTHR10366:SF22 (PANTHER), SSF51735 (SUPERFAMILY)	EC:3.13.1.1; EC:2.8.2.0
IMGA|Medtr3g111210.1	2.49801	protein binding	IPR001841 (PFAM); IPR002035 (PFAM); IPR013083 (G3DSA:3.30.40.GENE3D); G3DSA:3.40.50.410 (GENE3D), PTHR11210 (PANTHER), PTHR11210:SF4 (PANTHER), SSF53300 (SUPERFAMILY), SSF57850 (SUPERFAMILY)	EC:6.3.2.19
IMGA|Medtr2g103140.1	2.49638	acyl-protein thioesterase 2-like	IPR003140 (PFAM); G3DSA:3.40.50.1820 (GENE3D), PTHR10655 (PANTHER), PTHR10655:SF5 (PANTHER), SSF53474 (SUPERFAMILY)	EC:3.1.1.21; EC:3.1.1.1
IMGA|Medtr8g105720.1	2.49567	pentatricopeptide repeat-containing protein	IPR002885 (PFAM); IPR011990 (G3DSA:1.25.40.GENE3D); PTHR24015 (PANTHER), PTHR24015:SF75 (PANTHER), PF14432 (PFAM)	-
IMGA|Medtr5g058720.1	2.49404	peroxin 19-1	no IPS match	-
IMGA|Medtr2g015380.1	2.48517	nudix hydrolase 15	IPR000086 (G3DSA:3.90.79.GENE3D); IPR015797 (SUPERFAMILY); PTHR12992 (PANTHER), PTHR12992:SF0 (PANTHER)	EC:3.6.1.22
IMGA|Medtr6g006210.1	2.48158	hypothetical protein MTR_6g006210 [Medicago truncatula]	no IPS match	-
IMGA|Medtr1g104840.1	2.48042	protein	no IPS match	-
IMGA|Medtr5g096150.1	2.47828	red chlorophyll catabolite reductase	IPR009439 (PFAM)	-
IMGA|Medtr4g075270.1	2.47748	pentatricopeptide repeat-containing protein	IPR002885 (PFAM); IPR011990 (G3DSA:1.25.40.GENE3D); PTHR24015 (PANTHER), PTHR24015:SF175 (PANTHER), SSF81901 (SUPERFAMILY)	-
IMGA|Medtr1g095540.1	2.47659	serine carboxypeptidase-like protein	IPR001563 (PRINTS); IPR018202 (PROSITE); G3DSA:3.40.50.1820 (GENE3D), PTHR11802:SF8 (PANTHER), SSF53474 (SUPERFAMILY)	EC:3.4.16.0
IMGA|Medtr2g100090.1	2.47645	nucleosome chromatin assembly factor group	IPR001680 (PFAM); IPR015943 (G3DSA:2.130.10.GENE3D); IPR017986 (PROFILE); IPR022052 (PFAM); PTHR22850 (PANTHER), PTHR22850:SF14 (PANTHER)	EC:2.3.1.48
IMGA|AC23548749.1	2.4755	protein	no IPS match	-
IMGA|Medtr1g075100.1	2.47192	protein	IPR012336 (G3DSA:3.40.30.GENE3D); IPR013766 (PFAM)	-
IMGA|Medtr3g009050.1	2.47069	leucine-rich repeat-containing protein	IPR001611 (PFAM); IPR013210 (PFAM); G3DSA:3.80.10.10 (GENE3D), PTHR24420 (PANTHER), PF13855 (PFAM), SSF52047 (SUPERFAMILY)	EC:1.3.1.74
IMGA|Medtr3g065140.1	2.47067	centromere protein v-like	IPR006913 (G3DSA:3.90.1590.GENE3D); IPR011057 (SUPERFAMILY)	-
IMGA|Medtr1g088720.1	2.4681	dna mismatch repair protein	IPR002099 (PANTHER); IPR003594 (G3DSA:3.30.565.GENE3D); IPR013507 (PFAM); IPR014721 (G3DSA:3.30.230.GENE3D); IPR014762 (PROSITE); IPR014763 (TIGRFAMs); IPR014790 (PFAM); IPR015434 (PTHR10073:PANTHER); IPR020568 (SUPERFAMILY); PF13589 (PFAM), SSF118116 (SUPERFAMILY)	EC:3.6.1.3
IMGA|Medtr5g069180.1	2.46807	heavy metal transport detoxification domain-containing protein	IPR006121 (PFAM); G3DSA:3.30.70.100 (GENE3D), PTHR22814 (PANTHER), PTHR22814:SF51 (PANTHER)	-
IMGA|Medtr3g009020.1	2.46005	glucan -beta-glucosidase	IPR001547 (PFAM); IPR008999 (SUPERFAMILY); IPR013781 (G3DSA:3.20.20.GENE3D); IPR017853 (SUPERFAMILY); G3DSA:2.80.10.50 (GENE3D), PTHR10551 (PANTHER), PTHR10551:SF6 (PANTHER)	EC:3.2.1.0
IMGA|Medtr3g082770.1	2.45961	nudix hydrolase	IPR000086 (G3DSA:3.90.79.GENE3D); IPR015797 (SUPERFAMILY); IPR020084 (PROSITE); PTHR13994 (PANTHER), PTHR13994:SF2 (PANTHER), SignalP-NN(euk) (SIGNALP), tmhmm (TMHMM)	EC:3.6.1.13; EC:3.6.1.9
IMGA|Medtr7g075900.1	2.45615	subtilisin-like protease-like	IPR000209 (G3DSA:3.40.50.GENE3D); IPR003137 (PFAM); IPR010259 (PFAM); IPR015500 (PRINTS); IPR023827 (PROSITE); IPR023828 (PROSITE); G3DSA:3.50.30.30 (GENE3D), PTHR10795:SF17 (PANTHER)	EC:3.4.21.0
IMGA|Medtr4g083680.1	2.45585	lob domain-containing protein 4-like	IPR004883 (PFAM); PTHR31301 (PANTHER)	-
IMGA|AC2356737.1	2.45498	cysteine-rich receptor-like protein kinase	IPR000719 (PFAM); IPR002290 (SMART); IPR008271 (PROSITE); IPR011009 (SUPERFAMILY); IPR017441 (PROSITE); IPR020635 (SMART); G3DSA:1.10.510.10 (GENE3D), G3DSA:3.30.200.20 (GENE3D), PTHR24420 (PANTHER), PTHR24420:SF412 (PANTHER)	EC:2.7.11.0
IMGA|Medtr6g083700.1	2.45485	calmodulin-binding protein	IPR012416 (PFAM); PTHR31713 (PANTHER), PTHR31713:SF0 (PANTHER)	-
IMGA|Medtr4g122070.1	2.45379	fip1 motif-containing protein	IPR007854 (PFAM); PTHR13484 (PANTHER)	-
IMGA|Medtr7g010020.1	2.45279	homeobox-leucine zipper protein hat7-like	IPR000047 (PRINTS); IPR001356 (PFAM); IPR003106 (PFAM); IPR009057 (G3DSA:1.10.10.GENE3D); IPR017970 (PROSITE); G3DSA:1.20.5.170 (GENE3D), PTHR24326 (PANTHER), PTHR24326:SF74 (PANTHER)	-
IMGA|Medtr4g028090.1	2.45219	probably inactive leucine-rich repeat receptor-like protein kinase at3g28040-like	IPR000719 (PROFILE); IPR001245 (PFAM); IPR001611 (PFAM); IPR011009 (SUPERFAMILY); IPR013210 (PFAM); IPR013320 (G3DSA:2.60.120.GENE3D); IPR017441 (PROSITE); PR00019 (PRINTS), G3DSA:1.10.510.10 (GENE3D), G3DSA:3.30.200.20 (GENE3D), G3DSA:3.80.10.10 (GENE3D), PTHR24420 (PANTHER), PTHR24420:SF291 (PANTHER), PF13855 (PFAM), SSF52058 (SUPERFAMILY)	-
IMGA|Medtr7g031370.1	2.45161	ankyrin repeat domain-containing protein	IPR002110 (SMART); IPR020683 (G3DSA:1.25.40.GENE3D); PTHR24198 (PANTHER)	-
IMGA|Medtr1g072820.1	2.44784	atp-dependent dna helicase	IPR000212 (PANTHER); IPR014017 (PFAM); G3DSA:3.40.50.300 (GENE3D), SSF52540 (SUPERFAMILY)	-
IMGA|AC14054518.1	2.44719	ras-related protein raba1f-like	IPR001806 (PRINTS); IPR003579 (SMART); IPR005225 (TIGRFAMs); G3DSA:3.40.50.300 (GENE3D), PTHR24073 (PANTHER), PTHR24073:SF87 (PANTHER), PS51419 (PROFILE), SSF52540 (SUPERFAMILY)	-
IMGA|Medtr1g102350.1	2.44566	subtilisin-like protease	IPR000209 (G3DSA:3.40.50.GENE3D); IPR003137 (PFAM); IPR009020 (SUPERFAMILY); IPR010259 (PFAM); IPR015500 (PRINTS); IPR023828 (PROSITE); G3DSA:3.30.70.80 (GENE3D), G3DSA:3.50.30.30 (GENE3D), PTHR10795:SF17 (PANTHER)	EC:3.4.21.0
IMGA|Medtr4g053770.1	2.44562	fatty acyl- reductase	IPR013120 (PFAM); IPR016040 (G3DSA:3.40.50.GENE3D); IPR026055 (PANTHER); PTHR11011:SF1 (PANTHER), SSF51735 (SUPERFAMILY)	-
IMGA|Medtr6g060660.1	2.44265	mitotic apparatus protein p62-like	Coil (COILS); CYTOPLASMIC_DOMAIN (PHOBIUS); TRANSMEMBRANE (PHOBIUS); NON_CYTOPLASMIC_DOMAIN (PHOBIUS); TMhelix (TMHMM)
IMGA|Medtr4g113820.1	2.44122	early nodulin 93 protein	IPR005050 (PRODOM)	-
IMGA|Medtr3g116510.2	2.44	glucan endo- -beta-glucosidase	IPR000490 (PFAM); IPR012946 (PFAM); IPR013781 (G3DSA:3.20.20.GENE3D); IPR017853 (SUPERFAMILY); PTHR32227 (PANTHER), PTHR32227:SF18 (PANTHER)	EC:3.2.1.39
IMGA|Medtr7g057170.1	2.43758	protein	IPR000719 (PFAM); IPR001611 (PROFILE); IPR008271 (PROSITE); IPR011009 (SUPERFAMILY); IPR017441 (PROSITE); IPR024788 (PFAM); G3DSA:1.10.510.10 (GENE3D), G3DSA:3.30.200.20 (GENE3D), G3DSA:3.80.10.10 (GENE3D), PTHR24420 (PANTHER), PTHR24420:SF220 (PANTHER), SSF52058 (SUPERFAMILY)	EC:2.7.11.25
IMGA|Medtr3g084790.1	2.43526	phragmoplast-associated kinesin-related protein	IPR001752 (PRINTS); IPR010544 (PFAM); IPR019821 (PROSITE); PTHR24115 (PANTHER), PTHR24115:SF103 (PANTHER), SSF52540 (SUPERFAMILY)	EC:3.6.4.4
IMGA|Medtr3g096990.1	2.43145	filament-like plant protein	IPR008587 (PFAM); PTHR31580 (PANTHER)	-
IMGA|Medtr2g101850.1	2.43068	dynein light chain flagellar outer arm	IPR001372 (G3DSA:3.30.740.GENE3D); PTHR11886:SF22 (PANTHER)	-
IMGA|Medtr2g044920.2	2.42798	50s ribosomal protein l18	IPR005484 (PFAM); G3DSA:3.30.420.100 (GENE3D), SSF53137 (SUPERFAMILY)	-
IMGA|Medtr6g007010.1	2.42482	myosin-like protein	IPR001609 (PFAM); PTHR13140 (PANTHER), PTHR13140:SF37 (PANTHER), SSF52540 (SUPERFAMILY)	-
IMGA|Medtr1g101280.1	2.42212	homeobox-leucine zipper protein anthocyaninless 2-like	IPR001356 (PFAM); IPR002913 (PFAM); IPR009057 (G3DSA:1.10.10.GENE3D); IPR017970 (PROSITE); PTHR24325 (PANTHER), PTHR24325:SF0 (PANTHER), SSF55961 (SUPERFAMILY)	-
IMGA|Medtr5g034790.1	2.42118	ring-h2 finger protein atl46-like	IPR001841 (PFAM); IPR013083 (G3DSA:3.30.40.GENE3D); PTHR14155 (PANTHER), PTHR14155:SF23 (PANTHER), SSF57850 (SUPERFAMILY)	-
IMGA|Medtr5g056160.1	2.42109	nuclease s1	IPR003154 (PFAM); IPR008947 (G3DSA:1.10.575.GENE3D); PTHR32188 (PANTHER)	-
IMGA|AC23310944.1	2.42046	f-box protein	no IPS match	-
IMGA|Medtr4g124650.1	2.41993	kinesin-like protein	IPR001752 (PRINTS); IPR019821 (PROSITE); IPR021881 (PFAM); PTHR24115 (PANTHER), PTHR24115:SF79 (PANTHER), SSF52540 (SUPERFAMILY)	-
IMGA|Medtr3g104370.2	2.41561	myb transcription factor	IPR001005 (PFAM); IPR001878 (G3DSA:4.10.60.GENE3D); IPR009057 (G3DSA:1.10.10.GENE3D); IPR017930 (PROFILE); PTHR31243 (PANTHER)	-
IMGA|Medtr1g100180.1	2.4121	multidrug resistance	IPR002528 (PFAM); PTHR11206 (PANTHER), PTHR11206:SF21 (PANTHER)	-
IMGA|Medtr7g080460.1	2.4081	ap2 domain-containing transcription factor	IPR001471 (PRINTS); IPR016177 (SUPERFAMILY); PTHR32467 (PANTHER), PTHR32467:SF0 (PANTHER)	-
IMGA|Medtr4g084390.1	2.40788	dna-directed rna polymerase ii subunit rpb3-a	IPR001514 (PROSITE); IPR009025 (SUPERFAMILY); IPR011261 (PFAM); IPR011262 (G3DSA:2.170.120.GENE3D); IPR011263 (SMART); G3DSA:3.30.1360.10 (GENE3D), PTHR11800 (PANTHER), PTHR11800:SF2 (PANTHER)	EC:2.7.7.6
IMGA|Medtr3g093270.1	2.39929	unc93-like protein	IPR010291 (PFAM); IPR016196 (SUPERFAMILY); G3DSA:1.20.1250.20 (GENE3D), PTHR23294 (PANTHER), PTHR23294:SF0 (PANTHER)	-
IMGA|Medtr5g007850.1	2.39871	mitochondrial inner membrane protease subunit 2	IPR000223 (PRINTS); IPR011056 (G3DSA:2.10.109.GENE3D); IPR015927 (SUPERFAMILY); IPR019759 (PFAM); IPR026726 (PTHR12383:PANTHER)	-
IMGA|Medtr3g084400.1	2.3954	xyloglucan galactosyltransferase katamari1-like	IPR004263 (PFAM); PTHR11062 (PANTHER), PTHR11062:SF11 (PANTHER)	-
IMGA|Medtr4g087380.2	2.39207	protein	no IPS match	-
IMGA|Medtr3g082680.1	2.39099	hypothetical protein MTR_3g082680 [Medicago truncatula]	PS51257 (PROFILE)	-
IMGA|Medtr6g031060.1	2.39098	double-stranded rna-specific adenosine deaminase	IPR002466 (PFAM); PTHR10910 (PANTHER), PTHR10910:SF16 (PANTHER)	EC:3.5.4.4
IMGA|Medtr2g009720.2	2.38909	gmp synthase	IPR017926 (PFAM); G3DSA:3.40.50.880 (GENE3D), PTHR11922 (PANTHER), PTHR11922:SF14 (PANTHER), SSF52317 (SUPERFAMILY)	-
IMGA|Medtr4g124910.1	2.389	20 kda chaperonin	IPR011032 (SUPERFAMILY); IPR017416 (PIR); IPR018369 (PROSITE); IPR020818 (PRINTS); PTHR10772:SF0 (PANTHER)	-
IMGA|Medtr4g131750.1	2.38871	dead-box atp-dependent rna helicase 58	IPR001650 (PFAM); IPR011545 (PFAM); IPR014001 (SMART); IPR014014 (PROFILE); G3DSA:3.40.50.300 (GENE3D), PTHR24031 (PANTHER), PTHR24031:SF83 (PANTHER), SSF52540 (SUPERFAMILY)	-
IMGA|Medtr8g046440.1	2.38759	inward rectifying potassium channel	IPR000595 (PFAM); IPR003938 (PRINTS); IPR013099 (PFAM); IPR014710 (G3DSA:2.60.120.GENE3D); IPR018490 (SUPERFAMILY); G3DSA:1.10.287.630 (GENE3D), G3DSA:1.10.287.70 (GENE3D), PTHR10217 (PANTHER), PTHR10217:SF7 (PANTHER), SSF81324 (SUPERFAMILY)	EC:2.3.1.16
IMGA|AC23366039.1	2.38585	alpha-xylosidase precursor	IPR000322 (PANTHER); IPR011013 (SUPERFAMILY); PTHR22762:SF9 (PANTHER), SignalP-NN(euk) (SIGNALP), tmhmm (TMHMM)	EC:3.2.1.20; EC:3.2.1.55; EC:3.2.1.37
IMGA|Medtr3g083540.1	2.38103	protein	IPR001005 (PFAM); IPR009057 (G3DSA:1.10.10.GENE3D); IPR017930 (PROFILE); PTHR10641 (PANTHER), PTHR10641:SF203 (PANTHER)	-
IMGA|Medtr1g071680.1	2.37874	type i inositol- -trisphosphate 5-phosphatase cvp2-like	IPR000300 (SMART); IPR005135 (PFAM); G3DSA:3.60.10.10 (GENE3D), PTHR11200 (PANTHER), PTHR11200:SF29 (PANTHER)	EC:3.1.3.56
IMGA|Medtr1g085980.1	2.37694	palmitoyltransferase erf2	IPR001594 (PFAM); PTHR22883 (PANTHER)	EC:1.3.1.74
IMGA|Medtr8g039620.1	2.37619	ankyrin repeat-containing protein	IPR002110 (SMART); IPR020683 (G3DSA:1.25.40.GENE3D); IPR026961 (PFAM); PTHR24198 (PANTHER)	-
IMGA|Medtr6g088280.1	2.37388	protein	no IPS match	-
IMGA|Medtr3g080810.1	2.37182	endo-1 4-beta-glucanase	IPR001701 (PFAM); IPR008928 (SUPERFAMILY); IPR012341 (G3DSA:1.50.10.GENE3D); IPR018221 (PROSITE); PTHR22298 (PANTHER), PTHR22298:SF3 (PANTHER)	EC:3.2.1.4
IMGA|Medtr1g014340.1	2.37152	pentatricopeptide repeat-containing protein	IPR002885 (PFAM); IPR011990 (G3DSA:1.25.40.GENE3D); PTHR24015 (PANTHER), PTHR24015:SF88 (PANTHER), SSF48452 (SUPERFAMILY)	-
IMGA|Medtr8g072560.1	2.37014	auxin efflux carrier-like protein	IPR004776 (PFAM); PTHR31651 (PANTHER)	-
IMGA|Medtr1g072800.1	2.36944	atp-dependent dna helicase	IPR000212 (PANTHER); IPR014016 (PFAM); IPR014017 (PFAM); G3DSA:3.40.50.300 (GENE3D), SSF52540 (SUPERFAMILY)	-
IMGA|Medtr8g018050.1	2.3683	tir-nbs-lrr resistance protein	IPR000157 (PFAM); G3DSA:3.40.50.10140 (GENE3D), PTHR11017 (PANTHER), PTHR11017:SF130 (PANTHER)	-
IMGA|Medtr1g056470.1	2.36673	cell differentiation protein rcd1-like protein	IPR007216 (PANTHER); PTHR12262:SF0 (PANTHER)	-
IMGA|Medtr3g072120.1	2.36654	armadillo beta-catenin-like repeat-containing protein	IPR011989 (G3DSA:1.25.10.GENE3D); IPR016024 (SUPERFAMILY)	-
IMGA|Medtr5g087780.1	2.36642	probable inactive receptor kinase at5g10020-like	IPR000719 (PROFILE); IPR001245 (PFAM); IPR001611 (PFAM); IPR011009 (SUPERFAMILY); IPR013210 (PFAM); G3DSA:1.10.510.10 (GENE3D), G3DSA:3.30.200.20 (GENE3D), G3DSA:3.80.10.10 (GENE3D), PTHR24420 (PANTHER), PTHR24420:SF309 (PANTHER), SSF52058 (SUPERFAMILY)	-
IMGA|Medtr5g071540.1	2.36426	protein	IPR000504 (PFAM); IPR012677 (G3DSA:3.30.70.GENE3D); PTHR24012 (PANTHER), PTHR24012:SF78 (PANTHER), SSF54928 (SUPERFAMILY)	-
IMGA|Medtr7g026520.1	2.36394	hypothetical protein MTR_7g026520 [Medicago truncatula]	no IPS match	EC:2.7.11.0
IMGA|Medtr2g014170.1	2.36373	dof zinc finger protein	IPR003851 (PRODOM); PTHR31992 (PANTHER), PTHR31992:SF0 (PANTHER)	-
IMGA|Medtr5g043210.1	2.36342	chorismate mutase	IPR008238 (G3DSA:1.10.590.GENE3D); IPR020822 (PFAM); PTHR21145:SF0 (PANTHER)	EC:5.4.99.5; EC:1.11.1.11
IMGA|Medtr2g065550.1	2.36205	auxin-induced protein 5ng4	IPR000620 (PFAM); PTHR31218 (PANTHER), SSF103481 (SUPERFAMILY)	-
IMGA|Medtr2g059590.1	2.36174	argonaute protein group	IPR003100 (PFAM); IPR014811 (PFAM); G3DSA:2.170.260.10 (GENE3D), PTHR22891 (PANTHER), PTHR22891:SF0 (PANTHER)	-
IMGA|Medtr8g040700.1	2.36001	rsm22-like protein	IPR007533 (PANTHER); IPR015324 (PFAM); G3DSA:3.40.50.150 (GENE3D), PTHR21320:SF1 (PANTHER), SSF53335 (SUPERFAMILY)	EC:2.1.1.0
IMGA|Medtr8g006190.1	2.35857	ubiquitin carboxyl-terminal hydrolase	IPR002083 (PFAM); IPR008974 (SUPERFAMILY); IPR013322 (G3DSA:2.60.210.GENE3D); PTHR24006 (PANTHER)	-
IMGA|Medtr2g098180.1	2.35758	ap2 domain-containing transcription factor	IPR001471 (PRINTS); IPR016177 (SUPERFAMILY); PTHR32467 (PANTHER), PTHR32467:SF0 (PANTHER)	EC:1.3.1.74
IMGA|Medtr4g018760.1	2.35742	probable sugar phosphate phosphate translocator at3g11320-like	IPR000620 (PFAM); IPR004853 (PFAM); PTHR11132 (PANTHER), SSF103481 (SUPERFAMILY)	-
IMGA|Medtr8g095150.1	2.3546	mac perforin domain containing protein	IPR020864 (PFAM); PTHR32413 (PANTHER), PTHR32413:SF0 (PANTHER)	-
IMGA|Medtr3g109760.1	2.35332	gata transcription factor	IPR000679 (PFAM); IPR013088 (G3DSA:3.30.50.GENE3D); IPR016679 (PIR); PTHR10071 (PANTHER), PTHR10071:SF113 (PANTHER), SSF57716 (SUPERFAMILY)	-
IMGA|Medtr5g084950.1	2.35247	triacylglycerol lipase 2-like	IPR000073 (PFAM); IPR006693 (PFAM); IPR025483 (PIR); G3DSA:3.40.50.1820 (GENE3D), PTHR11005 (PANTHER), PTHR11005:SF0 (PANTHER), PS00120 (PROSITE), SSF53474 (SUPERFAMILY)	-
IMGA|Medtr4g068310.1	2.35137	b3 domain-containing protein	IPR003340 (PFAM); IPR015300 (G3DSA:2.40.330.GENE3D); PTHR31920 (PANTHER), PTHR31920:SF0 (PANTHER)	-
IMGA|Medtr3g010780.1	2.34698	pectinesterase pectinesterase inhibitor 24-like	IPR000070 (PFAM); IPR006501 (G3DSA:1.20.140.GENE3D); IPR011050 (SUPERFAMILY); IPR012334 (G3DSA:2.160.20.GENE3D); IPR018040 (PROSITE); PTHR31707 (PANTHER), PTHR31707:SF0 (PANTHER)	EC:3.1.1.11
IMGA|Medtr5g005540.1	2.3387	protein	IPR006094 (PFAM); IPR007173 (PFAM); IPR010030 (TIGRFAMs); IPR016166 (PROFILE); IPR016168 (G3DSA:3.30.465.GENE3D); PTHR13878 (PANTHER), PTHR13878:SF15 (PANTHER)	EC:1.1.1.158; EC:1.1.3.37; EC:1.1.3.8
IMGA|Medtr3g086310.1	2.33606	pectate lyase	IPR002022 (PFAM); IPR006626 (SMART); IPR011050 (SUPERFAMILY); IPR012334 (G3DSA:2.160.20.GENE3D); IPR018082 (PRINTS); PTHR31683 (PANTHER), PTHR31683:SF0 (PANTHER)	EC:4.2.2.2
IMGA|Medtr8g104200.1	2.33595	kinesin 4-like protein	IPR001715 (G3DSA:1.10.418.GENE3D); IPR001752 (PRINTS); PTHR24115 (PANTHER), PTHR24115:SF184 (PANTHER), SSF52540 (SUPERFAMILY)	-
IMGA|Medtr3g062840.1	2.33296	protein	IPR010605 (PFAM)	-
IMGA|Medtr5g017580.1	2.33282	protein	no IPS match	-
IMGA|Medtr2g075910.1	2.33185	hypothetical protein MTR_2g075910 [Medicago truncatula]	IPR006943 (PFAM); PTHR31161 (PANTHER), PTHR31161:SF0 (PANTHER)	-
IMGA|Medtr8g092260.1	2.33016	f-box family protein	IPR026960 (PFAM)	-
IMGA|Medtr3g110710.1	2.32936	xylulose kinase	IPR018484 (PFAM); IPR018485 (PFAM); G3DSA:3.30.420.40 (GENE3D), PTHR10196 (PANTHER), PTHR10196:SF10 (PANTHER), SSF53067 (SUPERFAMILY)	EC:2.7.1.17
IMGA|Medtr3g116410.1	2.32932	burp domain-containing protein	IPR004873 (PFAM); PTHR31236 (PANTHER), PTHR31236:SF0 (PANTHER)	-
IMGA|Medtr6g034620.1	2.32699	fatty acyl- reductase	IPR013120 (PFAM); IPR016040 (G3DSA:3.40.50.GENE3D); IPR026055 (PANTHER); PTHR11011:SF1 (PANTHER), SSF51735 (SUPERFAMILY)	EC:1.2.1.50
IMGA|Medtr6g021610.1	2.32649	ccp	IPR009810 (PFAM)	-
IMGA|Medtr5g035530.1	2.32286	resistance protein	IPR000767 (PRINTS); IPR001611 (PFAM); IPR002182 (PFAM); G3DSA:3.40.50.300 (GENE3D), G3DSA:3.80.10.10 (GENE3D), PTHR23155 (PANTHER), SSF52047 (SUPERFAMILY), SSF52058 (SUPERFAMILY), SSF52540 (SUPERFAMILY)	-
IMGA|Medtr3g101350.2	2.32223	uroporphyrinogen-iii synthase	IPR003754 (PFAM); G3DSA:3.40.50.10090 (GENE3D)	EC:4.2.1.75
IMGA|Medtr7g110050.1	2.3222	polygalacturonase at1g48100-like	IPR000743 (PFAM); IPR006626 (SMART); IPR011050 (SUPERFAMILY); IPR012334 (G3DSA:2.160.20.GENE3D); PTHR31375 (PANTHER), PTHR31375:SF0 (PANTHER)	EC:3.2.1.67; EC:3.2.1.15
IMGA|Medtr5g037400.2	2.31918	#NAME?	IPR011990 (G3DSA:1.25.40.GENE3D); PTHR32526 (PANTHER), PTHR32526:SF2 (PANTHER), SSF48452 (SUPERFAMILY)	-
IMGA|Medtr2g099920.1	2.31826	tir-nbs-lrr resistance protein	IPR000157 (PFAM); IPR000767 (PRINTS); IPR002182 (PFAM); G3DSA:3.40.50.10140 (GENE3D), G3DSA:3.40.50.300 (GENE3D), G3DSA:3.80.10.10 (GENE3D), PTHR11017 (PANTHER), PTHR11017:SF130 (PANTHER), SSF46785 (SUPERFAMILY), SSF52058 (SUPERFAMILY), SSF52540 (SUPERFAMILY)	-
IMGA|Medtr4g006690.1	2.31788	golgi snare 11 protein	SignalP-NN(euk) (SIGNALP), tmhmm (TMHMM)	-
IMGA|Medtr8g099900.1	2.31645	protein	IPR002646 (PFAM); G3DSA:1.10.3090.10 (GENE3D), G3DSA:3.30.460.10 (GENE3D), PTHR13734 (PANTHER), PTHR13734:SF12 (PANTHER), PF12627 (PFAM), SSF81301 (SUPERFAMILY), SSF81891 (SUPERFAMILY)	EC:2.7.7.19
IMGA|Medtr4g022240.1	2.31593	protein	IPR003406 (PFAM); PTHR19297 (PANTHER), PTHR19297:SF2 (PANTHER)	EC:2.4.2.26
IMGA|Medtr5g062290.1	2.31453	glucan -beta-glucosidase	IPR001547 (PFAM); IPR008999 (SUPERFAMILY); IPR013781 (G3DSA:3.20.20.GENE3D); IPR017853 (SUPERFAMILY); G3DSA:2.80.10.50 (GENE3D), PTHR10551 (PANTHER), PTHR10551:SF6 (PANTHER), SignalP-NN(euk) (SIGNALP), tmhmm (TMHMM)	EC:3.2.1.0
IMGA|Medtr1g009650.2	2.31389	pentatricopeptide repeat-containing protein	IPR000644 (PFAM); IPR002885 (PFAM); G3DSA:3.10.580.10 (GENE3D), PTHR24015 (PANTHER)	-
IMGA|Medtr3g114540.1	2.31301	rna pseudourine synthase 2	IPR002942 (G3DSA:3.10.290.GENE3D); IPR006145 (PFAM); IPR006224 (PROSITE); IPR020103 (SUPERFAMILY); PTHR10436 (PANTHER), PTHR10436:SF39 (PANTHER), SSF55174 (SUPERFAMILY)	EC:5.4.99.12
IMGA|Medtr7g083060.1	2.31167	metal ion binding protein	IPR006121 (PFAM); G3DSA:3.30.70.100 (GENE3D), PTHR22814 (PANTHER), PTHR22814:SF32 (PANTHER)	-
IMGA|Medtr2g094620.1	2.31127	pleckstrin homology and lipid-binding start domain-containing protein	IPR001849 (PFAM); IPR002913 (PFAM); IPR009769 (PFAM); IPR011993 (G3DSA:2.30.29.GENE3D); IPR023393 (G3DSA:3.30.530.GENE3D); PTHR31085 (PANTHER), PTHR31085:SF0 (PANTHER), SSF50729 (SUPERFAMILY), SSF55961 (SUPERFAMILY)	-
IMGA|Medtr3g095680.1	2.31005	protein kinase	IPR000719 (PFAM); IPR008271 (PROSITE); IPR011009 (SUPERFAMILY); G3DSA:1.10.510.10 (GENE3D), G3DSA:3.30.200.20 (GENE3D), PTHR13902 (PANTHER), PTHR13902:SF15 (PANTHER)	EC:2.7.11.0; EC:2.7.10.0
IMGA|Medtr7g092270.1	2.30967	ccp-like protein	no IPS match	-
IMGA|Medtr7g038150.1	2.30659	at4g23490 f16g20_190	IPR006740 (PFAM); PTHR10811 (PANTHER), PTHR10811:SF5 (PANTHER)	-
IMGA|Medtr2g020590.1	2.30592	1-deoxy-d-xylulose 5-phosphate synthase	IPR005474 (PROSITE); IPR005475 (PFAM); IPR005476 (PFAM); IPR005477 (PFAM); IPR009014 (SUPERFAMILY); IPR015941 (G3DSA:3.40.50.GENE3D); IPR020826 (PROSITE); G3DSA:3.40.50.970 (GENE3D), PTHR11624 (PANTHER), PTHR11624:SF20 (PANTHER), SSF52518 (SUPERFAMILY)	EC:2.2.1.7
IMGA|Medtr5g030860.1	2.30489	probable beta-d-xylosidase 6-like	IPR001764 (PRINTS); IPR002772 (G3DSA:3.40.50.GENE3D); IPR017853 (SUPERFAMILY); IPR026892 (PANTHER); PTHR30620:SF0 (PANTHER)	EC:3.2.1.37
IMGA|Medtr5g028090.1	2.30478	ankyrin repeat-containing protein	IPR002110 (SMART); IPR020683 (G3DSA:1.25.40.GENE3D); PF14244 (PFAM)	-
IMGA|Medtr1g072300.1	2.30276	pentatricopeptide repeat-containing protein	IPR001680 (SMART); IPR002885 (PFAM); IPR011990 (G3DSA:1.25.40.GENE3D); IPR015943 (G3DSA:2.130.10.GENE3D); PTHR24015 (PANTHER), PTHR24015:SF124 (PANTHER)	-
IMGA|Medtr5g042910.1	2.30235	protein	IPR009769 (PFAM); PTHR31558 (PANTHER), PTHR31558:SF0 (PANTHER)	-
IMGA|Medtr8g094070.1	2.30202	dna excision repair protein ercc-6-like	IPR000330 (PFAM); IPR001650 (PFAM); IPR014001 (SMART); G3DSA:3.40.50.300 (GENE3D), PTHR10799 (PANTHER), PTHR10799:SF257 (PANTHER), SSF52540 (SUPERFAMILY)	-
IMGA|Medtr4g078740.1	2.2978	reticulon-like protein b17-like	IPR003388 (PANTHER); PTHR10994:SF27 (PANTHER)	-
IMGA|Medtr2g035310.1	2.29721	melanoma-associated antigen	IPR002190 (PANTHER); PTHR11736:SF6 (PANTHER)	-
IMGA|Medtr5g060420.1	2.29655	protein	no IPS match	-
IMGA|Medtr3g085460.1	2.29415	elmo domain-containing protein a-like	IPR006816 (PFAM); PTHR12771 (PANTHER), PTHR12771:SF3 (PANTHER)	-
IMGA|Medtr1g019040.1	2.29379	protein	IPR003877 (PFAM)	-
IMGA|Medtr1g105180.1	2.29323	irk-interacting protein	no IPS match	-
IMGA|Medtr3g087950.1	2.29311	gamma-glutamyl transpeptidase 1	IPR000101 (PRINTS); SSF56235 (SUPERFAMILY)	EC:2.6.1.2; EC:2.3.2.2; EC:2.6.1.44; EC:2.6.1.4; EC:2.3.2.15
IMGA|Medtr5g010230.1	2.29269	glutamate-cysteine ligase	IPR006336 (PFAM); SSF55931 (SUPERFAMILY)	EC:6.3.2.2
IMGA|AC2356673.1	2.29243	probable atp-dependent rna helicase dhx36-like	no IPS match	-
IMGA|Medtr4g123730.1	2.2912	atp binding	IPR001752 (PRINTS); IPR019821 (PROSITE); IPR024658 (PFAM); PTHR24115 (PANTHER), PTHR24115:SF103 (PANTHER), SSF52540 (SUPERFAMILY)	-
IMGA|Medtr5g039530.1	2.29014	hva22-like protein c	IPR004345 (PANTHER); PTHR12300:SF11 (PANTHER)	-
IMGA|Medtr6g086270.1	2.28995	dna mismatch repair protein msh6-2	IPR000432 (PFAM); IPR007695 (PFAM); IPR007696 (PFAM); IPR015536 (PTHR11361:PANTHER); IPR016151 (G3DSA:3.40.1170.GENE3D); G3DSA:1.10.1420.10 (GENE3D), G3DSA:3.40.50.300 (GENE3D), PTHR11361 (PANTHER), SSF52540 (SUPERFAMILY)	-
IMGA|Medtr3g062640.1	2.28707	kh domain-containing protein at2g38610-like	IPR004087 (SMART); IPR004088 (PFAM); G3DSA:3.30.1370.10 (GENE3D), PTHR11208 (PANTHER), SSF54791 (SUPERFAMILY)	-
IMGA|Medtr2g006280.1	2.28701	mlo-like protein 4	IPR004326 (PFAM); PTHR31942 (PANTHER), PTHR31942:SF0 (PANTHER)	-
IMGA|Medtr1g116580.1	2.28527	protein	IPR025927 (PFAM)	-
IMGA|Medtr5g009020.1	2.28357	ubiquitin-conjugating enzyme e2 19	IPR000608 (PFAM); IPR016135 (G3DSA:3.10.110.GENE3D); IPR023313 (PROSITE); PTHR24067 (PANTHER), PTHR24067:SF44 (PANTHER), SM00212 (SMART)	EC:6.3.2.19
IMGA|Medtr8g023130.1	2.28295	dna binding	IPR005516 (PFAM); PTHR31471 (PANTHER)	-
IMGA|Medtr3g062490.1	2.28119	dna primase small subunit	IPR002755 (PFAM); IPR014052 (PANTHER); G3DSA:3.90.920.10 (GENE3D), SSF56747 (SUPERFAMILY)	-
IMGA|Medtr1g018250.1	2.28099	tetratricopeptide repeat protein 7b-like	IPR011990 (G3DSA:1.25.40.GENE3D); IPR013026 (PROFILE); IPR013105 (PFAM); IPR019734 (PFAM); PTHR23083 (PANTHER), PTHR23083:SF163 (PANTHER), SSF48452 (SUPERFAMILY)	-
IMGA|Medtr5g024340.1	2.28099	protein phosphatase	IPR000222 (PROSITE); IPR001932 (G3DSA:3.60.40.GENE3D); IPR015655 (PANTHER); PTHR13832:SF92 (PANTHER)	-
IMGA|Medtr5g096530.1	2.28083	receptor protein kinase-like protein	IPR000719 (PFAM); IPR001611 (PFAM); IPR008271 (PROSITE); IPR011009 (SUPERFAMILY); IPR013210 (PFAM); PR00019 (PRINTS), G3DSA:1.10.510.10 (GENE3D), G3DSA:3.30.200.20 (GENE3D), G3DSA:3.80.10.10 (GENE3D), PTHR24420 (PANTHER), PTHR24420:SF306 (PANTHER), PF13516 (PFAM), PF13855 (PFAM), SSF52058 (SUPERFAMILY)	EC:2.7.11.0
IMGA|Medtr5g015840.1	2.27916	protein	IPR019438 (PFAM); IPR019438 (PANTHER); PTHR21314:SF0 (PANTHER)
IMGA|Medtr2g015890.2	2.27595	protein	IPR011598 (G3DSA:4.10.280.GENE3D); PTHR10985 (PANTHER), PTHR10985:SF43 (PANTHER)	-
IMGA|Medtr7g086700.1	2.27531	hsp40 cysteine-rich domain-containing protein	IPR001305 (G3DSA:2.10.230.GENE3D)	-
IMGA|Medtr2g059690.1	2.27527	protein argonaute pnh1-like	IPR003100 (PFAM); IPR003165 (PFAM); IPR012337 (SUPERFAMILY); G3DSA:2.170.260.10 (GENE3D), PTHR22891 (PANTHER), PTHR22891:SF0 (PANTHER)	-
IMGA|Medtr8g068800.1	2.27403	atp binding	no IPS match	-
IMGA|Medtr8g062760.1	2.27355	allene oxide cyclase	IPR009410 (PRODOM); SSF141493 (SUPERFAMILY)	EC:5.3.99.6
IMGA|Medtr7g085840.1	2.27288	glycosyltransferase-like protein	IPR004263 (PFAM); PTHR11062 (PANTHER), SignalP-NN(euk) (SIGNALP), tmhmm (TMHMM)	-
IMGA|Medtr1g075610.1	2.26721	cyclin-dependent kinase	IPR000719 (PFAM); IPR002290 (SMART); IPR008271 (PROSITE); IPR011009 (SUPERFAMILY); IPR017441 (PROSITE); G3DSA:1.10.510.10 (GENE3D), G3DSA:3.30.200.20 (GENE3D), PTHR24056 (PANTHER)	EC:2.7.11.23; EC:2.7.11.22
IMGA|Medtr8g093650.1	2.26413	protein	no IPS match	-
IMGA|Medtr2g102040.1	2.26266	protein	IPR019410 (PFAM); G3DSA:3.40.50.150 (GENE3D), PTHR23108 (PANTHER), SSF53335 (SUPERFAMILY)	-
IMGA|Medtr8g061030.1	2.26082	exonuclease domain-containing	IPR012337 (SUPERFAMILY); IPR013520 (PFAM); G3DSA:3.30.420.10 (GENE3D), PTHR23044 (PANTHER)	-
IMGA|Medtr5g040420.1	2.26028	protein fez-like	IPR003441 (PFAM); PTHR31555 (PANTHER)	-
IMGA|Medtr8g074330.1	2.2577	class i chitinase	IPR000726 (PFAM); IPR001002 (PRODOM); IPR018371 (PROSITE); IPR023346 (SUPERFAMILY); G3DSA:1.10.530.10 (GENE3D), PTHR22595 (PANTHER), PTHR22595:SF11 (PANTHER)	EC:3.2.1.14
IMGA|Medtr7g038350.1	2.25619	potyviral helper component protease-interacting protein 1	IPR001841 (PFAM); IPR013083 (G3DSA:3.30.40.GENE3D); PTHR22937 (PANTHER), PTHR22937:SF1 (PANTHER), SSF57850 (SUPERFAMILY)	-
IMGA|Medtr8g089250.1	2.25571	gamma-soluble nsf attachment protein	IPR000744 (PANTHER); IPR011990 (G3DSA:1.25.40.GENE3D); PTHR13768:SF2 (PANTHER), SSF48452 (SUPERFAMILY)	-
IMGA|Medtr7g068310.1	2.25432	upf0420 protein c16orf58-like	IPR006968 (PANTHER); PTHR12770:SF2 (PANTHER)	-
IMGA|Medtr4g007220.1	2.25388	glycosyltransferase family-37	IPR004938 (PFAM); PTHR31889 (PANTHER)	EC:2.4.1.69
IMGA|Medtr6g008840.1	2.25241	adp-glucose pyrophosphorylase-like protein	IPR001451 (PFAM); IPR005835 (PFAM); G3DSA:2.160.10.10 (GENE3D), G3DSA:3.90.550.10 (GENE3D), PTHR22572 (PANTHER), PTHR22572:SF15 (PANTHER), SSF53448 (SUPERFAMILY)	EC:2.7.7.13
IMGA|Medtr2g039620.1	2.25149	transcription factor myc4	IPR011598 (G3DSA:4.10.280.GENE3D); PTHR12565 (PANTHER)	-
IMGA|Medtr2g089140.1	2.24969	xyloglucan endotransglucosylase hydrolase	IPR000757 (PFAM); IPR008264 (PRINTS); IPR008985 (SUPERFAMILY); IPR010713 (PFAM); IPR013320 (G3DSA:2.60.120.GENE3D); IPR016455 (PIR); PTHR31062 (PANTHER)	EC:3.2.1.0; EC:2.4.1.207
IMGA|Medtr4g116080.1	2.24657	aldose 1-	no IPS match	-
IMGA|Medtr8g018290.1	2.24625	aminophospholipid atpase	IPR001757 (PRINTS); IPR006539 (PANTHER); IPR008250 (PFAM); IPR018303 (PROSITE); IPR023214 (G3DSA:3.40.50.GENE3D); IPR023299 (G3DSA:3.40.1110.GENE3D); IPR023300 (G3DSA:2.70.150.GENE3D); IPR023306 (SUPERFAMILY); PTHR24092:SF8 (PANTHER), PF12710 (PFAM), SSF81653 (SUPERFAMILY), SSF81665 (SUPERFAMILY)	EC:3.6.3.1
IMGA|AC22551832.1	2.24491	calcium-binding protein cml42	IPR011992 (G3DSA:1.10.238.GENE3D); IPR018247 (PROSITE); IPR018249 (PROFILE); PF13405 (PFAM), SSF47473 (SUPERFAMILY)	-
IMGA|Medtr7g113880.1	2.24476	glutathione synthetase	IPR004887 (G3DSA:3.40.50.GENE3D); IPR005615 (PIR); IPR013816 (G3DSA:3.30.470.GENE3D); IPR014042 (G3DSA:1.10.1080.GENE3D); IPR014049 (G3DSA:3.30.1490.GENE3D); IPR016185 (SUPERFAMILY); PTHR11130:SF0 (PANTHER), SSF56059 (SUPERFAMILY)	EC:6.3.2.3; EC:6.3.2.23
IMGA|Medtr2g087840.1	2.24391	kinesin-like protein	IPR001752 (PRINTS); IPR019821 (PROSITE); IPR024658 (PFAM); PTHR24115 (PANTHER), PTHR24115:SF103 (PANTHER), SSF52540 (SUPERFAMILY)	-
IMGA|Medtr1g086480.3	2.24256	adp-ribosylation factor	IPR006689 (PRINTS); IPR024156 (SMART); G3DSA:3.40.50.300 (GENE3D), PTHR11711 (PANTHER), SSF52540 (SUPERFAMILY)	-
IMGA|Medtr3g111290.1	2.24256	transcription factor bhlh93-like	IPR011598 (G3DSA:4.10.280.GENE3D); PTHR31945 (PANTHER), PTHR31945:SF0 (PANTHER)	-
IMGA|Medtr5g089100.1	2.24167	protein	no IPS match	-
IMGA|Medtr4g112350.1	2.24044	kinesin-like protein	IPR001752 (PRINTS); IPR019821 (PROSITE); PTHR24115 (PANTHER), PTHR24115:SF81 (PANTHER), SSF52540 (SUPERFAMILY)	-
IMGA|Medtr7g023590.1	2.24025	polygalacturonase inhibitor protein	IPR013210 (PFAM); IPR025875 (PFAM); PR00019 (PRINTS), G3DSA:3.80.10.10 (GENE3D), PTHR24420 (PANTHER), PF13516 (PFAM), SSF52058 (SUPERFAMILY)	-
IMGA|Medtr2g033920.2	2.23831	gdsl esterase lipase	IPR001087 (PFAM); PTHR22835 (PANTHER)	EC:3.1.1.1
IMGA|Medtr5g022530.1	2.23799	protein	IPR006867 (PFAM); IPR006868 (PFAM); PTHR21450 (PANTHER)	-
IMGA|Medtr1g073010.1	2.23651	gtpase obg	IPR006073 (PRINTS); IPR006169 (G3DSA:2.70.210.GENE3D); IPR014100 (PIR); G3DSA:3.40.50.300 (GENE3D), PTHR11702 (PANTHER), SSF52540 (SUPERFAMILY)	-
IMGA|Medtr5g035070.1	2.23228	trichome birefringence-like 27 protein	IPR025846 (PFAM); IPR026057 (PFAM); PTHR32285 (PANTHER), PTHR32285:SF0 (PANTHER)	-
IMGA|Medtr5g032780.1	2.23138	phototropic-responsive nph3-like protein	IPR004249 (PFAM); IPR011333 (G3DSA:3.30.710.GENE3D); PTHR32370 (PANTHER), PTHR32370:SF0 (PANTHER)	-
IMGA|Medtr5g040920.1	2.22994	pentatricopeptide repeat-containing protein	IPR002885 (PFAM); IPR011990 (G3DSA:1.25.40.GENE3D); PTHR24015 (PANTHER), PTHR24015:SF44 (PANTHER), PF14432 (PFAM)	-
IMGA|Medtr3g102310.1	2.22955	cyclin d3-1	IPR004367 (PFAM); IPR006671 (PFAM); IPR013763 (G3DSA:1.10.472.GENE3D); PTHR10177 (PANTHER), PTHR10177:SF76 (PANTHER)	-
IMGA|Medtr1g013360.1	2.2295	histidine kinase cytokinin receptor	IPR001789 (PFAM); IPR003594 (G3DSA:3.30.565.GENE3D); IPR003661 (PFAM); IPR004358 (PRINTS); IPR005467 (PROFILE); IPR009082 (SUPERFAMILY); IPR011006 (SUPERFAMILY); G3DSA:1.10.287.240 (GENE3D), G3DSA:3.30.450.20 (GENE3D), G3DSA:3.40.50.2300 (GENE3D), PTHR24423 (PANTHER), PTHR24423:SF339 (PANTHER), SSF55785 (SUPERFAMILY)	-
IMGA|Medtr5g028100.1	2.22574	ankyrin repeat-containing protein	IPR026961 (PFAM); TRANSMEMBRANE (PHOBIUS); CYTOPLASMIC_DOMAIN (PHOBIUS); TRANSMEMBRANE (PHOBIUS); NON_CYTOPLASMIC_DOMAIN (PHOBIUS); CYTOPLASMIC_DOMAIN (PHOBIUS); TRANSMEMBRANE (PHOBIUS); NON_CYTOPLASMIC_DOMAIN (PHOBIUS); CYTOPLASMIC_DOMAIN (PHOBIUS); TRANSMEMBRANE (PHOBIUS); TMhelix (TMHMM); TMhelix (TMHMM); TMhelix (TMHMM); TMhelix (TMHMM)
IMGA|Medtr1g021670.1	2.22436	at5g42660 mjb21_3	IPR006852 (PFAM); PTHR12956 (PANTHER), PTHR12956:SF15 (PANTHER)	EC:3.5.1.0
IMGA|AC2336722.1	2.22398	pentatricopeptide repeat-containing protein	IPR002885 (PFAM); IPR011990 (G3DSA:1.25.40.GENE3D); PTHR24015 (PANTHER), PTHR24015:SF145 (PANTHER), SSF48452 (SUPERFAMILY)	-
IMGA|Medtr4g122240.1	2.22278	della protein	IPR005202 (PFAM)	-
IMGA|Medtr8g087680.1	2.22112	ascorbate peroxidase	IPR002207 (PRINTS); G3DSA:1.10.520.10 (GENE3D)	EC:1.11.1.7
IMGA|Medtr7g024480.1	2.2211	protein	no IPS match	-
IMGA|Medtr4g055580.3	2.2199	f-box fbd lrr-repeat protein	IPR006566 (SMART); IPR006566 (PFAM)	-
IMGA|Medtr1g006430.1	2.21953	f-box fbd lrr-repeat protein	IPR001810 (PFAM); G3DSA:1.20.1280.50 (GENE3D), PTHR31639 (PANTHER)	-
IMGA|Medtr4g130920.1	2.21944	receptor-like protein kinase	IPR000719 (PFAM); IPR001611 (PFAM); IPR003591 (SMART); IPR011009 (SUPERFAMILY); PR00019 (PRINTS), G3DSA:1.10.510.10 (GENE3D), G3DSA:3.30.200.20 (GENE3D), G3DSA:3.80.10.10 (GENE3D), PTHR24420 (PANTHER), PTHR24420:SF208 (PANTHER), PF13516 (PFAM), PF13855 (PFAM), SSF52058 (SUPERFAMILY)	EC:2.7.11.0; EC:2.7.10.1; EC:3.1.3.16
IMGA|Medtr7g065510.1	2.21892	hypothetical protein MTR_7g065510 [Medicago truncatula]	no IPS match	-
IMGA|Medtr3g073530.1	2.21738	inactive rhomboid protein 1-like	IPR002610 (PANTHER); IPR022764 (PFAM); G3DSA:1.20.1540.10 (GENE3D), PTHR22936:SF0 (PANTHER), SSF144091 (SUPERFAMILY)	EC:3.4.21.0
IMGA|Medtr5g017200.1	2.21703	amino acid permease	IPR013057 (PFAM); PTHR22950 (PANTHER), PTHR22950:SF9 (PANTHER)	-
IMGA|Medtr4g059900.1	2.2163	ccp	IPR009810 (PFAM)	-
IMGA|Medtr4g090440.1	2.21514	protein	NON_CYTOPLASMIC_DOMAIN (PHOBIUS); TRANSMEMBRANE (PHOBIUS); CYTOPLASMIC_DOMAIN (PHOBIUS); TMhelix (TMHMM)	-
IMGA|Medtr2g089490.1	2.21413	d6-type cyclin	IPR004367 (PFAM); IPR006671 (PFAM); IPR013763 (G3DSA:1.10.472.GENE3D); PTHR10177 (PANTHER), PTHR10177:SF76 (PANTHER)	-
IMGA|Medtr3g092670.1	2.21005	double-strand telomere binding protein 1	no IPS match	-
IMGA|Medtr4g054980.1	2.20961	dna polymerase epsilon catalytic subunit a	IPR006133 (PFAM); IPR006134 (PFAM); IPR006172 (SMART); IPR012337 (SUPERFAMILY); IPR013697 (PFAM); G3DSA:3.30.420.10 (GENE3D), PTHR10670 (PANTHER), PTHR10670:SF0 (PANTHER), SSF56672 (SUPERFAMILY)	EC:2.7.7.7
IMGA|Medtr4g114410.1	2.20776	protein	IPR021467 (PFAM)	-
IMGA|Medtr3g095080.1	2.20672	wrky transcription factor	IPR003657 (G3DSA:2.20.25.GENE3D); PTHR31221 (PANTHER)	-
IMGA|Medtr5g091950.2	2.20574	probable leucine-rich repeat receptor-like serine threonine-protein kinase at3g14840-like	G3DSA:3.80.10.10 (GENE3D), PTHR24420 (PANTHER), PTHR24420:SF71 (PANTHER), SignalP-NN(euk) (SIGNALP), tmhmm (TMHMM), SSF52058 (SUPERFAMILY)	EC:2.7.10.0; EC:2.7.11.0
IMGA|Medtr2g010490.1	2.20489	hypothetical protein MTR_2g010490 [Medicago truncatula]	no IPS match	-
IMGA|Medtr3g082050.3	2.20445	zinc transporter	IPR003689 (PFAM); IPR004698 (TIGRFAMs); PTHR11040 (PANTHER), PTHR11040:SF1 (PANTHER)	EC:1.3.1.74
IMGA|Medtr2g011150.1	2.20402	protein	IPR000719 (PROFILE); IPR000742 (SMART); IPR000858 (PFAM); IPR001245 (PFAM); IPR001480 (G3DSA:2.90.10.GENE3D); IPR003609 (SMART); IPR008271 (PROSITE); IPR011009 (SUPERFAMILY); IPR013227 (PFAM); IPR024171 (PIR); G3DSA:1.10.510.10 (GENE3D), G3DSA:3.30.200.20 (GENE3D), PTHR24420 (PANTHER), PTHR24420:SF126 (PANTHER)	EC:2.7.11.0
IMGA|Medtr1g062210.1	2.20379	aspartic proteinase-like protein 2-like	IPR001461 (PRINTS); IPR009007 (G3DSA:2.40.70.GENE3D); IPR021109 (SUPERFAMILY); PTHR13683:SF98 (PANTHER), SignalP-NN(euk) (SIGNALP), tmhmm (TMHMM)	EC:3.4.23.0
IMGA|AC2336694.1	2.20325	n-terminal domain of eukaryotic serine threonine kinase-containing protein	IPR006016 (PFAM); IPR014729 (G3DSA:3.40.50.GENE3D); SSF52402 (SUPERFAMILY)	-
IMGA|Medtr4g127370.1	2.20266	alpha-l-fucosidase 2-like	IPR001398 (PRODOM); IPR008928 (SUPERFAMILY); IPR014347 (G3DSA:3.30.429.GENE3D); IPR016518 (PIR); PTHR31084 (PANTHER), PTHR31084:SF0 (PANTHER)	EC:3.2.1.63
IMGA|Medtr5g014040.1	2.2024	two-component response regulator-like aprr2	IPR001005 (PFAM); IPR001789 (PFAM); IPR006447 (TIGRFAMs); IPR009057 (G3DSA:1.10.10.GENE3D); IPR011006 (SUPERFAMILY); IPR017930 (PROFILE); G3DSA:3.40.50.2300 (GENE3D), PTHR31312 (PANTHER)	-
IMGA|Medtr2g086270.1	2.20219	terminal flowering 1 protein 1	IPR001858 (PROSITE); IPR008914 (G3DSA:3.90.280.GENE3D); PTHR11362 (PANTHER)	-
IMGA|Medtr3g083580.1	2.20214	glucan endo- -beta-glucosidase 4-like	IPR000490 (PFAM); IPR012946 (PFAM); IPR013781 (G3DSA:3.20.20.GENE3D); IPR017853 (SUPERFAMILY); PTHR32227 (PANTHER), PTHR32227:SF30 (PANTHER)	EC:3.2.1.0
IMGA|Medtr5g076060.1	2.20062	pinus taeda anonymous locus 2_5862_01 genomic sequence	IPR006769 (PFAM); PTHR13462 (PANTHER), PTHR13462:SF2 (PANTHER)	-
IMGA|Medtr1g086390.1	2.19597	polygalacturonase at1g48100-like	IPR000743 (PFAM); IPR006626 (SMART); IPR011050 (SUPERFAMILY); IPR012334 (G3DSA:2.160.20.GENE3D); PTHR31375 (PANTHER), PTHR31375:SF0 (PANTHER)	EC:3.2.1.67; EC:3.2.1.15
IMGA|Medtr7g082230.1	2.19556	cop1-interacting protein	no IPS match	-
IMGA|Medtr1g073320.1	2.19472	cysteine-rich repeat secretory protein 3-like	IPR002902 (PFAM); PTHR32080 (PANTHER)	-
IMGA|AC2336531007.1	2.19425	sts14 protein	IPR001283 (PRINTS); IPR014044 (G3DSA:3.40.33.GENE3D); PTHR10334:SF7 (PANTHER)	-
IMGA|Medtr5g070880.1	2.19337	alternative oxidase	IPR002680 (PIR); PTHR31803 (PANTHER), PTHR31803:SF0 (PANTHER)	-
IMGA|Medtr2g030240.2	2.19325	acyl-activating enzyme 14	IPR000873 (PFAM); IPR020845 (PROSITE); G3DSA:3.40.50.980 (GENE3D), PTHR24095 (PANTHER), PTHR24095:SF22 (PANTHER), SignalP-NN(euk) (SIGNALP), SSF56801 (SUPERFAMILY)	EC:6.2.1.26
IMGA|Medtr5g032660.1	2.1926	ovarian cancer-associated gene 2 protein	IPR005645 (PFAM); G3DSA:3.40.50.1820 (GENE3D), PTHR22778 (PANTHER), SSF53474 (SUPERFAMILY)	-
IMGA|Medtr2g007340.1	2.19003	e3 ubiquitin-protein ligase ring1-like	IPR001841 (PFAM); IPR013083 (G3DSA:3.30.40.GENE3D); PTHR22763 (PANTHER), PTHR22763:SF0 (PANTHER), SSF57850 (SUPERFAMILY)	-
IMGA|Medtr7g020950.1	2.18866	protein mei2-like 4-like	IPR000504 (PFAM); IPR007201 (PFAM); IPR012677 (G3DSA:3.30.70.GENE3D); PTHR24011 (PANTHER), PTHR24011:SF98 (PANTHER), SSF54928 (SUPERFAMILY)	-
IMGA|Medtr5g077710.1	2.18801	protein	IPR004159 (PFAM); G3DSA:3.40.50.150 (GENE3D), PTHR31106 (PANTHER), SSF53335 (SUPERFAMILY)	EC:2.1.1.0
IMGA|Medtr4g020990.1	2.18697	upf0160 protein mitochondrial-like	IPR003226 (PANTHER); PTHR11215:SF0 (PANTHER), tmhmm (TMHMM)	-
IMGA|Medtr6g005220.1	2.18661	coatomer protein complex subunit alpha	IPR001680 (PFAM); IPR015943 (G3DSA:2.130.10.GENE3D); IPR017986 (PROFILE); IPR019775 (PROSITE); IPR020472 (PRINTS); PTHR22852 (PANTHER)	-
IMGA|Medtr8g068110.1	2.18579	rhamnogalacturonate lyase	IPR008979 (SUPERFAMILY); IPR010325 (PFAM); IPR011013 (SUPERFAMILY); IPR013784 (SUPERFAMILY); PTHR32018 (PANTHER), PTHR32018:SF0 (PANTHER)	-
IMGA|Medtr3g067280.1	2.18553	albumin	IPR012512 (PFAM)	-
IMGA|Medtr3g065370.1	2.1852	cysteine-rich repeat secretory protein	IPR002902 (PFAM); PTHR32080 (PANTHER), PTHR32080:SF1 (PANTHER)	-
IMGA|Medtr6g036450.1	2.18454	auxin-induced protein 5ng4	IPR000620 (PFAM); PTHR31218 (PANTHER), SSF103481 (SUPERFAMILY)	-
IMGA|Medtr3g078090.1	2.18359	polygalacturonase-1 non-catalytic subunit beta	IPR004873 (PFAM); PTHR31458 (PANTHER)	-
IMGA|Medtr3g086190.1	2.18333	short-chain dehydrogenase reductase	IPR002198 (PRINTS); IPR002347 (PRINTS); IPR016040 (G3DSA:3.40.50.GENE3D); PTHR24316 (PANTHER), PTHR24316:SF68 (PANTHER), SSF51735 (SUPERFAMILY)	EC:1.1.1.0
IMGA|Medtr2g062300.1	2.18304	protein	IPR010341 (PFAM); PTHR31928 (PANTHER)	-
IMGA|Medtr2g102550.1	2.18253	cyclin a2	IPR006671 (PFAM); IPR013763 (G3DSA:1.10.472.GENE3D); IPR014400 (PIR); PTHR10177 (PANTHER), PTHR10177:SF99 (PANTHER)	-
IMGA|Medtr5g067290.1	2.18046	g-type lectin s-receptor-like serine threonine-protein kinase at4g27290-like	IPR000742 (SMART); IPR000858 (PFAM); IPR001480 (G3DSA:2.90.10.GENE3D); IPR003609 (SMART); IPR013227 (PFAM); PTHR11795 (PANTHER), PTHR11795:SF72 (PANTHER)	EC:2.7.11.0
IMGA|Medtr1g079760.1	2.17668	ammonium transporter	IPR001905 (PANTHER); IPR018047 (PROSITE); IPR019495 (PFAM); IPR022967 (SMART); IPR024041 (G3DSA:1.10.3430.GENE3D); IPR025721 (PFAM); PTHR11730:SF8 (PANTHER)	-
IMGA|Medtr7g093540.1	2.17522	dna-3-methyladenine glycosylase	IPR003180 (G3DSA:3.10.300.GENE3D); IPR011034 (SUPERFAMILY); PTHR10429:SF0 (PANTHER)	EC:3.2.2.20
IMGA|Medtr4g127970.1	2.17406	afadin alpha-actinin-binding protein	IPR021622 (PFAM); PTHR21736 (PANTHER), PTHR21736:SF19 (PANTHER)	-
IMGA|Medtr4g103760.1	2.17246	wd repeat-containing protein	IPR001680 (PFAM); IPR015943 (G3DSA:2.130.10.GENE3D); IPR017986 (PROFILE); IPR019775 (PROSITE); IPR020472 (PRINTS); PTHR18763 (PANTHER)	-
IMGA|Medtr4g075120.1	2.17092	protein	G3DSA:2.170.270.10 (GENE3D)	-
IMGA|AC23310945.1	2.17071	abscisic acid -deficient 4 protein	IPR025461 (PFAM)	-
IMGA|Medtr3g110590.1	2.17008	protein	no IPS match	-
IMGA|Medtr8g057970.1	2.17004	cysteine-rich receptor-like protein kinase	PR00019 (PRINTS), G3DSA:3.80.10.10 (GENE3D), PTHR24420 (PANTHER), PTHR24420:SF81 (PANTHER), PF13855 (PFAM), SSF52058 (SUPERFAMILY)	EC:2.7.10.0; EC:2.7.11.0
IMGA|Medtr7g080120.1	2.16948	protein	IPR002125 (PFAM); IPR002734 (PFAM); IPR004794 (TIGRFAMs); IPR011549 (TIGRFAMs); IPR012816 (PFAM); IPR016193 (SUPERFAMILY); IPR024072 (G3DSA:3.40.430.GENE3D); G3DSA:3.40.140.10 (GENE3D), PTHR11079 (PANTHER), PTHR11079:SF21 (PANTHER), SSF143990 (SUPERFAMILY)	EC:3.1.3.48; EC:3.5.4.26; EC:1.1.1.193; EC:2.4.1.1
IMGA|Medtr2g008030.2	2.16944	cytosolic fructose-1 6-bisphosphatase	IPR000146 (PANTHER); G3DSA:3.30.540.10 (GENE3D), PTHR11556:SF8 (PANTHER), tmhmm (TMHMM), SSF56655 (SUPERFAMILY)	EC:3.1.3.11; EC:1.3.1.74
IMGA|Medtr3g111380.1	2.16914	rhamnogalacturonate lyase	IPR008979 (SUPERFAMILY); IPR010325 (PFAM); IPR013784 (SUPERFAMILY); PTHR32018 (PANTHER), PTHR32018:SF0 (PANTHER)	-
IMGA|Medtr7g100990.1	2.16608	nac domain ipr003441	IPR003441 (PFAM); PTHR31719 (PANTHER)	-
IMGA|Medtr8g074000.1	2.16595	cyclin	IPR004367 (PFAM); IPR006671 (PFAM); IPR013763 (G3DSA:1.10.472.GENE3D); IPR014400 (PIR); PTHR10177 (PANTHER), PTHR10177:SF24 (PANTHER)	-
IMGA|Medtr3g027150.1	2.16588	multiple c2 and transmembrane domain-containing protein 2-like	IPR000008 (PFAM); IPR008973 (SUPERFAMILY); IPR013583 (PFAM); IPR018029 (PROFILE); G3DSA:2.60.40.150 (GENE3D), PTHR10024 (PANTHER), PTHR10024:SF97 (PANTHER)	EC:1.11.1.7
IMGA|Medtr3g109700.1	2.16461	peptidyl-trna hydrolase	IPR002833 (PTHR12649:PANTHER); IPR023476 (G3DSA:3.40.1490.GENE3D); PTHR12649 (PANTHER)	EC:3.1.1.29
IMGA|Medtr7g090060.1	2.16152	protein	no IPS match	EC:2.7.7.6; EC:2.7.10.0
IMGA|Medtr7g093040.1	2.16029	protein	IPR008480 (PFAM)	-
IMGA|Medtr4g075200.1	2.15981	#NAME?	IPR003788 (PANTHER); PTHR12049:SF5 (PANTHER), SSF53335 (SUPERFAMILY)	-
IMGA|Medtr7g101540.1	2.15951	cytokinin riboside 5 -monophosphate phosphoribohydrolase log3-like	IPR005269 (PFAM); G3DSA:3.40.50.450 (GENE3D), PTHR31223 (PANTHER), SSF102405 (SUPERFAMILY)	-
IMGA|Medtr1g088640.1	2.15908	universal stress protein	IPR006015 (PRINTS); IPR006016 (PFAM); IPR014729 (G3DSA:3.40.50.GENE3D); PTHR31964 (PANTHER), PTHR31964:SF0 (PANTHER), SSF52402 (SUPERFAMILY)	-
IMGA|Medtr2g012890.1	2.15744	heparan-alpha-glucosaminide n-acetyltransferase	no IPS match	-
IMGA|Medtr7g034720.1	2.15576	f-box protein	IPR003593 (SMART); IPR003959 (PFAM); G3DSA:3.40.50.300 (GENE3D), PTHR31173 (PANTHER), SSF52540 (SUPERFAMILY)	EC:3.6.1.15
IMGA|Medtr3g052580.1	2.15568	gdsl esterase lipase	IPR001087 (PFAM); PTHR22835 (PANTHER), PTHR22835:SF39 (PANTHER)	EC:3.1.1.1
IMGA|Medtr7g086660.1	2.15417	ent domain containing protein	IPR005491 (PFAM); PTHR31163 (PANTHER)	-
IMGA|Medtr7g090230.1	2.15259	glutaredoxin family protein	IPR002109 (PFAM); IPR012336 (G3DSA:3.40.30.GENE3D); PTHR10168 (PANTHER), PTHR10168:SF44 (PANTHER)	-
IMGA|Medtr1g110280.1	2.15242	leucine-rich repeat receptor-like protein kinase	IPR000719 (PFAM); IPR001611 (PFAM); IPR011009 (SUPERFAMILY); IPR013210 (PFAM); IPR017441 (PROSITE); IPR025875 (PFAM); G3DSA:1.10.510.10 (GENE3D), G3DSA:3.30.200.20 (GENE3D), G3DSA:3.80.10.10 (GENE3D), PTHR24420 (PANTHER), PTHR24420:SF423 (PANTHER), SSF52058 (SUPERFAMILY)	EC:2.7.11.0
IMGA|Medtr7g078680.1	2.15209	polygalacturonase-like protein	IPR000743 (PFAM); IPR006626 (SMART); IPR011050 (SUPERFAMILY); IPR012334 (G3DSA:2.160.20.GENE3D); PTHR31339 (PANTHER), PTHR31339:SF0 (PANTHER)	EC:3.2.1.15
IMGA|Medtr5g031740.1	2.15155	pentatricopeptide repeat-containing protein	IPR002885 (PFAM); IPR011990 (G3DSA:1.25.40.GENE3D); PTHR24015 (PANTHER)	-
IMGA|Medtr5g012600.1	2.1514	probable pectinesterase 68-like	IPR000070 (PFAM); IPR011050 (SUPERFAMILY); IPR012334 (G3DSA:2.160.20.GENE3D); IPR018040 (PROSITE); PTHR31321 (PANTHER), PTHR31321:SF0 (PANTHER)	EC:3.1.1.11
IMGA|AC2356678.1	2.15104	probable inactive leucine-rich repeat receptor-like protein kinase at3g03770-like	IPR000719 (PROFILE); IPR001245 (PFAM); IPR011009 (SUPERFAMILY); G3DSA:1.10.510.10 (GENE3D), G3DSA:3.30.200.20 (GENE3D), G3DSA:3.80.10.10 (GENE3D), PTHR24420 (PANTHER), PTHR24420:SF243 (PANTHER), tmhmm (TMHMM), SSF52058 (SUPERFAMILY)	EC:2.7.11.0
IMGA|Medtr5g017290.1	2.14977	dna binding	IPR005516 (PFAM)	-
IMGA|Medtr5g006570.1	2.14963	pentatricopeptide repeat-containing protein	IPR002885 (PFAM); IPR011990 (G3DSA:1.25.40.GENE3D); PTHR24015 (PANTHER), PTHR24015:SF61 (PANTHER), PF14432 (PFAM)	-
IMGA|Medtr7g081840.1	2.14849	receptor protein kinase-like protein	IPR000719 (PROFILE); IPR001245 (PFAM); IPR011009 (SUPERFAMILY); IPR013320 (G3DSA:2.60.120.GENE3D); PR00019 (PRINTS), G3DSA:3.30.200.20 (GENE3D), G3DSA:3.80.10.10 (GENE3D), PTHR24420 (PANTHER), PTHR24420:SF68 (PANTHER), PF13855 (PFAM), SSF52058 (SUPERFAMILY)	EC:2.7.10.0
IMGA|Medtr7g023740.1	2.14721	polygalacturonase inhibitor protein precursor	IPR001611 (PFAM); IPR013210 (PFAM); G3DSA:3.80.10.10 (GENE3D), PTHR24420 (PANTHER), PF13504 (PFAM), SSF52058 (SUPERFAMILY)	-
IMGA|Medtr2g058410.1	2.14702	strictosidine synthase	IPR011042 (G3DSA:2.120.10.GENE3D); IPR018119 (PFAM); PTHR10426 (PANTHER), PTHR10426:SF5 (PANTHER), SSF63829 (SUPERFAMILY)	EC:4.3.3.2
IMGA|Medtr4g131820.1	2.14396	ferredoxin 2	IPR001041 (PFAM); IPR001055 (PRINTS); IPR012675 (G3DSA:3.10.20.GENE3D); IPR018298 (PROSITE); PTHR23426 (PANTHER), PTHR23426:SF1 (PANTHER)	-
IMGA|Medtr6g091790.1	2.14115	mitochondrial substrate carrier family protein r	no IPS match	-
IMGA|Medtr5g031900.1	2.14078	ap2-like ethylene-responsive transcription factor ail6-like	no IPS match	-
IMGA|Medtr4g097080.1	2.13968	gras family transcription factor	IPR005202 (PFAM); PTHR31295 (PANTHER)	-
IMGA|Medtr7g085390.1	2.13825	glucan endo- -beta-glucosidase	IPR000490 (PFAM); IPR012946 (PFAM); IPR013781 (G3DSA:3.20.20.GENE3D); IPR017853 (SUPERFAMILY); PTHR32227 (PANTHER), PTHR32227:SF20 (PANTHER), PS51257 (PROFILE)	EC:3.2.1.39
IMGA|Medtr5g099060.1	2.13799	nodule inception protein	IPR000270 (PFAM); IPR003035 (PFAM); G3DSA:3.10.20.240 (GENE3D), PTHR32002 (PANTHER), PTHR32002:SF0 (PANTHER), SSF54277 (SUPERFAMILY)	-
IMGA|Medtr7g076000.1	2.13765	bon1-associated protein 2-like	IPR000008 (SMART); IPR008973 (SUPERFAMILY); G3DSA:2.60.40.150 (GENE3D)	-
IMGA|Medtr5g082000.1	2.13688	26s proteasome regulatory subunit	IPR000555 (PFAM); IPR024969 (PFAM); PTHR10540 (PANTHER), PTHR10540:SF6 (PANTHER)	-
IMGA|Medtr5g027030.1	2.13676	growth-regulating factor 1	IPR014977 (PFAM); IPR014978 (PFAM); PTHR31602 (PANTHER)	EC:3.6.1.0
IMGA|Medtr2g042970.1	2.13629	hypothetical protein MTR_2g042970 [Medicago truncatula]	IPR007650 (PFAM)	-
IMGA|Medtr1g085070.1	2.1345	pectin acetylesterase	IPR004963 (PANTHER); PTHR21562:SF1 (PANTHER)	EC:3.1.1.1
IMGA|Medtr1g093750.1	2.13415	transcription factor bhlh30	IPR011598 (G3DSA:4.10.280.GENE3D); G3DSA:3.30.70.260 (GENE3D), PTHR12565 (PANTHER)	-
IMGA|Medtr1g087270.1	2.13228	dnaj heat shock n-terminal domain-containing protein	IPR001440 (PFAM); IPR001623 (SMART); IPR011990 (G3DSA:1.25.40.GENE3D); PTHR22904 (PANTHER), PTHR22904:SF7 (PANTHER), SSF48452 (SUPERFAMILY)	-
IMGA|Medtr5g067250.1	2.13117	g-type lectin s-receptor-like serine threonine-protein kinase at4g27290-like	IPR000719 (PROFILE); IPR000742 (SMART); IPR000858 (PFAM); IPR001245 (PFAM); IPR001480 (G3DSA:2.90.10.GENE3D); IPR003609 (SMART); IPR008271 (PROSITE); IPR011009 (SUPERFAMILY); IPR013227 (PFAM); IPR024171 (PIR); G3DSA:1.10.510.10 (GENE3D), G3DSA:3.30.200.20 (GENE3D), PTHR24420 (PANTHER), PTHR24420:SF126 (PANTHER)	EC:2.7.11.0
IMGA|Medtr1g009650.1	2.13113	pentatricopeptide repeat-containing protein	IPR000644 (PFAM); IPR002885 (PFAM); G3DSA:3.10.580.10 (GENE3D), PTHR24015 (PANTHER)	-
IMGA|Medtr4g078970.1	2.13041	orcinol o-methyltransferase	IPR001077 (PFAM); IPR011991 (G3DSA:1.10.10.GENE3D); IPR012967 (PFAM); IPR016461 (PIR); G3DSA:3.40.50.150 (GENE3D), PTHR11746 (PANTHER), PTHR11746:SF53 (PANTHER), SSF46785 (SUPERFAMILY), SSF53335 (SUPERFAMILY)	-
IMGA|Medtr4g086340.1	2.12793	protein	no IPS match	-
IMGA|Medtr8g092450.1	2.12786	26s proteasome non-atpase regulatory subunit 12-like	IPR000717 (PFAM); IPR011991 (G3DSA:1.10.10.GENE3D); PTHR10855 (PANTHER), PTHR10855:SF1 (PANTHER), SSF46785 (SUPERFAMILY)	-
IMGA|Medtr3g055310.1	2.12734	ankyrin repeat-containing protein at3g12360-like	IPR026961 (PFAM); NON_CYTOPLASMIC_DOMAIN (PHOBIUS); TRANSMEMBRANE (PHOBIUS); TRANSMEMBRANE (PHOBIUS); CYTOPLASMIC_DOMAIN (PHOBIUS); CYTOPLASMIC_DOMAIN (PHOBIUS); CYTOPLASMIC_DOMAIN (PHOBIUS); TRANSMEMBRANE (PHOBIUS); TRANSMEMBRANE (PHOBIUS); NON_CYTOPLASMIC_DOMAIN (PHOBIUS); TMhelix (TMHMM); TMhelix (TMHMM); TMhelix (TMHMM); TMhelix (TMHMM)
IMGA|Medtr4g022520.1	2.12728	replication factor a protein	IPR003871 (PFAM)	-
IMGA|Medtr2g013260.2	2.12687	dihydroflavonol-4-reductase	IPR016040 (G3DSA:3.40.50.GENE3D); PTHR10366 (PANTHER), PTHR10366:SF107 (PANTHER), SSF51735 (SUPERFAMILY)	EC:1.1.1.145
IMGA|Medtr4g101330.1	2.12686	14 kda proline-rich protein	IPR013770 (G3DSA:1.10.110.GENE3D); IPR016140 (PFAM); PTHR31731 (PANTHER), PS51257 (PROFILE)	-
IMGA|Medtr8g066780.1	2.12679	e3 ubiquitin-protein ligase os04g0590900-like	IPR001841 (PFAM); IPR013083 (G3DSA:3.30.40.GENE3D); PTHR14155 (PANTHER), PTHR14155:SF18 (PANTHER), SSF57850 (SUPERFAMILY)	-
IMGA|Medtr5g021530.2	2.12652	serine carboxypeptidase s28 family protein	IPR008758 (PANTHER); G3DSA:3.40.50.1820 (GENE3D), PTHR11010:SF2 (PANTHER), SignalP-NN(euk) (SIGNALP), tmhmm (TMHMM)	-
IMGA|Medtr2g087390.1	2.12632	protein	IPR021410 (PFAM)
IMGA|Medtr4g122290.1	2.12621	fip1 motif-containing protein	IPR007854 (PFAM); PTHR13484 (PANTHER)	-
IMGA|Medtr2g019370.1	2.12584	gibberellin 2-oxidase	IPR002283 (PRINTS); IPR005123 (PFAM); IPR026992 (PFAM); G3DSA:2.60.120.330 (GENE3D), PTHR10209 (PANTHER), PTHR10209:SF55 (PANTHER), SSF51197 (SUPERFAMILY)	EC:1.13.11.0; EC:1.14.11.15
IMGA|Medtr2g087710.1	2.12525	ubiquitin carboxyl-terminal hydrolase 8-like	IPR001394 (PFAM); IPR018200 (PROSITE); PTHR24006 (PANTHER), PTHR24006:SF24 (PANTHER), SSF54001 (SUPERFAMILY)	EC:3.1.2.15
IMGA|Medtr8g079520.1	2.12508	probable disease resistance protein at5g66900-like	IPR000767 (PRINTS); IPR001611 (PFAM); IPR002182 (PFAM); IPR008808 (PFAM); G3DSA:3.40.50.300 (GENE3D), G3DSA:3.80.10.10 (GENE3D), PTHR23155 (PANTHER), PTHR23155:SF230 (PANTHER), SSF52047 (SUPERFAMILY), SSF52540 (SUPERFAMILY)	-
IMGA|Medtr4g132280.1	2.12505	glucan endo- -beta-glucosidase	IPR000490 (PFAM); IPR012946 (PFAM); IPR013781 (G3DSA:3.20.20.GENE3D); IPR017853 (SUPERFAMILY); PTHR32227 (PANTHER), PTHR32227:SF31 (PANTHER)	EC:3.2.1.39
IMGA|Medtr5g092970.1	2.12416	protein	G3DSA:3.80.10.10 (GENE3D), PTHR23125 (PANTHER), PTHR23125:SF99 (PANTHER), SSF52047 (SUPERFAMILY)	-
IMGA|Medtr8g066180.1	2.12373	translin-associated protein x	IPR002848 (PANTHER); IPR016068 (G3DSA:1.20.58.GENE3D); IPR016069 (G3DSA:1.20.58.GENE3D); PTHR10741:SF1 (PANTHER)	-
IMGA|Medtr4g019210.2	2.12328	duf246 domain-containing protein at1g04910-like	IPR019378 (PFAM); PTHR31741 (PANTHER), PTHR31741:SF0 (PANTHER)	-
IMGA|Medtr6g082620.1	2.12159	ring finger protein	IPR001841 (PFAM); IPR013083 (G3DSA:3.30.40.GENE3D); PTHR22937 (PANTHER), PTHR22937:SF18 (PANTHER), SSF57850 (SUPERFAMILY)	-
IMGA|Medtr5g090900.1	2.12126	dentin sialophosphoprotein precursor-like protein	no IPS match	-
IMGA|Medtr1g011470.1	2.12076	mitotic cyclin a2-type	IPR004367 (PFAM); IPR006671 (PFAM); IPR013763 (G3DSA:1.10.472.GENE3D); IPR014400 (PIR); PTHR10177 (PANTHER), PTHR10177:SF99 (PANTHER)	-
IMGA|Medtr4g031180.1	2.12054	protein	IPR002616 (G3DSA:3.20.20.GENE3D); PTHR11962:SF0 (PANTHER)	EC:2.4.2.29
IMGA|AC23575828.1	2.11857	tetratricopeptide repeat-containing protein	IPR011990 (G3DSA:1.25.40.GENE3D); IPR013026 (PROFILE); IPR019734 (SMART); PTHR12601 (PANTHER), PTHR12601:SF6 (PANTHER), PF12807 (PFAM), PF13424 (PFAM), SSF48452 (SUPERFAMILY)	-
IMGA|Medtr4g104070.1	2.11849	atp binding protein	IPR004147 (PFAM); IPR011009 (SUPERFAMILY); PTHR10566 (PANTHER), PTHR10566:SF10 (PANTHER)	-
IMGA|Medtr1g082920.1	2.11828	atp binding microtubule motor	IPR001752 (PRINTS); IPR019821 (PROSITE); PTHR24115 (PANTHER), PTHR24115:SF173 (PANTHER), SSF52540 (SUPERFAMILY)	-
IMGA|Medtr4g027920.1	2.11631	multidrug and toxin extrusion protein	IPR002528 (PFAM); PTHR11206 (PANTHER), PTHR11206:SF21 (PANTHER)	-
IMGA|Medtr5g096680.1	2.11616	harpin-induced protein	IPR004864 (PFAM)	-
IMGA|Medtr3g107970.1	2.11589	mitotic cyclin a2-type	IPR004367 (PFAM); IPR006671 (PFAM); IPR013763 (G3DSA:1.10.472.GENE3D); IPR014400 (PIR); PTHR10177 (PANTHER), PTHR10177:SF99 (PANTHER)	-
IMGA|Medtr7g111260.1	2.11463	peptide transporter ptr1	IPR000109 (PANTHER); IPR016196 (SUPERFAMILY); PTHR11654:SF21 (PANTHER), SignalP-NN(euk) (SIGNALP), tmhmm (TMHMM)	-
IMGA|Medtr7g109600.2	2.11399	wrky transcription factor	IPR003657 (G3DSA:2.20.25.GENE3D); PTHR31282 (PANTHER)	-
IMGA|AC2256111013.1	2.11318	transcription factor bhlh123-like	IPR011598 (G3DSA:4.10.280.GENE3D); PTHR31473 (PANTHER)	-
IMGA|Medtr6g069000.1	2.11125	cytochrome p450	IPR001128 (PRINTS); IPR002401 (PRINTS); IPR017972 (PROSITE); PTHR24286 (PANTHER), PTHR24286:SF6 (PANTHER), SignalP-NN(euk) (SIGNALP), tmhmm (TMHMM)	-
IMGA|Medtr5g015280.1	2.11048	proline-rich family expressed	IPR019358 (PFAM); PTHR31587 (PANTHER)	-
IMGA|Medtr8g023510.1	2.11002	lectin	IPR000985 (PROSITE); IPR001220 (PFAM); IPR008985 (SUPERFAMILY); IPR013320 (G3DSA:2.60.120.GENE3D); IPR016363 (PIR); IPR019825 (PROSITE); PTHR32401 (PANTHER), PTHR32401:SF0 (PANTHER), SignalP-NN(euk) (SIGNALP), tmhmm (TMHMM)	-
IMGA|AC23357714.1	2.109	gdsl esterase lipase	IPR001087 (PFAM); IPR013831 (G3DSA:3.40.50.GENE3D); PTHR22835 (PANTHER), PTHR22835:SF39 (PANTHER)	EC:3.1.1.1
IMGA|Medtr7g024950.1	2.10899	protein binding	IPR004146 (PFAM); IPR011424 (PFAM); G3DSA:3.30.60.20 (GENE3D), SSF57889 (SUPERFAMILY)	EC:1.8.1.8
IMGA|Medtr4g027160.1	2.10889	nudix hydrolase	IPR000086 (G3DSA:3.90.79.GENE3D); IPR003293 (PRINTS); IPR015797 (SUPERFAMILY); IPR020084 (PROSITE); PTHR13994 (PANTHER), PTHR13994:SF2 (PANTHER)	EC:3.6.1.13; EC:3.6.1.9
IMGA|Medtr4g014750.1	2.10885	auxin-regulated protein	IPR003323 (PFAM); PTHR13312 (PANTHER), PTHR13312:SF0 (PANTHER), SSF54001 (SUPERFAMILY)	-
IMGA|Medtr3g005900.1	2.10623	phosphatidylinositol-4-phosphate 5-kinase	no IPS match	EC:2.7.1.68
IMGA|Medtr5g074640.1	2.10552	pseudouridylate synthase	IPR001406 (PANTHER); IPR020094 (G3DSA:3.30.70.GENE3D); IPR020095 (G3DSA:3.30.70.GENE3D); IPR020097 (PFAM); IPR020103 (SUPERFAMILY)	EC:5.4.99.12
IMGA|Medtr1g071470.1	2.10508	2og-fe oxygenase domain-containing protein	G3DSA:2.60.120.330 (GENE3D), PTHR10209 (PANTHER), PTHR10209:SF53 (PANTHER), SSF51197 (SUPERFAMILY)	-
IMGA|Medtr2g037770.1	2.10476	oxysterol-binding protein	IPR000648 (PANTHER); SSF144000 (SUPERFAMILY)	-
IMGA|Medtr1g088640.2	2.10154	universal stress protein	IPR006015 (PRINTS); IPR006016 (PFAM); IPR014729 (G3DSA:3.40.50.GENE3D); PTHR31964 (PANTHER), PTHR31964:SF0 (PANTHER), SSF52402 (SUPERFAMILY)	-
IMGA|Medtr3g107000.1	2.10068	phospholipase d alpha	IPR000008 (PFAM); IPR001736 (PFAM); IPR008973 (SUPERFAMILY); IPR011402 (PIR); IPR015679 (PANTHER); IPR024632 (PFAM); G3DSA:2.60.40.150 (GENE3D), G3DSA:3.30.870.10 (GENE3D), PTHR18896:SF11 (PANTHER), SSF56024 (SUPERFAMILY)	EC:3.1.4.4
IMGA|Medtr8g075510.1	2.10006	thaumatin-like protein	IPR001938 (PRINTS); IPR017949 (PROSITE); PTHR31048 (PANTHER)	-
IMGA|Medtr2g101310.1	2.09955	ankyrin repeat-containing protein	IPR002110 (SMART); IPR020683 (G3DSA:1.25.40.GENE3D); IPR026961 (PFAM); IPR027001 (PANTHER); IPR027002 (PTHR24177:PANTHER)	-
IMGA|Medtr8g107370.1	2.09904	phosphoethanolamine n-methyltransferase	IPR025771 (PROFILE); G3DSA:3.40.50.150 (GENE3D), PTHR10108 (PANTHER), PTHR10108:SF163 (PANTHER), PF13489 (PFAM), PF13847 (PFAM), SSF53335 (SUPERFAMILY)	EC:2.1.1.103; EC:2.3.1.97
IMGA|Medtr3g072530.2	2.09682	auxin-induced protein 5ng4	IPR000620 (PFAM); PTHR31218 (PANTHER), SSF103481 (SUPERFAMILY)	-
IMGA|Medtr2g087350.1	2.09595	e3 ubiquitin-protein ligase pub23-like	IPR003613 (PFAM); IPR011989 (G3DSA:1.25.10.GENE3D); IPR013083 (G3DSA:3.30.40.GENE3D); IPR016024 (SUPERFAMILY); PTHR24420 (PANTHER), PTHR24420:SF168 (PANTHER), SSF57850 (SUPERFAMILY)	EC:6.3.2.19
IMGA|Medtr8g085790.1	2.0952	pheophorbide a oxygenase	IPR013626 (PFAM); IPR017941 (G3DSA:2.102.10.GENE3D); PTHR21266 (PANTHER), PTHR21266:SF3 (PANTHER), SSF55961 (SUPERFAMILY)	EC:1.13.12.14
IMGA|AC2328741028.1	2.09498	cyclin a-like protein	IPR004367 (PFAM); IPR006671 (PFAM); IPR013763 (G3DSA:1.10.472.GENE3D); IPR014400 (PIR); PTHR10177 (PANTHER), PTHR10177:SF100 (PANTHER)	EC:2.7.11.22
IMGA|Medtr1g012600.1	2.09478	ubiquitin-like family protein	G3DSA:3.10.20.90 (GENE3D), PTHR14942 (PANTHER), SSF54236 (SUPERFAMILY)	-
IMGA|Medtr6g069600.1	2.09431	phosphoethanolamine n-methyltransferase	IPR025771 (PROFILE); G3DSA:3.40.50.150 (GENE3D), PTHR10108 (PANTHER), PTHR10108:SF163 (PANTHER), PF12847 (PFAM), PF13489 (PFAM), SSF53335 (SUPERFAMILY)	EC:2.1.1.103; EC:2.3.1.97
IMGA|Medtr1g064260.2	2.09425	cytokinin riboside 5 -monophosphate phosphoribohydrolase log3-like	IPR005269 (PFAM); G3DSA:3.40.50.450 (GENE3D), PTHR31223 (PANTHER), SSF102405 (SUPERFAMILY)	-
IMGA|Medtr4g069810.1	2.0941	organ-specific protein s2	IPR024489 (PFAM); IPR024489 (PRODOM)
IMGA|Medtr7g074650.1	2.09354	gras family transcription factor	IPR005202 (PFAM); PTHR31636 (PANTHER)	-
IMGA|AC23357715.1	2.09309	protein	IPR010605 (PFAM)	-
IMGA|Medtr4g053700.1	2.09147	s-adenosylmethionine-dependent methyltransferase domain-containing protein	G3DSA:3.40.50.150 (GENE3D), SSF53335 (SUPERFAMILY)	EC:2.1.1.0
IMGA|Medtr4g112490.1	2.09138	ethylene-responsive transcription factor	IPR001471 (PRINTS); IPR016177 (SUPERFAMILY); PTHR31677 (PANTHER)	-
IMGA|Medtr6g034630.1	2.09106	fatty acyl- reductase	IPR013120 (PFAM); IPR016040 (G3DSA:3.40.50.GENE3D)	EC:1.2.1.50
IMGA|Medtr4g072210.2	2.09087	protein af-9 homolog	IPR005033 (PANTHER)	-
IMGA|Medtr7g068160.1	2.09009	cysteine-rich receptor-like protein kinase	IPR004158 (PFAM); PTHR31549 (PANTHER)	-
IMGA|Medtr2g066630.1	2.08898	glutathione s-transferase	IPR004045 (PROFILE); IPR004046 (PFAM); IPR010987 (G3DSA:1.20.1050.GENE3D); IPR012336 (G3DSA:3.40.30.GENE3D); IPR017933 (PROFILE); PTHR11260 (PANTHER), PTHR11260:SF41 (PANTHER), PF13417 (PFAM)	EC:2.5.1.18
IMGA|Medtr3g014510.1	2.08878	cc-nbs-lrr resistance protein	IPR000767 (PRINTS); IPR001611 (PFAM); IPR002182 (PFAM); G3DSA:3.40.50.300 (GENE3D), G3DSA:3.80.10.10 (GENE3D), PTHR23155 (PANTHER), PTHR23155:SF138 (PANTHER), SSF52058 (SUPERFAMILY), SSF52540 (SUPERFAMILY)	-
IMGA|Medtr8g075330.1	2.0887	lysosomal alpha-mannosidase-like	IPR000602 (G3DSA:3.20.110.GENE3D); IPR011013 (SUPERFAMILY); IPR011330 (SUPERFAMILY); IPR011682 (PFAM); IPR013780 (G3DSA:2.60.40.GENE3D); IPR015341 (PFAM); G3DSA:1.20.1270.50 (GENE3D), G3DSA:2.60.40.1360 (GENE3D), G3DSA:2.70.98.30 (GENE3D), PTHR11607 (PANTHER), PTHR11607:SF3 (PANTHER), SSF88688 (SUPERFAMILY)	EC:3.2.1.24
IMGA|Medtr5g015170.1	2.08798	act domain-containing protein 3	IPR002912 (PFAM); G3DSA:3.30.70.260 (GENE3D), PTHR31096 (PANTHER), PTHR31096:SF0 (PANTHER), SSF55021 (SUPERFAMILY)	-
IMGA|Medtr8g074540.1	2.08716	ist1-like protein	IPR005061 (PFAM); PTHR12161 (PANTHER), PTHR12161:SF4 (PANTHER)	-
IMGA|Medtr7g038510.1	2.08686	ferric-chelate reductase	IPR013112 (PFAM); IPR013121 (PFAM); IPR013130 (PFAM); IPR017927 (PROFILE); IPR017938 (SUPERFAMILY); G3DSA:3.40.50.80 (GENE3D), PTHR11972 (PANTHER), PTHR11972:SF3 (PANTHER), SSF52343 (SUPERFAMILY)	EC:1.6.3.1; EC:1.16.1.7
IMGA|Medtr7g112320.1	2.08671	exonuclease family protein	IPR006055 (SMART); IPR012337 (SUPERFAMILY); IPR013520 (PFAM); G3DSA:3.30.420.10 (GENE3D), PTHR13058 (PANTHER), PTHR13058:SF10 (PANTHER)	EC:2.7.7.0
IMGA|Medtr2g101660.1	2.08591	plac8 family protein	IPR006461 (PFAM); PTHR31670 (PANTHER), PTHR31670:SF0 (PANTHER), tmhmm (TMHMM)	-
IMGA|Medtr8g085480.1	2.08589	s-adenosylmethionine-dependent methyltransferase domain-containing protein	G3DSA:3.40.50.150 (GENE3D), PTHR12176 (PANTHER), SSF53335 (SUPERFAMILY)	-
IMGA|Medtr1g042740.1	2.08478	pentatricopeptide repeat-containing protein	IPR002885 (PFAM)	-
IMGA|Medtr7g091290.1	2.08448	kinesin-like polypeptide	IPR001715 (G3DSA:1.10.418.GENE3D); IPR001752 (PRINTS); PTHR24115 (PANTHER), PTHR24115:SF184 (PANTHER), SSF52540 (SUPERFAMILY)	-
IMGA|Medtr2g020190.1	2.08444	rossmann-fold nad -binding domain-containing protein	IPR016040 (G3DSA:3.40.50.GENE3D); SSF51735 (SUPERFAMILY)	-
IMGA|Medtr5g067640.1	2.08401	glycerol-3-phosphate dehydrogenase	IPR006109 (PFAM); IPR006168 (PRINTS); IPR008927 (SUPERFAMILY); IPR011128 (PFAM); IPR013328 (G3DSA:1.10.1040.GENE3D); IPR016040 (G3DSA:3.40.50.GENE3D); SSF51735 (SUPERFAMILY)	EC:3.5.2.6; EC:1.1.1.8; EC:1.1.1.94; EC:3.1.2.6
IMGA|Medtr1g093850.1	2.08186	protein chup1	PTHR31342 (PANTHER), PTHR31342:SF0 (PANTHER)	-
IMGA|Medtr1g084980.3	2.08166	phytochrome-interacting factor	tmhmm (TMHMM)	-
IMGA|Medtr2g019860.1	2.08158	acyl- -binding domain-containing protein	IPR015915 (G3DSA:2.120.10.GENE3D); IPR015916 (G3DSA:2.130.10.GENE3D); PTHR23244 (PANTHER), PTHR23244:SF29 (PANTHER), PF13418 (PFAM), SSF117281 (SUPERFAMILY)	-
IMGA|Medtr2g101820.1	2.0807	photosystem i reaction center subunit vi	IPR004928 (PFAM); G3DSA:1.20.5.220 (GENE3D)	-
IMGA|Medtr4g007250.1	2.08066	blue copper protein precursor	IPR003245 (PRODOM); IPR008972 (G3DSA:2.60.40.GENE3D)	-
IMGA|Medtr7g113520.1	2.07941	atp binding microtubule motor	IPR001752 (PRINTS); IPR019821 (PROSITE); PTHR24115 (PANTHER), PTHR24115:SF173 (PANTHER), SSF52540 (SUPERFAMILY)	-
IMGA|Medtr5g017070.1	2.07886	dna polymerase alpha catalytic subunit	IPR004578 (TIGRFAMs); IPR006133 (PFAM); IPR006134 (PFAM); IPR006172 (SMART); IPR012337 (SUPERFAMILY); IPR023211 (G3DSA:3.90.1600.GENE3D); IPR024647 (PFAM); G3DSA:3.30.420.10 (GENE3D), PTHR10322 (PANTHER), PTHR10322:SF3 (PANTHER), SSF56672 (SUPERFAMILY)	EC:2.7.7.7
IMGA|Medtr7g100730.1	2.07783	interactor of constitutive active rops chloroplastic-like	PTHR31028 (PANTHER)	-
IMGA|Medtr3g013490.1	2.07741	protein	IPR001357 (SMART); G3DSA:3.40.50.10190 (GENE3D)	-
IMGA|Medtr7g072550.1	2.07705	protein weak chloroplast movement under blue light 1-like	IPR008545 (PFAM); PTHR31255 (PANTHER), PTHR31255:SF0 (PANTHER)	-
IMGA|Medtr3g070710.1	2.07609	phosphoinositide phospholipase c	IPR000008 (PFAM); IPR000909 (PFAM); IPR001192 (PRINTS); IPR001711 (PFAM); IPR008973 (SUPERFAMILY); IPR011992 (G3DSA:1.10.238.GENE3D); IPR015359 (PFAM); IPR017946 (G3DSA:3.20.20.GENE3D); IPR018029 (PROFILE); G3DSA:2.60.40.150 (GENE3D), PTHR10336:SF35 (PANTHER), SSF47473 (SUPERFAMILY)	EC:3.1.4.11
IMGA|Medtr7g101020.1	2.07597	zinc finger protein	IPR007087 (PROSITE); IPR013087 (G3DSA:3.30.160.GENE3D); IPR015880 (SMART); IPR022755 (PFAM); IPR026960 (PFAM); PTHR10593 (PANTHER), PTHR10593:SF17 (PANTHER)	-
IMGA|Medtr3g010190.1	2.07539	#NAME?	IPR001251 (G3DSA:3.40.525.GENE3D); IPR011074 (G3DSA:1.10.8.GENE3D); PTHR23324 (PANTHER), PTHR23324:SF5 (PANTHER)	-
IMGA|Medtr4g057470.1	2.07537	protein	Coil (COILS); IPR012862 (PFAM)	-
IMGA|Medtr1g017770.1	2.07514	u-box domain-containing protein 30-like	IPR003613 (PFAM); IPR011989 (G3DSA:1.25.10.GENE3D); IPR013083 (G3DSA:3.30.40.GENE3D); IPR016024 (SUPERFAMILY); PTHR22849 (PANTHER), SSF57850 (SUPERFAMILY)	EC:6.3.2.19
IMGA|Medtr8g077420.1	2.07455	myb transcription factor myb164	IPR001005 (SMART); IPR009057 (SUPERFAMILY); IPR017884 (PROFILE); PTHR25040 (PANTHER), PTHR25040:SF70 (PANTHER)	-
IMGA|Medtr7g084670.1	2.07413	dna cross-link repair protein snm1	IPR011084 (PFAM); G3DSA:3.60.15.10 (GENE3D), PTHR23240 (PANTHER), PTHR23240:SF1 (PANTHER), PF12706 (PFAM), SSF56281 (SUPERFAMILY)	-
IMGA|Medtr6g046620.1	2.07262	nbs-lrr resistance protein	IPR000767 (PRINTS); IPR002182 (PFAM); G3DSA:3.40.50.300 (GENE3D), G3DSA:3.80.10.10 (GENE3D), PTHR23155 (PANTHER), PTHR23155:SF277 (PANTHER), SSF52058 (SUPERFAMILY), SSF52540 (SUPERFAMILY)	-
IMGA|Medtr8g086460.1	2.07228	hypothetical protein MTR_8g086460 [Medicago truncatula]	IPR007789 (PFAM)	-
IMGA|Medtr2g094460.1	2.07132	sand family protein	IPR004353 (PRINTS); PTHR13027:SF7 (PANTHER)	-
IMGA|Medtr8g093250.1	2.07064	aluminum resistance protein	IPR000277 (PANTHER); IPR009651 (PFAM); IPR015421 (G3DSA:3.40.640.GENE3D); IPR015424 (SUPERFAMILY); PTHR11808:SF31 (PANTHER)	-
IMGA|Medtr6g083930.1	2.06973	at1g67050	no IPS match	EC:2.7.11.0
IMGA|Medtr4g087900.1	2.06882	acyl-coenzyme a thioesterase	G3DSA:3.10.129.10 (GENE3D), PTHR12655 (PANTHER), PTHR12655:SF0 (PANTHER), SSF54637 (SUPERFAMILY)	EC:3.1.2.20
IMGA|Medtr7g038520.1	2.0679	tmv resistance protein n	IPR000157 (PFAM); IPR000767 (PRINTS); IPR001611 (PFAM); IPR002182 (PFAM); G3DSA:3.40.50.10140 (GENE3D), G3DSA:3.40.50.300 (GENE3D), G3DSA:3.80.10.10 (GENE3D), PTHR11017 (PANTHER), PTHR11017:SF130 (PANTHER), PF13504 (PFAM), SSF46785 (SUPERFAMILY), SSF52058 (SUPERFAMILY), SSF52540 (SUPERFAMILY)	-
IMGA|Medtr4g068290.1	2.06772	expp1 protein precursor	PTHR21454 (PANTHER), PTHR21454:SF1 (PANTHER)	-
IMGA|Medtr3g065460.1	2.06662	glucan endo- -beta-glucosidase	IPR000490 (PFAM); IPR012946 (PFAM); IPR013781 (G3DSA:3.20.20.GENE3D); IPR017853 (SUPERFAMILY); PTHR32227 (PANTHER), PTHR32227:SF31 (PANTHER)	EC:3.2.1.39
IMGA|Medtr7g113910.1	2.06662	polygalacturonase	IPR000743 (PFAM); IPR006626 (SMART); IPR011050 (SUPERFAMILY); IPR012334 (G3DSA:2.160.20.GENE3D); PTHR31375 (PANTHER), PTHR31375:SF0 (PANTHER)	EC:3.2.1.15
IMGA|Medtr2g029010.1	2.06385	leucine-rich repeat receptor-like protein kinase tdr-like	IPR000719 (PROFILE); IPR001245 (PFAM); IPR001611 (PFAM); IPR011009 (SUPERFAMILY); IPR013210 (PFAM); PR00019 (PRINTS), G3DSA:1.10.510.10 (GENE3D), G3DSA:3.30.200.20 (GENE3D), G3DSA:3.80.10.10 (GENE3D), PTHR24420 (PANTHER), PF13516 (PFAM), PF13855 (PFAM), SSF52047 (SUPERFAMILY), SSF52058 (SUPERFAMILY)	-
IMGA|Medtr1g050940.1	2.06384	protein	IPR007789 (PFAM)	-
IMGA|Medtr2g101320.1	2.06264	ankyrin repeat-containing protein	IPR002110 (PFAM); IPR020683 (G3DSA:1.25.40.GENE3D); IPR026961 (PFAM); IPR027001 (PANTHER); IPR027002 (PTHR24177:PANTHER); PF13857 (PFAM)	-
IMGA|Medtr4g059330.1	2.06259	sand family protein	IPR004353 (PANTHER); PTHR13027:SF7 (PANTHER)	-
IMGA|AC15173811.1	2.06157	tir-nbs-lrr resistance protein	IPR000157 (PFAM); G3DSA:3.40.50.10140 (GENE3D), PTHR11017 (PANTHER), PTHR11017:SF130 (PANTHER)	EC:3.6.1.15
IMGA|Medtr3g100590.1	2.06031	anion exchanger family protein	no IPS match	-
IMGA|Medtr1g025220.1	2.0586	gibberellin-regulated protein	IPR003854 (PFAM)	-
IMGA|Medtr1g008880.1	2.05825	nac domain protein	IPR003441 (PFAM); PTHR31744 (PANTHER)	-
IMGA|Medtr4g030070.1	2.05823	ring finger family protein	IPR001841 (PFAM); IPR013083 (G3DSA:3.30.40.GENE3D); PTHR22765 (PANTHER), PTHR22765:SF23 (PANTHER), SSF57850 (SUPERFAMILY)	EC:6.3.2.19
IMGA|Medtr2g015690.1	2.05714	phospholipase a1-iigamma-like	IPR002921 (PFAM); G3DSA:3.40.50.1820 (GENE3D), PTHR31828 (PANTHER), PS00120 (PROSITE), SSF53474 (SUPERFAMILY)	EC:3.1.1.32; EC:3.1.1.23; EC:3.1.1.3
IMGA|Medtr3g101490.1	2.0564	protein	IPR008547 (PANTHER); G3DSA:3.40.50.1820 (GENE3D), SSF53474 (SUPERFAMILY)	-
IMGA|Medtr2g098500.1	2.05289	rossmann-fold nad -binding domain-containing protein	IPR000683 (PFAM); IPR004104 (PFAM); IPR016040 (G3DSA:3.40.50.GENE3D); G3DSA:3.30.360.10 (GENE3D), PTHR22604 (PANTHER), PTHR22604:SF38 (PANTHER), SSF51735 (SUPERFAMILY), SSF55347 (SUPERFAMILY)	-
IMGA|Medtr7g111010.1	2.05281	alpha-expansin 1	IPR002963 (PRINTS); IPR007112 (SMART); IPR007117 (G3DSA:2.60.40.GENE3D); IPR007118 (PRINTS); IPR009009 (PFAM); IPR014733 (G3DSA:2.40.40.GENE3D); PTHR31867 (PANTHER), PTHR31867:SF0 (PANTHER)	-
IMGA|Medtr3g105470.1	2.05212	sterile alpha motif domain-containing protein	IPR001279 (SMART); IPR001660 (SMART); IPR011084 (PFAM); IPR013761 (G3DSA:1.10.150.GENE3D); IPR021129 (PFAM); G3DSA:3.60.15.10 (GENE3D), PTHR23240 (PANTHER), PTHR23240:SF1 (PANTHER), PF12706 (PFAM), SSF56281 (SUPERFAMILY)	-
IMGA|Medtr1g080600.1	2.05191	myosin-h heavy chain-like	IPR000048 (PFAM); IPR000477 (PFAM); IPR001609 (PRINTS); IPR004009 (PFAM); G3DSA:3.40.50.300 (GENE3D), PTHR13140 (PANTHER), PTHR13140:SF36 (PANTHER), SSF52540 (SUPERFAMILY)	EC:2.7.7.49
IMGA|Medtr6g083920.1	2.05153	protein	IPR012438 (PFAM)	-
IMGA|Medtr8g011450.1	2.05076	spc97 spc98 family of spindle pole body component	IPR007259 (PANTHER); PTHR19302:SF13 (PANTHER)	-
IMGA|Medtr5g076380.1	2.05038	dna-binding protein smubp-2	G3DSA:3.40.50.300 (GENE3D), PTHR10887 (PANTHER), PTHR10887:SF236 (PANTHER), PF13086 (PFAM), PF13087 (PFAM), SSF52540 (SUPERFAMILY)	EC:6.3.2.19
IMGA|Medtr6g005180.1	2.05022	microtubule associated protein type 2	PTHR31246 (PANTHER), PTHR31246:SF0 (PANTHER)	-
IMGA|Medtr3g111410.1	2.04976	rhamnogalacturonate lyase b-like	IPR008979 (SUPERFAMILY); IPR010325 (PFAM); IPR013784 (SUPERFAMILY); PTHR32018 (PANTHER), PTHR32018:SF0 (PANTHER)	-
IMGA|Medtr7g104460.1	2.04974	dt1	IPR001858 (PROSITE); IPR008914 (G3DSA:3.90.280.GENE3D); PTHR11362 (PANTHER)	-
IMGA|Medtr6g043630.1	2.04909	protein	no IPS match	-
IMGA|Medtr4g078760.1	2.04799	protein mpv17	IPR007248 (PANTHER); PTHR11266:SF4 (PANTHER)	-
IMGA|Medtr1g098250.1	2.04762	holocarboxylase synthetase	IPR016549 (PIR)	-
IMGA|Medtr5g026140.1	2.04629	rop guanine nucleotide exchange factor 1-like	IPR005512 (PFAM); PTHR32372 (PANTHER), PTHR32372:SF4 (PANTHER)	EC:1.14.11.0
IMGA|Medtr4g010340.1	2.04619	germin-like protein	IPR001929 (PRINTS); IPR006045 (PFAM); IPR011051 (SUPERFAMILY); IPR014710 (G3DSA:2.60.120.GENE3D); PTHR31238 (PANTHER)	-
IMGA|Medtr8g094790.1	2.04498	protein	no IPS match	EC:1.8.4.11
IMGA|Medtr4g064750.1	2.04431	protein plastid transcriptionally active 16	IPR016040 (G3DSA:3.40.50.GENE3D); PTHR14194 (PANTHER), PTHR14194:SF18 (PANTHER), PF13460 (PFAM), SSF51735 (SUPERFAMILY)	-
IMGA|Medtr7g093090.1	2.04377	cog5125-like partial	IPR014854 (PFAM); PTHR16140:SF0 (PANTHER); IPR027786 (PANTHER); TRANSMEMBRANE (PHOBIUS); CYTOPLASMIC_DOMAIN (PHOBIUS); NON_CYTOPLASMIC_DOMAIN (PHOBIUS)	-
IMGA|Medtr2g096560.1	2.04124	cold-inducible rna-binding protein	IPR000504 (PFAM); IPR012677 (G3DSA:3.30.70.GENE3D); PTHR24622 (PANTHER), PTHR24622:SF102 (PANTHER), SSF54928 (SUPERFAMILY)	-
IMGA|Medtr2g009620.1	2.04075	basic helix-loop-helix domain-containing protein	PTHR18937 (PANTHER), PTHR18937:SF58 (PANTHER)	-
IMGA|Medtr7g092570.1	2.04009	uv-b-insensitive 4	no IPS match	-
IMGA|Medtr3g064560.1	2.03781	ran gtpase binding	IPR000306 (PFAM); IPR000408 (PRINTS); IPR001849 (SMART); IPR009091 (G3DSA:2.130.10.GENE3D); IPR011011 (SUPERFAMILY); IPR011993 (G3DSA:2.30.29.GENE3D); IPR013083 (G3DSA:3.30.40.GENE3D); IPR013591 (PFAM); IPR017455 (PROFILE); PTHR22870 (PANTHER), PTHR22870:SF86 (PANTHER), PF13713 (PFAM), SSF50729 (SUPERFAMILY)	-
IMGA|Medtr5g021210.1	2.0355	ribosomal rna adenine dimethylase family protein	IPR001737 (PANTHER); IPR011530 (TIGRFAMs); IPR020596 (PROSITE); IPR020598 (SMART); IPR025814 (PROFILE); G3DSA:3.40.50.150 (GENE3D), SSF53335 (SUPERFAMILY)	-
IMGA|Medtr5g027440.1	2.0344	myb family transcription factor apl-like	IPR001005 (PFAM); IPR006447 (TIGRFAMs); IPR009057 (G3DSA:1.10.10.GENE3D); IPR017930 (PROFILE); IPR025756 (PFAM); PTHR31499 (PANTHER), PTHR31499:SF0 (PANTHER)	-
IMGA|Medtr8g018270.1	2.03422	disease resistance protein	IPR000157 (PFAM); IPR000767 (PRINTS); IPR002182 (PFAM); G3DSA:3.40.50.10140 (GENE3D), G3DSA:3.40.50.300 (GENE3D), G3DSA:3.80.10.10 (GENE3D), PTHR11017 (PANTHER), PTHR11017:SF130 (PANTHER), SSF46785 (SUPERFAMILY), SSF52058 (SUPERFAMILY), SSF52540 (SUPERFAMILY)	-
IMGA|Medtr2g086150.1	2.03315	protein	IPR002885 (PFAM); IPR011990 (G3DSA:1.25.40.GENE3D); PTHR24015 (PANTHER), PTHR24015:SF32 (PANTHER), PF14432 (PFAM), SSF48452 (SUPERFAMILY)	-
IMGA|Medtr5g071040.1	2.03244	phosphoinositide phospholipase c	IPR000008 (PFAM); IPR000909 (PFAM); IPR001192 (PRINTS); IPR001711 (PFAM); IPR008973 (SUPERFAMILY); IPR011992 (G3DSA:1.10.238.GENE3D); IPR015359 (PFAM); IPR017946 (G3DSA:3.20.20.GENE3D); IPR018029 (PROFILE); G3DSA:2.60.40.150 (GENE3D), PTHR10336:SF35 (PANTHER), SSF47473 (SUPERFAMILY)	EC:3.1.4.11
IMGA|Medtr5g023790.1	2.03229	cyclin	IPR004367 (PFAM); IPR006671 (PFAM); IPR013763 (G3DSA:1.10.472.GENE3D); IPR014400 (PIR); PTHR10177 (PANTHER), PTHR10177:SF24 (PANTHER)	-
IMGA|Medtr4g103620.1	2.03162	uracil phosphoribosyltransferase	IPR000764 (PRINTS); IPR006083 (PFAM); IPR026008 (PTHR10285:PANTHER); G3DSA:3.40.50.2020 (GENE3D), G3DSA:3.40.50.300 (GENE3D), PTHR10285 (PANTHER), SSF52540 (SUPERFAMILY), SSF53271 (SUPERFAMILY)	EC:2.4.2.9; EC:2.7.1.48; EC:2.7.1.0
IMGA|Medtr5g082600.1	2.02811	origin recognition complex subunit	IPR020795 (PANTHER); PTHR12748:SF0 (PANTHER)	-
IMGA|Medtr1g025120.1	2.02659	protein	NON_CYTOPLASMIC_DOMAIN (PHOBIUS); TRANSMEMBRANE (PHOBIUS); CYTOPLASMIC_DOMAIN (PHOBIUS)	-
IMGA|Medtr3g111440.2	2.02623	traf-type zinc finger domain-containing protein	PTHR16295 (PANTHER)	-
IMGA|Medtr7g061020.1	2.02505	kinesin-like protein kif22-like	IPR001752 (PRINTS); IPR026986 (PTHR24115:PANTHER); G3DSA:1.10.150.280 (GENE3D), PTHR24115 (PANTHER), SSF52540 (SUPERFAMILY)	-
IMGA|Medtr3g071320.1	2.02387	protein	IPR003480 (PFAM); IPR009823 (PFAM); IPR023213 (G3DSA:3.30.559.GENE3D); PTHR31823 (PANTHER), PTHR31823:SF0 (PANTHER)	EC:2.3.1.0
IMGA|Medtr4g075040.1	2.02213	photosystem ii stability assembly factor hcf136	IPR016705 (PIR); G3DSA:2.130.10.140 (GENE3D), PTHR32010 (PANTHER), PTHR32010:SF0 (PANTHER), SSF110296 (SUPERFAMILY)	-
IMGA|AC2313571.1	2.02037	flavonoid 3 -hydroxylase	IPR001128 (G3DSA:1.10.630.GENE3D); PTHR24300 (PANTHER), SignalP-NN(euk) (SIGNALP), tmhmm (TMHMM)	-
IMGA|Medtr5g088490.1	2.02023	pentatricopeptide repeat-containing protein	IPR002885 (PFAM); PTHR24015 (PANTHER), PTHR24015:SF0 (PANTHER)	-
IMGA|Medtr7g084720.1	2.02021	protein	IPR008480 (PFAM)	-
IMGA|Medtr2g066050.1	2.02002	dead-box atp-dependent rna helicase 36-like	IPR000629 (PROSITE); IPR001650 (PFAM); IPR011545 (PFAM); IPR014001 (SMART); IPR014014 (PROFILE); G3DSA:3.40.50.300 (GENE3D), PTHR24031 (PANTHER), PTHR24031:SF61 (PANTHER), SSF52540 (SUPERFAMILY)	-
IMGA|Medtr8g086060.1	2.02001	thioredoxin family protein	IPR012336 (G3DSA:3.40.30.GENE3D)	-
IMGA|AC23367624.1	2.01901	zinc finger protein chloroplastic-like	IPR001876 (PFAM); G3DSA:4.10.1060.10 (GENE3D), PTHR23111 (PANTHER), PTHR23111:SF17 (PANTHER), SSF90209 (SUPERFAMILY)	-
IMGA|Medtr2g075470.1	2.01812	ac018748_22 h+-atpase fo-part b-subunit from lactococcus lactis cremoris gb	no IPS match	-
IMGA|AC23366110.1	2.0167	pinus taeda anonymous locus 0_5878_01 genomic sequence	no IPS match	EC:3.6.1.15
IMGA|Medtr4g118570.1	2.01593	protein	IPR001910 (G3DSA:3.90.245.GENE3D); IPR023186 (PANTHER)	EC:3.2.2.7; EC:3.2.2.2
IMGA|Medtr8g088150.1	2.0154	carboxyl-terminal-processing protease	IPR001478 (PFAM); IPR004447 (TIGRFAMs); IPR005151 (PFAM); G3DSA:2.30.42.10 (GENE3D), G3DSA:3.30.750.34 (GENE3D), G3DSA:3.90.226.10 (GENE3D), PTHR32060 (PANTHER), PTHR32060:SF0 (PANTHER), SSF52096 (SUPERFAMILY)	-
IMGA|Medtr4g016740.1	2.01311	phytosulfokine receptor	G3DSA:3.80.10.10 (GENE3D), PF13855 (PFAM), SSF52058 (SUPERFAMILY)	-
IMGA|Medtr4g116210.1	2.01238	uncharacterized membrane protein ymr155w-like	IPR010658 (PFAM); IPR016196 (SUPERFAMILY); G3DSA:1.20.1250.20 (GENE3D), PTHR21576 (PANTHER), PTHR21576:SF13 (PANTHER)	-
IMGA|Medtr1g006520.1	2.01208	casein kinase i isoform delta-like	IPR000719 (PFAM); IPR008271 (PROSITE); IPR011009 (SUPERFAMILY); IPR017441 (PROSITE); G3DSA:1.10.510.10 (GENE3D), G3DSA:3.30.200.20 (GENE3D), PTHR11909 (PANTHER), PTHR11909:SF18 (PANTHER)	EC:2.7.11.0; EC:2.4.1.227
IMGA|Medtr8g105200.1	2.01208	set domain-containing protein	IPR001214 (PFAM); IPR015353 (G3DSA:3.90.1420.GENE3D); G3DSA:3.90.1410.10 (GENE3D), PTHR13271 (PANTHER), SSF82199 (SUPERFAMILY)	-
IMGA|Medtr3g102180.1	2.01129	probable inactive receptor kinase at5g67200-like	IPR000719 (PFAM); IPR001611 (PFAM); IPR011009 (SUPERFAMILY); G3DSA:1.10.510.10 (GENE3D), G3DSA:3.30.200.20 (GENE3D), G3DSA:3.80.10.10 (GENE3D), PTHR24420 (PANTHER), PF13855 (PFAM), SSF52058 (SUPERFAMILY)	EC:2.7.11.0
IMGA|Medtr5g076140.1	2.00963	serine-rich protein	no IPS match	-
IMGA|Medtr4g090990.1	2.00662	anaphase-promoting complex subunit 4	IPR001680 (PFAM); IPR015943 (G3DSA:2.130.10.GENE3D); IPR017986 (PROFILE); IPR024789 (PANTHER); IPR024790 (PFAM); IPR024977 (PFAM)	-
IMGA|Medtr3g080130.1	2.005	glycine-rich rna-binding protein 2	IPR000504 (PFAM); IPR012677 (G3DSA:3.30.70.GENE3D); PTHR24012 (PANTHER), PTHR24012:SF30 (PANTHER), SSF54928 (SUPERFAMILY)	-
IMGA|Medtr4g057200.1	2.00398	pheophorbide a oxygenase	IPR013626 (PFAM); IPR017941 (G3DSA:2.102.10.GENE3D); PTHR21266 (PANTHER), PTHR21266:SF3 (PANTHER), SSF55961 (SUPERFAMILY)	EC:1.13.12.14; EC:1.3.1.33; EC:3.5.99.7; EC:4.4.1.15
IMGA|Medtr5g047260.1	2.00275	act domain-containing protein	IPR002912 (PFAM); G3DSA:3.30.70.260 (GENE3D), PTHR31096 (PANTHER), PTHR31096:SF0 (PANTHER), SSF55021 (SUPERFAMILY)	EC:2.7.11.0
IMGA|Medtr8g069400.1	2.00205	glycosyltransferase-like protein	IPR003388 (PANTHER); IPR005069 (PFAM); PTHR10994:SF2 (PANTHER)	-
IMGA|Medtr5g005670.1	2.00205	tryptophan synthase beta chain	IPR001926 (PFAM); IPR006653 (PROSITE); IPR006654 (PTHR10314:PANTHER); IPR023026 (PIR); G3DSA:3.40.50.1100 (GENE3D), PTHR10314 (PANTHER)	EC:4.2.1.20; EC:1.3.1.74
IMGA|Medtr4g070540.1	2.00095	eukaryotic translation initiation factor 3 subunit	Coil (COILS); IPR004320 (PFAM)
IMGA|Medtr4g115540.1	2.00042	xylogalacturonan beta- -xylosyltransferase	IPR004263 (PFAM); PTHR11062 (PANTHER), PTHR11062:SF11 (PANTHER)	-
IMGA|Medtr7g084770.1	2.00014	xyloglucan endotransglucosylase hydrolase	IPR000757 (PFAM); IPR008263 (PROSITE); IPR008985 (SUPERFAMILY); IPR010713 (PFAM); IPR013320 (G3DSA:2.60.120.GENE3D); IPR016455 (PIR); PTHR31062 (PANTHER), SignalP-NN(euk) (SIGNALP)	EC:2.4.1.207; EC:3.2.1.0
IMGA|Medtr5g069420.1	-2.00001	auxin-induced saur-like protein	no IPS match	EC:6.3.2.19
IMGA|Medtr1g050680.1	-2.00081	abc transporter b family member 1-like	no IPS match	-
IMGA|Medtr7g099530.1	-2.00254	dna-directed rna polymerase subunit beta	no IPS match	EC:2.7.7.6
IMGA|Medtr3g069000.1	-2.00559	btb poz and math domain-containing protein 3-like	IPR000210 (SMART); IPR011333 (G3DSA:3.30.710.GENE3D); IPR013069 (PFAM); PTHR24413 (PANTHER), PTHR24413:SF23 (PANTHER)	-
IMGA|Medtr3g019170.1	-2.0064	cell division protein	no IPS match	EC:3.2.1.0; EC:3.4.24.0; EC:3.6.4.3
IMGA|Medtr7g079580.1	-2.0078	rna polymerase ii c-terminal domain phosphatase-like protein	IPR001568 (G3DSA:3.90.730.GENE3D)	EC:3.1.27.1; EC:3.1.3.16
IMGA|Medtr3g029840.1	-2.00803	f-box protein	IPR001810 (SMART); IPR005174 (PFAM); G3DSA:1.20.1280.50 (GENE3D)	-
IMGA|Medtr4g103990.1	-2.01042	replication factor a protein	no IPS match	-
IMGA|Medtr3g077090.1	-2.01411	dna-directed rna polymerase	PS51257 (PROFILE)	-
IMGA|Medtr7g022490.1	-2.0158	bcl-2-associated athanogene-like protein	IPR000048 (SMART); IPR003103 (PFAM); G3DSA:1.20.58.120 (GENE3D), SSF63491 (SUPERFAMILY)	-
IMGA|Medtr4g071800.1	-2.02105	tigger transposable element-derived protein	IPR006600 (PFAM); IPR009057 (G3DSA:1.10.10.GENE3D)	-
IMGA|Medtr4g024020.1	-2.02266	udp-glycosyltransferase 73c2-like	IPR002213 (PANTHER); G3DSA:3.40.50.2000 (GENE3D), PTHR11926:SF15 (PANTHER), SSF53756 (SUPERFAMILY)	EC:2.4.1.0
IMGA|Medtr5g047430.1	-2.0234	cullin-like protein1	no IPS match	-
IMGA|Medtr7g014540.1	-2.02345	protein strubbelig-receptor family	G3DSA:1.10.510.10 (GENE3D)	EC:2.7.11.16
IMGA|Medtr2g033520.1	-2.02447	desiccation-related protein pcc13-62	PF13668 (PFAM); PTHR31694:SF0 (PANTHER); PTHR31694 (PANTHER); SIGNAL_PEPTIDE_N_REGION (PHOBIUS); SIGNAL_PEPTIDE_C_REGION (PHOBIUS); NON_CYTOPLASMIC_DOMAIN (PHOBIUS); SIGNAL_PEPTIDE (PHOBIUS); SIGNAL_PEPTIDE_H_REGION (PHOBIUS); SignalP-noTM (SIGNALP_EUK); SignalP-TM (SIGNALP_GRAM_POSITIVE); TMhelix (TMHMM)	-
IMGA|Medtr2g059090.1	-2.02487	atpase wrnip1	no IPS match	EC:3.6.1.15
IMGA|Medtr6g023800.1	-2.02702	auxilin-like protein	no IPS match	-
IMGA|Medtr6g069350.1	-2.02753	f-box kelch-repeat protein	no IPS match
IMGA|Medtr5g073140.1	-2.03052	cysteine-rich receptor-like protein kinase	IPR005135 (SUPERFAMILY); G3DSA:3.60.10.10 (GENE3D)	-
IMGA|Medtr5g088060.1	-2.03199	myb transcription factor	IPR001005 (PFAM); IPR006447 (TIGRFAMs); IPR009057 (G3DSA:1.10.10.GENE3D); IPR017930 (PROFILE); PTHR12374 (PANTHER), PTHR12374:SF12 (PANTHER)	-
IMGA|Medtr4g049400.1	-2.03284	mitochondrial transcription termination factor family protein	IPR003690 (PFAM)	-
IMGA|Medtr4g127140.1	-2.03407	mads-box transcription factor	IPR002100 (PRINTS); PTHR11945 (PANTHER)	-
IMGA|Medtr7g025630.1	-2.03464	heat shock protein	IPR013126 (PRINTS); IPR018181 (PROSITE); G3DSA:1.20.1270.10 (GENE3D), G3DSA:2.60.34.10 (GENE3D), G3DSA:3.30.30.30 (GENE3D), G3DSA:3.30.420.40 (GENE3D), G3DSA:3.90.640.10 (GENE3D), PTHR19375 (PANTHER), PTHR19375:SF1 (PANTHER), SSF100920 (SUPERFAMILY), SSF100934 (SUPERFAMILY), SSF53067 (SUPERFAMILY)	-
IMGA|Medtr5g036930.1	-2.03492	h+-transporting two-sector alpha beta central related	no IPS match	EC:3.1.26.4; EC:2.7.7.49; EC:2.7.11.0
IMGA|Medtr3g072110.2	-2.03881	sodium-coupled neutral amino acid transporter	IPR013057 (PFAM); PTHR22950 (PANTHER)	-
IMGA|Medtr5g042640.1	-2.03929	cytochrome p450	IPR007110 (PROFILE); IPR026960 (PFAM)	-
IMGA|Medtr2g009730.1	-2.04013	polynucleotidyl ribonuclease h fold	IPR012337 (SUPERFAMILY); PF13456 (PFAM)	-
IMGA|Medtr5g046410.1	-2.05071	germin-like protein subfamily 1 member	IPR001929 (PRINTS); IPR006045 (PFAM); IPR011051 (SUPERFAMILY); IPR014710 (G3DSA:2.60.120.GENE3D); IPR019780 (PROSITE); PTHR31238 (PANTHER)	-
IMGA|Medtr7g050750.1	-2.05477	serpin-zx	IPR000215 (PANTHER); IPR015554 (PTHR11461:PANTHER); IPR023795 (PROSITE); IPR023796 (PFAM); G3DSA:2.30.39.10 (GENE3D), G3DSA:3.30.497.10 (GENE3D)	-
IMGA|Medtr5g041310.1	-2.05503	ring finger protein	IPR001841 (PFAM); IPR013083 (G3DSA:3.30.40.GENE3D); PTHR22763 (PANTHER), SSF57850 (SUPERFAMILY)	-
IMGA|Medtr3g064850.1	-2.06009	ribosomal protein	SignalP-NN(euk) (SIGNALP), tmhmm (TMHMM)	-
IMGA|Medtr7g111740.1	-2.06387	mannan endo- -beta-mannosidase	IPR001547 (PFAM); IPR013781 (G3DSA:3.20.20.GENE3D); IPR017853 (SUPERFAMILY); PTHR31451 (PANTHER)	EC:3.2.1.78
IMGA|Medtr2g059240.1	-2.06678	udp-	IPR002213 (PANTHER); G3DSA:3.40.50.2000 (GENE3D), PTHR11926:SF15 (PANTHER), SSF53756 (SUPERFAMILY)	-
IMGA|Medtr7g070020.1	-2.06876	serine hydroxymethyltransferase	IPR001085 (PANTHER); IPR015422 (G3DSA:3.90.1150.GENE3D); IPR015424 (SUPERFAMILY); PTHR11680:SF0 (PANTHER)	EC:2.1.1.0; EC:2.1.2.1
IMGA|Medtr5g075880.1	-2.06952	protein elc	IPR008883 (PFAM); IPR016135 (G3DSA:3.10.110.GENE3D); PTHR23306 (PANTHER), PTHR23306:SF3 (PANTHER)	-
IMGA|Medtr4g006520.1	-2.07209	f-box lrr-repeat protein	G3DSA:3.80.10.10 (GENE3D); SSF52047 (SUPERFAMILY)
IMGA|Medtr8g073570.1	-2.07336	f-box protein	G3DSA:1.20.1280.50 (GENE3D)	EC:3.6.1.15; EC:3.4.23.0; EC:3.1.3.2
IMGA|Medtr3g006120.1	-2.07511	paired amphipathic helix protein sin3	IPR003822 (G3DSA:1.20.1160.GENE3D); PTHR12346 (PANTHER)	-
IMGA|Medtr7g108140.1	-2.08003	pantothenate synthetase	IPR026960 (PFAM)	-
IMGA|Medtr2g088740.1	-2.0812	histone-lysine n-methyltransferase atxr2	IPR026960 (PFAM)	EC:2.1.1.0
IMGA|Medtr3g008330.1	-2.08238	nadh-plastoquinone oxidoreductase subunit 4	IPR001750 (PFAM); PTHR22773 (PANTHER), PTHR22773:SF61 (PANTHER)	EC:1.6.5.3
IMGA|Medtr8g009550.1	-2.08312	protein wax2-like	PTHR11863 (PANTHER), PTHR11863:SF1 (PANTHER)	-
IMGA|Medtr1g011300.1	-2.08316	retrotransposon gag protein	no IPS match	-
IMGA|Medtr3g021440.1	-2.08522	isoliquiritigenin 2 -o-methyltransferase	IPR001077 (PFAM); IPR011991 (G3DSA:1.10.10.GENE3D); IPR012967 (PFAM); IPR016461 (PIR); G3DSA:3.40.50.150 (GENE3D), PTHR11746 (PANTHER), PTHR11746:SF53 (PANTHER), SSF46785 (SUPERFAMILY), SSF53335 (SUPERFAMILY)	EC:2.1.1.65; EC:2.1.1.154
IMGA|Medtr3g106620.1	-2.08532	protease inhibitor	IPR002160 (PFAM); IPR011065 (SUPERFAMILY); G3DSA:2.80.10.50 (GENE3D)	-
IMGA|Medtr8g091320.2	-2.08651	myo-inositol-1-phosphate synthase	IPR002587 (PIR); IPR013021 (PFAM); IPR016040 (G3DSA:3.40.50.GENE3D); G3DSA:3.30.360.10 (GENE3D), PTHR11510:SF0 (PANTHER), SSF51735 (SUPERFAMILY), SSF55347 (SUPERFAMILY)	EC:5.5.1.4
IMGA|Medtr5g034510.1	-2.09201	atp-dependent dna helicase pif1	no IPS match	-
IMGA|AC23355619.1	-2.09261	transcription factor tga4	IPR025422 (PFAM); PTHR22952 (PANTHER), PTHR22952:SF74 (PANTHER)	-
IMGA|Medtr8g061090.1	-2.09325	oligopeptide transporter 7-like	IPR004648 (TIGRFAMs); IPR004813 (PFAM); PTHR22601 (PANTHER)	-
IMGA|Medtr3g009060.1	-2.09802	receptor-like protein kinase	no IPS match	EC:3.1.3.16
IMGA|Medtr5g014930.1	-2.0983	nodule-specific glycine-rich protein 6a	no IPS match	EC:2.7.11.0; EC:6.1.1.20
IMGA|Medtr2g099700.1	-2.09833	probable cation-transporting atpase-like	no IPS match	-
IMGA|Medtr3g036210.1	-2.09892	f-box lrr-repeat protein	IPR001810 (PFAM); G3DSA:1.20.1280.50 (GENE3D), PTHR32555 (PANTHER)	-
IMGA|AC23566557.1	-2.09979	phytoalexin-deficient 4-1 protein	PTHR32013 (PANTHER), PTHR32013:SF0 (PANTHER)	EC:3.1.1.3
IMGA|Medtr7g102490.1	-2.10226	udp-glycosyltransferase 73c2-like	IPR002213 (PANTHER); G3DSA:3.40.50.2000 (GENE3D), PTHR11926:SF15 (PANTHER), SSF53756 (SUPERFAMILY)	EC:2.4.1.203; EC:2.4.1.215
IMGA|Medtr3g025920.1	-2.10299	ankyrin repeat-containing	no IPS match	EC:3.4.23.0
IMGA|Medtr6g080610.1	-2.10355	protein	no IPS match	-
IMGA|Medtr5g031630.1	-2.10705	pentatricopeptide repeat protein	IPR002885 (PFAM); IPR011990 (G3DSA:1.25.40.GENE3D); IPR017956 (SMART); PTHR24015 (PANTHER), PTHR24015:SF169 (PANTHER), PF14432 (PFAM), SSF48452 (SUPERFAMILY)	-
IMGA|Medtr5g033420.1	-2.10811	polygalacturonase-1 non-catalytic subunit beta	IPR004873 (PFAM); PTHR31458 (PANTHER)	EC:3.2.1.15
IMGA|CU01353020.1	-2.10945	phosphoenolpyruvate phosphate translocator	no IPS match	-
IMGA|Medtr3g085020.1	-2.11184	protein	IPR021775 (PFAM)	-
IMGA|Medtr8g073550.1	-2.11285	f-box kelch-repeat protein	IPR001810 (PFAM); IPR017451 (TIGRFAMs); G3DSA:1.20.1280.50 (GENE3D), PTHR32133 (PANTHER)	EC:3.4.23.0
IMGA|Medtr4g049690.1	-2.1149	phytochrome 2	no IPS match	-
IMGA|Medtr6g005330.1	-2.1205	germin-like protein subfamily 1 member	IPR001929 (PRINTS); IPR006045 (PFAM); IPR011051 (SUPERFAMILY); IPR014710 (G3DSA:2.60.120.GENE3D); IPR019780 (PROSITE); PTHR31238 (PANTHER), PS51257 (PROFILE)	-
IMGA|Medtr7g021840.1	-2.12657	far-red impaired response protein	IPR004330 (PFAM); IPR009810 (PFAM); IPR018289 (PFAM); PTHR31669 (PANTHER), PTHR31669:SF0 (PANTHER)	EC:1.2.1.50
IMGA|Medtr3g109250.2	-2.13103	cation transport regulator-like protein	IPR006840 (PANTHER); IPR013024 (G3DSA:3.10.490.GENE3D); PTHR12192:SF0 (PANTHER)	EC:3.2.1.0
IMGA|Medtr8g106380.1	-2.13112	geranylgeranyl transferase type-1 subunit beta	no IPS match	-
IMGA|Medtr8g045410.1	-2.13645	hypothetical protein MTR_8g045410	no IPS match
IMGA|Medtr3g102330.1	-2.13674	ribonuclease h	IPR012337 (SUPERFAMILY)	-
IMGA|Medtr3g093010.1	-2.14169	hexose transporter	IPR003663 (PRINTS); IPR005828 (PFAM); IPR005829 (PROSITE); IPR016196 (SUPERFAMILY); IPR020846 (PROFILE); G3DSA:1.20.1250.20 (GENE3D), PTHR24063 (PANTHER), PTHR24063:SF72 (PANTHER)	-
IMGA|Medtr4g082960.1	-2.15044	starch phosphorylase	IPR000811 (PANTHER); G3DSA:3.40.50.2000 (GENE3D), PTHR11468:SF0 (PANTHER), SSF53756 (SUPERFAMILY)	EC:2.4.1.1
IMGA|Medtr4g119380.1	-2.1509	60s ribosomal protein l27a-3	PTHR11721 (PANTHER)	-
IMGA|Medtr8g078170.1	-2.15181	coiled-coil domain-containing protein	IPR006769 (PFAM); PTHR13462 (PANTHER), PTHR13462:SF4 (PANTHER)	-
IMGA|Medtr7g016520.1	-2.15504	far1-related protein	no IPS match	-
IMGA|Medtr4g133960.1	-2.17669	---NA---	SignalP-TM (SIGNALP_GRAM_POSITIVE)
IMGA|Medtr4g050530.1	-2.1894	pentatricopeptide repeat-containing protein	no IPS match	-
IMGA|Medtr3g082380.1	-2.19116	nad h-quinone oxidoreductase chain	PTHR22773 (PANTHER), PTHR22773:SF61 (PANTHER)	EC:1.6.5.0
IMGA|Medtr3g084410.2	-2.19474	selenium binding protein	IPR008826 (PANTHER); PTHR23300:SF0 (PANTHER)	-
IMGA|Medtr1g018130.1	-2.19614	af211538_1avr9 cf-9 rapidly elicited protein 180	no IPS match	EC:3.1.1.11
IMGA|Medtr1g106830.1	-2.23122	protein argonaute 4	IPR003100 (PFAM); IPR003165 (PFAM); IPR012337 (SUPERFAMILY); IPR014811 (PFAM); G3DSA:2.170.260.10 (GENE3D), PTHR22891 (PANTHER), PTHR22891:SF0 (PANTHER)	-
IMGA|Medtr5g082980.1	-2.23198	temperature-induced lipocalin	IPR012674 (G3DSA:2.40.128.GENE3D)	-
IMGA|Medtr5g014260.3	-2.24146	glycine decarboxylase multi-enzyme h subunit	IPR002930 (PANTHER); IPR003016 (PROSITE); IPR011053 (SUPERFAMILY); G3DSA:2.40.50.100 (GENE3D), PTHR11715:SF0 (PANTHER)	-
IMGA|Medtr1g087400.1	-2.24398	lysine-specific histone demethylase-like protein	G3DSA:3.50.50.60 (GENE3D), PTHR10742 (PANTHER), PTHR10742:SF134 (PANTHER)	EC:2.1.1.0
IMGA|AC17433030.1	-2.2596	beta-glucosidase	IPR001360 (PANTHER); IPR013781 (G3DSA:3.20.20.GENE3D); IPR017853 (SUPERFAMILY)	EC:3.2.1.0; EC:3.1.1.3
IMGA|Medtr5g091090.1	-2.27132	saur family protein	IPR003676 (PFAM)	-
IMGA|Medtr3g058110.1	-2.27366	cytochrome p450	IPR001128 (PRINTS); IPR002401 (PRINTS); IPR017972 (PROSITE); PTHR24298 (PANTHER)	-
IMGA|Medtr4g014130.1	-2.28018	receptor-like kinase	PTHR24420 (PANTHER), PTHR24420:SF28 (PANTHER)	EC:1.3.1.74
IMGA|Medtr5g056640.1	-2.29137	homocysteine s-methyltransferase 1	IPR003726 (G3DSA:3.20.20.GENE3D); PTHR21091 (PANTHER), PTHR21091:SF4 (PANTHER)	EC:2.1.1.10
IMGA|Medtr1g093420.1	-2.29766	two-component response regulator arr2	IPR001005 (PFAM); IPR006447 (TIGRFAMs); IPR009057 (G3DSA:1.10.10.GENE3D); IPR017930 (PROFILE); PTHR31003 (PANTHER)	-
IMGA|Medtr1g110120.1	-2.30664	probable serine threonine-protein kinase at1g18390-like	IPR000719 (PFAM); IPR008271 (PROSITE); IPR011009 (SUPERFAMILY); IPR017441 (PROSITE); G3DSA:1.10.510.10 (GENE3D), G3DSA:3.30.200.20 (GENE3D), PTHR24420 (PANTHER), PTHR24420:SF150 (PANTHER)	EC:2.7.11.0
IMGA|Medtr4g114550.1	-2.31019	spx domain-containing protein	IPR004331 (PFAM); PTHR10783 (PANTHER), PTHR10783:SF25 (PANTHER)	-
IMGA|Medtr6g064960.1	-2.312	#NAME?	IPR004183 (G3DSA:3.40.830.GENE3D); IPR014436 (PIR); PTHR30096 (PANTHER), PTHR30096:SF0 (PANTHER)	EC:1.13.11.0
IMGA|Medtr6g091750.1	-2.31416	phospholipase a2	IPR013090 (PROSITE); IPR016090 (G3DSA:1.20.90.GENE3D)	EC:3.1.1.4
IMGA|Medtr3g076960.1	-2.31995	phloem specific protein	no IPS match
IMGA|Medtr8g078170.3	-2.32139	coiled-coil domain-containing protein	IPR006769 (PFAM); PTHR13462 (PANTHER), PTHR13462:SF4 (PANTHER), tmhmm (TMHMM)	-
IMGA|Medtr5g093390.2	-2.34077	gdp-l-galactose phosphorylase	PTHR20884 (PANTHER), PTHR20884:SF3 (PANTHER)	EC:2.7.7.22
IMGA|Medtr7g070560.1	-2.35467	cationic amino acid partial	no IPS match	-
IMGA|Medtr8g106280.1	-2.35928	protein lava lamp	IPR012474 (PFAM)	-
IMGA|Medtr7g092250.1	-2.36274	oligopeptide transporter opt family	IPR004648 (TIGRFAMs); IPR004813 (PFAM); G3DSA:3.40.440.10 (GENE3D), PTHR22601 (PANTHER)	-
IMGA|Medtr5g031230.1	-2.38101	cinnamyl alcohol dehydrogenase	IPR002085 (PANTHER); IPR002328 (PROSITE); IPR011032 (SUPERFAMILY); IPR013149 (PFAM); IPR013154 (PFAM); IPR016040 (G3DSA:3.40.50.GENE3D); G3DSA:3.90.180.10 (GENE3D), PTHR11695:SF261 (PANTHER), SSF51735 (SUPERFAMILY)	EC:1.1.1.195; EC:1.1.1.90; EC:1.1.1.255
IMGA|Medtr3g091360.1	-2.38138	flavonol synthase flavanone 3-hydroxylase	IPR002283 (PRINTS); IPR005123 (PFAM); IPR026992 (PFAM); G3DSA:2.60.120.330 (GENE3D), PTHR10209 (PANTHER), PTHR10209:SF55 (PANTHER), SSF51197 (SUPERFAMILY)	EC:1.14.11.0
IMGA|Medtr5g006800.1	-2.39617	12-oxophytodienoate reductase	IPR001155 (PFAM); IPR013785 (G3DSA:3.20.20.GENE3D); PTHR22893 (PANTHER), PTHR22893:SF13 (PANTHER), SSF51395 (SUPERFAMILY)	-
IMGA|Medtr8g044800.1	-2.43902	f-box lrr-repeat protein	IPR001810 (PFAM); G3DSA:3.80.10.10 (GENE3D), PTHR23125 (PANTHER), PF13516 (PFAM), SSF52047 (SUPERFAMILY)	-
IMGA|Medtr4g130640.1	-2.45037	hat family dimerization domain containing protein	no IPS match	EC:5.2.1.8
IMGA|Medtr7g028030.1	-2.45658	non-ltr retroelement reverse related	IPR026960 (PFAM)	-
IMGA|Medtr8g037100.1	-2.45826	movement protein	IPR000194 (PFAM); IPR000603 (PFAM); IPR000608 (PFAM); IPR000685 (G3DSA:3.20.20.GENE3D); IPR001280 (PRINTS); IPR005722 (PTHR15184:PANTHER); IPR016135 (G3DSA:3.10.110.GENE3D); IPR023313 (PROSITE); G3DSA:3.40.50.300 (GENE3D), PTHR15184 (PANTHER), SM00212 (SMART), SignalP-NN(euk) (SIGNALP), tmhmm (TMHMM), SSF52540 (SUPERFAMILY), SSF81558 (SUPERFAMILY)	-
IMGA|Medtr2g035190.1	-2.47211	aba-responsive protein abr17	IPR000916 (PFAM); IPR023393 (G3DSA:3.30.530.GENE3D); IPR024949 (PRINTS); SSF55961 (SUPERFAMILY)	-
IMGA|Medtr7g108840.1	-2.48729	e3 ubiquitin-protein ligase bah1	IPR001841 (SMART); IPR004331 (PFAM); IPR013083 (G3DSA:3.30.40.GENE3D); IPR017907 (PROSITE); PTHR25462 (PANTHER), PTHR25462:SF194 (PANTHER), PF13923 (PFAM), SSF57850 (SUPERFAMILY)	EC:6.3.2.19
IMGA|Medtr5g020070.1	-2.49797	hat family dimerization domain protein	no IPS match	-
IMGA|Medtr6g089820.1	-2.5065	f-box family protein	no IPS match	EC:6.1.1.19
IMGA|Medtr5g091070.1	-2.5259	auxin-responsive family protein	IPR003676 (PFAM)	-
IMGA|Medtr3g109250.1	-2.52806	cation transport regulator-like protein	IPR006840 (PANTHER); IPR013024 (G3DSA:3.10.490.GENE3D); PTHR12192:SF0 (PANTHER)	EC:3.2.1.0
IMGA|Medtr3g091010.1	-2.54001	trehalose-phosphate phosphatase-like	IPR003337 (PFAM); IPR006379 (TIGRFAMs); IPR023214 (G3DSA:3.40.50.GENE3D); PTHR10788 (PANTHER)	-
IMGA|Medtr8g068900.1	-2.55682	probable receptor protein kinase tmk1-like	no IPS match	-
IMGA|Medtr1g050930.1	-2.56771	abc transporter g family member 39-like	IPR013525 (PFAM); G3DSA:3.40.50.300 (GENE3D), PTHR19241 (PANTHER), PTHR19241:SF10 (PANTHER)	EC:3.6.3.28
IMGA|Medtr2g035430.1	-2.57336	cationic amino acid transporter	IPR002293 (PIR); IPR015606 (PTHR11785:PANTHER); PF13520 (PFAM), PF13906 (PFAM)	-
IMGA|Medtr4g107010.1	-2.57353	u-box domain-containing protein 19-like	IPR000225 (PFAM); IPR003613 (PFAM); IPR011989 (G3DSA:1.25.10.GENE3D); IPR013083 (G3DSA:3.30.40.GENE3D); IPR016024 (SUPERFAMILY); PTHR23315 (PANTHER), PTHR23315:SF7 (PANTHER), SSF57850 (SUPERFAMILY)	EC:6.3.2.19
IMGA|Medtr6g023090.1	-2.57661	lysine histidine transporter 1	IPR013057 (PFAM); PTHR22950 (PANTHER), PTHR22950:SF9 (PANTHER), tmhmm (TMHMM)	-
IMGA|Medtr5g084470.1	-2.57815	cold and drought-regulated protein cora	PR01228 (PRINTS)	-
IMGA|Medtr6g025340.1	-2.59812	atp synthase cf0 subunit iv	IPR000568 (PRINTS); PTHR11410:SF1 (PANTHER)	-
IMGA|Medtr1g030430.1	-2.60369	cation transport protein	IPR006840 (PANTHER); IPR013024 (G3DSA:3.10.490.GENE3D); PTHR12192:SF0 (PANTHER), SSF110857 (SUPERFAMILY)	-
IMGA|Medtr8g078170.2	-2.67044	coiled-coil domain-containing protein	PTHR13462 (PANTHER), PTHR13462:SF4 (PANTHER)	-
IMGA|Medtr1g093340.1	-2.68148	hypothetical protein MTR_1g093340	no IPS match
IMGA|Medtr1g098680.1	-2.70194	abscisic acid stress ripening protein homolog	IPR003496 (PFAM)	-
IMGA|Medtr8g093070.1	-2.7228	gras family transcription factor	IPR005202 (PFAM); PTHR31636 (PANTHER)	-
IMGA|Medtr6g036640.1	-2.75147	protein	IPR003959 (PFAM); G3DSA:1.10.8.10 (GENE3D), G3DSA:3.40.50.300 (GENE3D), PTHR13779 (PANTHER), PTHR13779:SF11 (PANTHER), SSF52540 (SUPERFAMILY)	EC:3.6.1.15
IMGA|Medtr4g032110.1	-2.75752	agamous-like mads-box protein agl80	IPR002100 (PRINTS); PTHR11945 (PANTHER), PTHR11945:SF78 (PANTHER)	-
IMGA|Medtr5g061860.1	-2.77032	low affinity sulfate transporter 3-like	IPR001902 (TIGRFAMs); IPR002645 (G3DSA:3.30.750.GENE3D); IPR011547 (PFAM); IPR018045 (PROSITE); PTHR11814 (PANTHER), PTHR11814:SF46 (PANTHER), PF13792 (PFAM)	-
IMGA|Medtr7g025450.1	-2.78617	flowering locus t	IPR008914 (G3DSA:3.90.280.GENE3D)	-
IMGA|Medtr3g105640.1	-2.81416	disease resistance response protein	IPR004265 (PFAM); PTHR21495 (PANTHER), PTHR21495:SF15 (PANTHER)	-
IMGA|Medtr4g093250.1	-2.82948	gmp synthase	IPR017926 (PFAM); G3DSA:3.40.50.880 (GENE3D), PTHR11922 (PANTHER), PTHR11922:SF14 (PANTHER), SSF52317 (SUPERFAMILY)	-
IMGA|Medtr6g018300.1	-2.85623	ribulose bisphosphate carboxylase small chain 3a	IPR000894 (G3DSA:3.30.190.GENE3D); IPR024680 (PFAM); IPR024681 (PRINTS); PTHR31262 (PANTHER), PTHR31262:SF0 (PANTHER)	EC:4.1.1.39
IMGA|Medtr3g109250.3	-2.87488	cation transport regulator-like protein	IPR006840 (PANTHER); IPR013024 (G3DSA:3.10.490.GENE3D); PTHR12192:SF0 (PANTHER)	EC:3.2.1.0
IMGA|AC22550761.1	-2.87614	pyridoxal phosphate phosphatase phospho2	IPR006383 (TIGRFAMs); IPR006384 (TIGRFAMs); IPR016965 (PIR); IPR023214 (G3DSA:3.40.50.GENE3D); PTHR20889 (PANTHER), PTHR20889:SF0 (PANTHER)	EC:3.6.1.1
IMGA|Medtr7g113890.1	-2.91157	glutathione synthetase	IPR004887 (G3DSA:3.40.50.GENE3D); IPR005615 (PIR); IPR013816 (G3DSA:3.30.470.GENE3D); IPR014042 (G3DSA:1.10.1080.GENE3D); IPR014049 (G3DSA:3.30.1490.GENE3D); IPR016185 (SUPERFAMILY); PTHR11130:SF0 (PANTHER), SSF56059 (SUPERFAMILY)	EC:6.3.2.3; EC:6.3.2.23
IMGA|Medtr8g022300.1	-2.92115	dormancy auxin associated-like partial	no IPS match	-
IMGA|Medtr7g070810.1	-2.95304	anthocyanidin 3-o-glucosyltransferase	IPR002213 (PANTHER); G3DSA:3.40.50.2000 (GENE3D), PTHR11926:SF15 (PANTHER), SSF53756 (SUPERFAMILY)	EC:2.4.1.0
IMGA|Medtr5g006670.1	-2.95313	12-oxophytodienoate reductase	IPR001155 (PFAM); IPR013785 (G3DSA:3.20.20.GENE3D); PTHR22893 (PANTHER), PTHR22893:SF13 (PANTHER), SSF51395 (SUPERFAMILY)	-
IMGA|AC2356644.1	-2.9733	acyl:coa ligase	IPR000823 (PRINTS); IPR000873 (PFAM); IPR002016 (PRINTS); IPR010255 (SUPERFAMILY); IPR018247 (PROSITE); IPR019793 (PROSITE); IPR019794 (PROSITE); IPR020845 (PROSITE); IPR025110 (PFAM); G3DSA:1.10.420.10 (GENE3D), G3DSA:1.10.520.10 (GENE3D), G3DSA:2.30.38.10 (GENE3D), G3DSA:3.30.300.30 (GENE3D), G3DSA:3.40.50.980 (GENE3D), PTHR24096 (PANTHER), PTHR24096:SF16 (PANTHER), SSF56801 (SUPERFAMILY)	EC:1.11.1.7; EC:1.13.12.7
IMGA|Medtr5g084460.1	-3.04114	cold and drought-regulated protein cora	IPR010800 (PFAM); PR01228 (PRINTS)	-
IMGA|Medtr5g031760.1	-3.09174	2-oxoglutarate-dependent dioxygenase	G3DSA:2.60.120.330 (GENE3D), PTHR10209 (PANTHER), PTHR10209:SF55 (PANTHER), SSF51197 (SUPERFAMILY)	EC:1.14.11.0
IMGA|Medtr3g027090.1	-3.10432	thioredoxin-like protein clot	IPR010357 (PANTHER); IPR012336 (G3DSA:3.40.30.GENE3D)	-
IMGA|Medtr7g077880.1	-3.16123	hypothetical protein MTR_7g077880 [Medicago truncatula]	IPR023214 (G3DSA:3.40.50.GENE3D)	-
IMGA|Medtr1g093080.1	-3.17002	two-component response regulator arr2	IPR001005 (PFAM); IPR006447 (TIGRFAMs); IPR009057 (G3DSA:1.10.10.GENE3D); IPR017930 (PROFILE); PTHR31003 (PANTHER)	-
IMGA|Medtr8g058490.1	-3.18295	e3 ubiquitin-protein ligase bah1	IPR001841 (SMART); IPR013083 (G3DSA:3.30.40.GENE3D); IPR017907 (PROSITE); PTHR25462 (PANTHER), PTHR25462:SF194 (PANTHER), PF13923 (PFAM), SSF57850 (SUPERFAMILY)	EC:6.3.2.19
IMGA|Medtr2g100850.1	-3.2092	clavaminate synthase-like protein	IPR003819 (PFAM); G3DSA:3.60.130.10 (GENE3D), SSF51197 (SUPERFAMILY)	-
IMGA|Medtr7g022870.1	-3.25187	sulfate transporter	IPR001902 (TIGRFAMs); IPR002645 (G3DSA:3.30.750.GENE3D); IPR011547 (PFAM); IPR018045 (PROSITE); PTHR11814 (PANTHER), PTHR11814:SF46 (PANTHER), PF13792 (PFAM)	-
IMGA|Medtr5g031250.2	-3.30789	cinnamyl alcohol dehydrogenase	IPR002085 (PANTHER); IPR002328 (PROSITE); IPR011032 (SUPERFAMILY); IPR013154 (PFAM); IPR016040 (G3DSA:3.40.50.GENE3D); G3DSA:3.90.180.10 (GENE3D), PTHR11695:SF261 (PANTHER), SSF51735 (SUPERFAMILY)	EC:1.1.1.195; EC:1.1.1.90; EC:1.1.1.255
IMGA|Medtr5g006710.1	-3.32125	12-oxophytodienoate reductase	IPR001155 (PFAM); IPR013785 (G3DSA:3.20.20.GENE3D); PTHR22893 (PANTHER), PTHR22893:SF13 (PANTHER), SSF51395 (SUPERFAMILY)	-
IMGA|Medtr3g073470.1	-3.43356	serine hydroxymethyltransferase	IPR001085 (PANTHER); IPR015421 (G3DSA:3.40.640.GENE3D); IPR015422 (G3DSA:3.90.1150.GENE3D); IPR015424 (SUPERFAMILY); IPR019798 (PROSITE); PTHR11680:SF0 (PANTHER)	EC:2.1.2.1; EC:2.1.1.0
IMGA|Medtr4g087010.1	-3.4349	gibberellin 20 oxidase	IPR002283 (PRINTS); IPR005123 (PFAM); IPR026992 (PFAM); G3DSA:2.60.120.330 (GENE3D), PTHR10209 (PANTHER), PTHR10209:SF55 (PANTHER), SSF51197 (SUPERFAMILY)	EC:1.14.11.0
IMGA|Medtr3g091350.1	-3.43764	flavonol synthase flavanone 3-hydroxylase	IPR002283 (PRINTS); IPR005123 (PFAM); IPR026992 (PFAM); G3DSA:2.60.120.330 (GENE3D), PTHR10209 (PANTHER), PTHR10209:SF55 (PANTHER), SSF51197 (SUPERFAMILY)	EC:1.14.11.0
IMGA|Medtr3g006050.1	-3.52274	f-box lrr-repeat protein	G3DSA:3.80.10.10 (GENE3D); PF14223 (PFAM); PTHR23125 (PANTHER); IPR012349 (SUPERFAMILY); SSF52047 (SUPERFAMILY)	-
IMGA|Medtr8g075420.1	-3.52478	thiosulfate sulfurtransferase	IPR001763 (G3DSA:3.40.250.GENE3D); PTHR13253 (PANTHER), PTHR13253:SF25 (PANTHER)	EC:2.8.1.1
IMGA|Medtr5g031250.1	-3.60649	cinnamyl alcohol dehydrogenase	IPR002085 (PANTHER); IPR002328 (PROSITE); IPR011032 (SUPERFAMILY); IPR013149 (PFAM); IPR013154 (PFAM); IPR016040 (G3DSA:3.40.50.GENE3D); G3DSA:3.90.180.10 (GENE3D), PTHR11695:SF261 (PANTHER), SSF51735 (SUPERFAMILY)	EC:1.1.1.195; EC:1.1.1.90; EC:1.1.1.255
IMGA|Medtr7g058930.1	-3.63956	male sterility 5 family protein	IPR001440 (PFAM); IPR011990 (G3DSA:1.25.40.GENE3D); IPR019734 (PROFILE); PTHR23083 (PANTHER), PTHR23083:SF190 (PANTHER), SSF48452 (SUPERFAMILY)	-
IMGA|AC2297013.1	-3.7151	oligopeptide transporter opt family	IPR004648 (TIGRFAMs); IPR004813 (PFAM); PTHR22601 (PANTHER)	-
IMGA|Medtr7g100320.1	-3.78968	protein in2-1 homolog b-like	IPR004045 (PROFILE); IPR010987 (G3DSA:1.20.1050.GENE3D); IPR012336 (G3DSA:3.40.30.GENE3D); IPR017933 (PROFILE); PTHR11260 (PANTHER), PTHR11260:SF14 (PANTHER), PF13410 (PFAM), PF13417 (PFAM)	-
IMGA|Medtr7g070870.1	-3.93536	anthocyanidin 3-o-glucosyltransferase	IPR002213 (PANTHER); G3DSA:3.40.50.2000 (GENE3D), PTHR11926:SF15 (PANTHER), SSF53756 (SUPERFAMILY)	EC:2.4.1.0
IMGA|Medtr7g108850.1	-3.99009	e3 ubiquitin-protein ligase bah1	no IPS match	-
IMGA|Medtr2g083300.1	-4.06192	protein	no IPS match	-
IMGA|Medtr5g054730.1	-4.15106	lysine histidine transporter	IPR013057 (PFAM); PTHR22950 (PANTHER), PTHR22950:SF9 (PANTHER)	-
IMGA|Medtr4g102220.1	-4.17445	protein	IPR009902 (PFAM); G3DSA:3.40.50.150 (GENE3D)	EC:1.6.5.3
IMGA|Medtr5g084470.3	-4.36954	cold and drought-regulated protein cora	IPR010800 (PFAM)	-
IMGA|CU6515893.1	-4.39883	sulfate transporter	IPR001902 (TIGRFAMs); IPR002645 (G3DSA:3.30.750.GENE3D); IPR011547 (PFAM); IPR018045 (PROSITE); PTHR11814 (PANTHER), PTHR11814:SF46 (PANTHER), PF13792 (PFAM)	-
IMGA|AC2313718.1	-4.64484	protein	IPR025422 (PFAM)	-
IMGA|Medtr4g086980.1	-4.73238	gibberellin 20 oxidase	IPR002283 (PRINTS); IPR005123 (PFAM); IPR026992 (PFAM); G3DSA:2.60.120.330 (GENE3D), PTHR10209 (PANTHER), PTHR10209:SF55 (PANTHER), SSF51197 (SUPERFAMILY)	EC:1.14.11.0
IMGA|Medtr7g072410.1	-4.73267	ran gtpase binding	IPR000306 (PFAM); IPR000408 (PRINTS); IPR001849 (SMART); IPR009091 (G3DSA:2.130.10.GENE3D); IPR011011 (SUPERFAMILY); IPR011993 (G3DSA:2.30.29.GENE3D); IPR013083 (G3DSA:3.30.40.GENE3D); IPR013591 (PFAM); IPR017455 (PROFILE); IPR024774 (PFAM); PTHR22870 (PANTHER), PTHR22870:SF87 (PANTHER), PF13713 (PFAM), SSF50729 (SUPERFAMILY)	-
IMGA|Medtr5g010410.1	-4.92829	heavy metal p-type atpase	IPR001757 (PRINTS); IPR005834 (PFAM); IPR023214 (G3DSA:3.40.50.GENE3D); IPR023299 (G3DSA:3.40.1110.GENE3D); PTHR24093 (PANTHER), PTHR24093:SF42 (PANTHER)	EC:3.6.3.4
IMGA|Medtr5g084470.2	-5.08693	cold and drought-regulated protein cora	IPR010800 (PFAM)	-
IMGA|Medtr7g089670.1	-5.12473	f-box protein	IPR001810 (PFAM); G3DSA:1.20.1280.50 (GENE3D), PTHR31482 (PANTHER), PTHR31482:SF0 (PANTHER)	-
IMGA|Medtr7g108260.1	-5.46157	glutaredoxin	IPR002109 (PFAM); IPR011905 (TIGRFAMs); IPR012336 (G3DSA:3.40.30.GENE3D); IPR014025 (PRINTS); PTHR10168 (PANTHER)	EC:1.20.4.1
IMGA|Medtr6g012140.1	-5.64815	quinone oxidoreductase-like protein	IPR002085 (PANTHER); IPR016040 (G3DSA:3.40.50.GENE3D); PF13602 (PFAM), SSF51735 (SUPERFAMILY)	-
IMGA|Medtr1g079520.1	-5.91523	protein	IPR000719 (PFAM); IPR001611 (PFAM); IPR002885 (PFAM); IPR003034 (G3DSA:1.10.720.GENE3D); IPR008271 (PROSITE); IPR011009 (SUPERFAMILY); IPR013210 (PFAM); IPR017441 (PROSITE); G3DSA:1.10.510.10 (GENE3D), G3DSA:3.80.10.10 (GENE3D), PTHR24420 (PANTHER), PTHR24420:SF134 (PANTHER), PF13516 (PFAM), PF13855 (PFAM), SSF52047 (SUPERFAMILY), SSF52058 (SUPERFAMILY), SSF68906 (SUPERFAMILY)	EC:2.7.11.0
IMGA|Medtr5g010420.1	-6.71862	heavy metal p-type atpase	IPR001757 (TIGRFAMs); IPR006121 (PFAM); IPR006122 (TIGRFAMs); IPR006403 (PRINTS); IPR008250 (PFAM); IPR017969 (PROSITE); IPR018303 (PROSITE); IPR023214 (G3DSA:3.40.50.GENE3D); IPR023300 (G3DSA:2.70.150.GENE3D); G3DSA:3.30.70.100 (GENE3D), PTHR24093 (PANTHER), PTHR24093:SF42 (PANTHER), SSF81653 (SUPERFAMILY), SSF81665 (SUPERFAMILY)	EC:3.6.3.4
IMGA|Medtr1g081610.1	-6.90178	cysteine synthase	IPR001216 (PROSITE); IPR001926 (PFAM); IPR005856 (TIGRFAMs); IPR005859 (TIGRFAMs); G3DSA:3.40.50.1100 (GENE3D), PTHR10314 (PANTHER), PTHR10314:SF8 (PANTHER)	EC:2.5.1.52; EC:4.2.1.50; EC:2.5.1.51; EC:2.5.1.47
IMGA|Medtr4g005810.1	-7.81728	f-box lrr-repeat protein	G3DSA:3.80.10.10 (GENE3D), PTHR23125 (PANTHER), SSF52047 (SUPERFAMILY)	-
IMGA|Medtr4g087000.1	-8.90624	gibberellin 20 oxidase	IPR002283 (PRINTS); IPR005123 (PFAM); IPR026992 (PFAM); G3DSA:2.60.120.330 (GENE3D), PTHR10209 (PANTHER), PTHR10209:SF55 (PANTHER), SSF51197 (SUPERFAMILY)	EC:1.14.11.0
IMGA|Medtr4g015080.1	-9.10258	peptide transporter ptr1	IPR000109 (PANTHER); IPR016196 (SUPERFAMILY); IPR018456 (PROSITE); G3DSA:1.20.1250.20 (GENE3D), PTHR11654:SF37 (PANTHER)	-
IMGA|Medtr7g092240.1	-9.35634	oligopeptide transporter opt family	IPR004648 (TIGRFAMs); IPR004813 (PFAM); PTHR22601 (PANTHER)	-
IMGA|Medtr5g054300.1	-11.1915	two-component response regulator arr14	IPR001005 (PFAM); IPR006447 (TIGRFAMs); IPR009057 (G3DSA:1.10.10.GENE3D); IPR017930 (PROFILE); PTHR31003 (PANTHER)	-
IMGA|Medtr3g109280.1	-11.3492	af385697_1 at5g10580 f12b17_70	IPR006747 (PFAM); PTHR31881 (PANTHER)	-
IMGA|Medtr6g012100.1	-11.5531	quinone oxidoreductase-like protein	PF13602 (PFAM)	EC:1.6.5.5
IMGA|Medtr4g086990.1	-17.8326	gibberellin 20 oxidase	IPR002283 (PRINTS); IPR005123 (PFAM); IPR026992 (PFAM); G3DSA:2.60.120.330 (GENE3D), PTHR10209 (PANTHER), PTHR10209:SF55 (PANTHER), SSF51197 (SUPERFAMILY)	EC:1.14.11.23; EC:1.13.11.0
IMGA|Medtr4g132970.1	-19.5433	protein	IPR006502 (TIGRFAM); IPR006502 (PFAM); PTHR31579 (PANTHER)	-
IMGA|Medtr1g015000.1	-19.877	copper transporter	IPR007274 (PANTHER); PTHR12483:SF1 (PANTHER)	-
IMGA|Medtr4g086970.1	-20.2799	senescence-associated nodulin 1a	IPR002283 (PRINTS); IPR005123 (PFAM); IPR026992 (PFAM); G3DSA:2.60.120.330 (GENE3D), PTHR10209 (PANTHER), PTHR10209:SF55 (PANTHER), SSF51197 (SUPERFAMILY)	EC:1.14.11.0
IMGA|Medtr6g012170.1	-32.2482	quinone oxidoreductase-like protein	IPR002085 (PANTHER); IPR002364 (PROSITE); IPR011032 (SUPERFAMILY); IPR013154 (PFAM); IPR016040 (G3DSA:3.40.50.GENE3D); G3DSA:3.90.180.10 (GENE3D), PTHR11695:SF34 (PANTHER), PF13602 (PFAM), SSF51735 (SUPERFAMILY)	-
IMGA|Medtr6g012160.1	-38.0296	quinone oxidoreductase-like protein	IPR002085 (PANTHER); IPR002364 (PROSITE); IPR011032 (SUPERFAMILY); IPR013149 (PFAM); IPR013154 (PFAM); IPR016040 (G3DSA:3.40.50.GENE3D); G3DSA:3.90.180.10 (GENE3D), PTHR11695:SF34 (PANTHER), SSF51735 (SUPERFAMILY)	-
IMGA|Medtr5g083770.1	-40.5267	sodium-coupled neutral amino acid transporter	IPR013057 (PFAM); PTHR22950 (PANTHER)	-
IMGA|Medtr4g132940.1	-41.0607	protein	IPR006502 (TIGRFAM); IPR006502 (PFAM); PTHR31579 (PANTHER)	-
IMGA|Medtr7g093010.1	-43.1459	myb family transcription factor apl	IPR001005 (PFAM); IPR006447 (TIGRFAMs); IPR009057 (G3DSA:1.10.10.GENE3D); PTHR31314 (PANTHER)	-
IMGA|Medtr7g089780.1	-46.073	glycoside hydrolase family 31 protein	IPR000322 (PANTHER); IPR011013 (SUPERFAMILY); IPR017853 (SUPERFAMILY); PTHR22762:SF5 (PANTHER), SSF51011 (SUPERFAMILY)	EC:3.2.1.20
IMGA|Medtr8g042370.1	-47.1937	serine-threonine protein plant-	IPR000719 (PROFILE); IPR001245 (PFAM); IPR008266 (PROSITE); IPR011009 (SUPERFAMILY); IPR014729 (G3DSA:3.40.50.GENE3D); G3DSA:1.10.510.10 (GENE3D), G3DSA:3.30.200.20 (GENE3D), PTHR24420 (PANTHER)	EC:2.7.10.2
IMGA|Medtr7g059010.1	-49.7466	protein	IPR001440 (PFAM); IPR011990 (G3DSA:1.25.40.GENE3D); PTHR23083 (PANTHER), PTHR23083:SF190 (PANTHER), SSF48452 (SUPERFAMILY)	-
IMGA|Medtr2g025520.1	-61.4363	protein	IPR006502 (TIGRFAM); IPR006502 (PFAM); PTHR31579 (PANTHER)	-
