# Supplementary material for: Transcriptional responses of Medicago truncatula upon sulfur deficiency stress and arbuscular mycorrhizal symbiosis
Source: Front Plant Sci. 2014 Dec 2;5:680. doi: 10.3389/fpls.2014.00680 (PMC4251294; doi:10.3389/fpls.2014.00680)
Supplement: Figure S1 — GO annotation (A) and GO level (B) distribution of Medicago truncatula genes (genome annotation Mt3.5). P, biological process; F, molecular function; C, cellular component. [file DataSheet1.ZIP › Supplementary Material/Table S5.XLSX]

## Sheet: Sheet1
DEGs	+S Fold change	Annotation	InterProScan	Enzyme Codes		DEGs	-S Fold change	Annotation	InterProScan	Enzyme Codes
IMGA|Medtr5g076900.1	68.2397	glutathione S-transferase	IPR004045 (PROFILE); IPR004046 (PFAM); IPR010987 (G3DSA:1.20.1050.GENE3D); IPR012336 (G3DSA:3.40.30.GENE3D); IPR017933 (PROFILE); PTHR11260 (PANTHER), PTHR11260:SF41 (PANTHER), PF13417 (PFAM)	EC:2.5.1.18; EC:4.4.1.5		IMGA|Medtr4g076150.1	61.8227	plant lipid transfer protein inhibitor	IPR013770 (G3DSA:1.10.110.GENE3D); IPR016140 (PFAM)	-
IMGA|Medtr4g076150.1	59.9602	plant lipid transfer protein inhibitor	IPR013770 (G3DSA:1.10.110.GENE3D); IPR016140 (PFAM)	-		IMGA|Medtr5g076900.1	60.2684	glutathione S-transferase	IPR004045 (PROFILE); IPR004046 (PFAM); IPR010987 (G3DSA:1.20.1050.GENE3D); IPR012336 (G3DSA:3.40.30.GENE3D); IPR017933 (PROFILE); PTHR11260 (PANTHER), PTHR11260:SF41 (PANTHER), PF13417 (PFAM)	EC:2.5.1.18
IMGA|Medtr5g075520.1	55.0973	glycine-rich protein	no IPS match	EC:3.4.21.0		IMGA|Medtr5g075520.1	58.7194	glycine-rich protein	no IPS match	EC:3.4.21.0
IMGA|Medtr8g074570.1	49.5548	gdsl esterase lipase	IPR001087 (PFAM); PTHR22835 (PANTHER)	-		IMGA|Medtr8g074570.1	55.1718	gdsl esterase lipase	IPR001087 (PFAM); PTHR22835 (PANTHER)	-
IMGA|Medtr5g031030.1	49.5393	lectin	IPR000985 (PROSITE); IPR001220 (PFAM); IPR008985 (SUPERFAMILY); IPR013320 (G3DSA:2.60.120.GENE3D); IPR016363 (PIR); IPR019825 (PROSITE); PTHR32401 (PANTHER), PTHR32401:SF0 (PANTHER)	EC:2.7.11.0		IMGA|Medtr5g063930.1	53.0598	aquaporin nip1-2	IPR000425 (PRINTS); IPR022357 (PROSITE); IPR023271 (G3DSA:1.20.1080.GENE3D); PTHR19139:SF22 (PANTHER)	-
IMGA|Medtr2g017750.1	47.3231	nitrate chlorate transporter	IPR000109 (PANTHER); IPR016196 (SUPERFAMILY); PTHR11654:SF21 (PANTHER)	-		IMGA|Medtr6g073040.1	48.805	casp-like protein rcom_1206790	IPR006702 (PFAM)	-
IMGA|Medtr8g074560.1	46.7893	gdsl esterase lipase	IPR001087 (PFAM); PTHR22835 (PANTHER), PTHR22835:SF39 (PANTHER)	-		IMGA|AC2336582.1	46.4629	cysteine-rich receptor-like protein partial	IPR000719 (PFAM); IPR002290 (SMART); IPR008266 (PROSITE); IPR011009 (SUPERFAMILY); IPR020635 (SMART); G3DSA:1.10.510.10 (GENE3D), PTHR24420 (PANTHER)	EC:2.7.10.2
IMGA|Medtr6g073040.1	44.1558	casp-like protein rcom_1206790	IPR006702 (PFAM)	-		IMGA|AC2336613.1	44.7589	somatic embryogenesis receptor kinase	IPR000719 (PROFILE); IPR001245 (PFAM); IPR008266 (PROSITE); IPR011009 (SUPERFAMILY); IPR014729 (G3DSA:3.40.50.GENE3D); G3DSA:1.10.510.10 (GENE3D), G3DSA:3.30.200.20 (GENE3D), PTHR24420 (PANTHER)	EC:2.7.10.2
IMGA|Medtr8g067660.1	42.6517	lectin alpha chain	IPR000985 (PROSITE); IPR001220 (PFAM); IPR008985 (SUPERFAMILY); IPR013320 (G3DSA:2.60.120.GENE3D); IPR016363 (PIR); IPR019825 (PROSITE)	EC:2.7.11.0		IMGA|Medtr5g031030.1	44.3637	lectin	IPR000985 (PROSITE); IPR001220 (PFAM); IPR008985 (SUPERFAMILY); IPR013320 (G3DSA:2.60.120.GENE3D); IPR016363 (PIR); IPR019825 (PROSITE); PTHR32401 (PANTHER), PTHR32401:SF0 (PANTHER)	-
IMGA|Medtr5g063930.1	42.5485	aquaporin nip1-2	IPR000425 (PRINTS); IPR022357 (PROSITE); IPR023271 (G3DSA:1.20.1080.GENE3D); PTHR19139:SF22 (PANTHER)	-		IMGA|Medtr8g074560.1	43.5321	gdsl esterase lipase	IPR001087 (PFAM); PTHR22835 (PANTHER), PTHR22835:SF39 (PANTHER)	-
IMGA|Medtr3g107810.1	40.4773	organ-specific protein s2	IPR024489 (PRODOM)			IMGA|Medtr3g107810.1	42.5291	organ-specific protein s2	IPR024489 (PRODOM)	-
IMGA|Medtr7g081050.1	39.2169	triacylglycerol lipase 2-like	IPR000073 (PFAM); IPR006693 (PFAM); IPR025483 (PIR); G3DSA:3.40.50.1820 (GENE3D), PTHR11005 (PANTHER), PTHR11005:SF0 (PANTHER), SSF53474 (SUPERFAMILY)	-		IMGA|Medtr2g017750.1	41.2947	nitrate chlorate transporter	IPR000109 (PANTHER); IPR016196 (SUPERFAMILY); PTHR11654:SF21 (PANTHER)	-
IMGA|AC2336613.1	37.7459	somatic embryogenesis receptor kinase	IPR000719 (PROFILE); IPR001245 (PFAM); IPR008266 (PROSITE); IPR011009 (SUPERFAMILY); IPR014729 (G3DSA:3.40.50.GENE3D); G3DSA:1.10.510.10 (GENE3D), G3DSA:3.30.200.20 (GENE3D), PTHR24420 (PANTHER)	EC:2.7.10.2		IMGA|Medtr7g081050.1	40.7986	triacylglycerol lipase 2-like	IPR000073 (PFAM); IPR006693 (PFAM); IPR025483 (PIR); G3DSA:3.40.50.1820 (GENE3D), PTHR11005 (PANTHER), PTHR11005:SF0 (PANTHER), SSF53474 (SUPERFAMILY)	-
IMGA|AC2336582.1	35.4051	cysteine-rich receptor-like protein partial	IPR000719 (PFAM); IPR002290 (SMART); IPR008266 (PROSITE); IPR011009 (SUPERFAMILY); IPR020635 (SMART); G3DSA:1.10.510.10 (GENE3D), PTHR24420 (PANTHER)	EC:2.7.10.2		IMGA|Medtr4g131180.2	40.7699	nadp-dependent glyceraldehyde-3-phosphate dehydrogenase	IPR015590 (PFAM); IPR016160 (PROSITE); IPR016161 (SUPERFAMILY); IPR016162 (G3DSA:3.40.605.GENE3D); IPR016163 (G3DSA:3.40.309.GENE3D); PTHR11699 (PANTHER), PTHR11699:SF29 (PANTHER)	EC:1.2.1.9
IMGA|Medtr8g068030.1	32.3018	lectin alpha chain	IPR000985 (PROSITE); IPR001220 (PFAM); IPR008985 (SUPERFAMILY); IPR013320 (G3DSA:2.60.120.GENE3D); IPR016363 (PIR); IPR019825 (PROSITE)	EC:2.7.11.0		IMGA|Medtr1g040500.1	38.7611	er glycerol-phosphate acyltransferase	IPR002123 (PFAM); IPR023214 (SUPERFAMILY); PTHR31347 (PANTHER), PTHR31347:SF0 (PANTHER), PF12710 (PFAM), SSF69593 (SUPERFAMILY)	EC:2.3.1.15
IMGA|Medtr8g067820.1	31.7865	lectin alpha chain	IPR000985 (PROSITE); IPR001220 (PFAM); IPR008985 (SUPERFAMILY); IPR013320 (G3DSA:2.60.120.GENE3D); IPR016363 (PIR); IPR019825 (PROSITE)	EC:2.7.10.1; EC:2.7.11.0		IMGA|Medtr1g105120.1	38.6905	blue copper protein	IPR003245 (PRODOM); IPR008972 (G3DSA:2.60.40.GENE3D)	-
IMGA|Medtr5g081780.1	31.001	polyketide cyclase dehydrase domain protein	IPR019587 (PFAM); IPR023393 (G3DSA:3.30.530.GENE3D); SSF55961 (SUPERFAMILY)			IMGA|Medtr4g104020.1	34.6464	gras family transcription factor	IPR005202 (PFAM); PTHR31636 (PANTHER)	-
IMGA|Medtr4g104020.1	30.9065	gras family transcription factor	IPR005202 (PFAM); PTHR31636 (PANTHER)	-		IMGA|Medtr8g092290.1	33.6512	probable serine threonine-protein kinase at1g54610-like	IPR000719 (PFAM); IPR002290 (SMART); IPR008271 (PROSITE); IPR011009 (SUPERFAMILY); IPR017441 (PROSITE); G3DSA:1.10.510.10 (GENE3D), G3DSA:3.30.200.20 (GENE3D), PTHR24056 (PANTHER), PTHR24056:SF39 (PANTHER)	EC:2.7.11.23
IMGA|Medtr1g040500.1	30.0752	er glycerol-phosphate acyltransferase	IPR002123 (PFAM); IPR023214 (SUPERFAMILY); PTHR31347 (PANTHER), PTHR31347:SF0 (PANTHER), PF12710 (PFAM), SSF69593 (SUPERFAMILY)	EC:2.3.1.15		IMGA|Medtr8g068030.1	33.4374	lectin alpha chain	IPR000985 (PROSITE); IPR001220 (PFAM); IPR008985 (SUPERFAMILY); IPR013320 (G3DSA:2.60.120.GENE3D); IPR016363 (PIR); IPR019825 (PROSITE)	-
IMGA|Medtr3g079190.1	29.6106	neutral ceramidase-like	IPR006823 (PANTHER)	EC:3.5.1.23		IMGA|Medtr4g131180.1	33.2771	nadp-dependent glyceraldehyde-3-phosphate dehydrogenase-like	IPR015590 (PFAM); IPR016160 (PROSITE); IPR016161 (SUPERFAMILY); IPR016162 (G3DSA:3.40.605.GENE3D); IPR016163 (G3DSA:3.40.309.GENE3D); PTHR11699 (PANTHER), PTHR11699:SF29 (PANTHER)	EC:1.2.1.9
IMGA|Medtr8g092290.1	27.4394	probable serine threonine-protein kinase	IPR000719 (PFAM); IPR002290 (SMART); IPR008271 (PROSITE); IPR011009 (SUPERFAMILY); IPR017441 (PROSITE); G3DSA:1.10.510.10 (GENE3D), G3DSA:3.30.200.20 (GENE3D), PTHR24056 (PANTHER), PTHR24056:SF39 (PANTHER)	EC:2.7.11.23		IMGA|Medtr5g068140.1	31.7445	inorganic phosphate transporter 1-1	IPR005828 (PFAM); IPR016196 (SUPERFAMILY); IPR020846 (PROFILE); G3DSA:1.20.1250.20 (GENE3D), PTHR24064 (PANTHER), PTHR24064:SF0 (PANTHER)	-
IMGA|Medtr1g100640.1	26.9202	serine carboxypeptidase ii-3	IPR001563 (PRINTS); IPR018202 (PROSITE); G3DSA:3.40.50.1820 (GENE3D), PTHR11802:SF8 (PANTHER), SSF53474 (SUPERFAMILY)	EC:3.4.16.0		IMGA|Medtr5g081780.1	30.7214	polyketide cyclase dehydrase domain protein	IPR019587 (PFAM); IPR023393 (G3DSA:3.30.530.GENE3D); SSF55961 (SUPERFAMILY)	-
IMGA|Medtr5g043550.1	26.7797	class iii chitinase	IPR001223 (PFAM); IPR001579 (PROSITE); IPR013781 (G3DSA:3.20.20.GENE3D); IPR017853 (SUPERFAMILY); PTHR31939 (PANTHER), PTHR31939:SF0 (PANTHER)	EC:3.2.1.17		IMGA|Medtr1g100640.1	29.7582	serine carboxypeptidase ii-3	IPR001563 (PRINTS); IPR018202 (PROSITE); G3DSA:3.40.50.1820 (GENE3D), PTHR11802:SF8 (PANTHER), SSF53474 (SUPERFAMILY)	EC:3.4.16.0
IMGA|AC2254585.1	25.193	quinone oxidoreductase-like protein	IPR002085 (PANTHER); IPR011032 (SUPERFAMILY); IPR013154 (PFAM); IPR016040 (G3DSA:3.40.50.GENE3D); IPR020843 (SMART); G3DSA:3.90.180.10 (GENE3D), PTHR11695:SF34 (PANTHER), PF13602 (PFAM), SSF51735 (SUPERFAMILY)	EC:1.6.5.5		IMGA|Medtr8g067660.1	29.7195	lectin alpha chain	IPR000985 (PROSITE); IPR001220 (PFAM); IPR008985 (SUPERFAMILY); IPR013320 (G3DSA:2.60.120.GENE3D); IPR016363 (PIR); IPR019825 (PROSITE)	-
IMGA|Medtr4g131180.1	24.8456	nadp-dependent glyceraldehyde-3-phosphate dehydrogenase-like	IPR015590 (PFAM); IPR016160 (PROSITE); IPR016161 (SUPERFAMILY); IPR016162 (G3DSA:3.40.605.GENE3D); IPR016163 (G3DSA:3.40.309.GENE3D); PTHR11699 (PANTHER), PTHR11699:SF29 (PANTHER)	EC:1.2.1.9		IMGA|Medtr8g091690.1	29.5133	cytochrome p450	IPR001128 (PRINTS); IPR002401 (PRINTS); IPR017972 (PROSITE); PTHR24298 (PANTHER)	EC:1.14.13.88
IMGA|Medtr1g075550.1	24.8403	uncharacterised protein	IPR006461 (PFAM); PTHR31670 (PANTHER), PTHR31670:SF0 (PANTHER)	-		IMGA|Medtr8g055940.1	29.2707	acidic endochitinase-like	IPR001223 (PFAM); IPR001579 (PROSITE); IPR013781 (G3DSA:3.20.20.GENE3D); IPR017853 (SUPERFAMILY); PTHR31939 (PANTHER), PTHR31939:SF0 (PANTHER), SignalP-NN(euk) (SIGNALP)	EC:3.2.1.17
IMGA|Medtr5g031090.1	24.2109	lectin	IPR000985 (PROSITE); IPR001220 (PFAM); IPR008985 (SUPERFAMILY); IPR013320 (G3DSA:2.60.120.GENE3D); IPR016363 (PIR); IPR019825 (PROSITE); PTHR32401 (PANTHER), PTHR32401:SF0 (PANTHER)	EC:2.7.11.0		IMGA|Medtr8g059790.1	29.2462	alpha-amylase subtilisin inhibitor	IPR002160 (PFAM); IPR011065 (SUPERFAMILY); G3DSA:2.80.10.50 (GENE3D)	-
IMGA|Medtr5g068140.1	24.0429	inorganic phosphate transporter 1-1	IPR005828 (PFAM); IPR016196 (SUPERFAMILY); IPR020846 (PROFILE); G3DSA:1.20.1250.20 (GENE3D), PTHR24064 (PANTHER), PTHR24064:SF0 (PANTHER)	-		IMGA|Medtr3g079190.1	28.7042	neutral ceramidase-like	IPR006823 (PANTHER)	EC:3.5.1.23
IMGA|Medtr8g060330.1	23.5266	alpha-amylase subtilisin inhibitor	IPR002160 (PFAM); IPR011065 (SUPERFAMILY); G3DSA:2.80.10.50 (GENE3D)	-		IMGA|Medtr7g089730.1	28.6748	f-box protein	IPR001810 (PFAM); PTHR31482 (PANTHER), PTHR31482:SF0 (PANTHER)	-
IMGA|Medtr7g089730.1	23.1478	f-box protein	IPR001810 (PFAM); PTHR31482 (PANTHER), PTHR31482:SF0 (PANTHER)			IMGA|Medtr2g098490.1	27.6951	AMP-dependent synthetase/ligase	IPR000873 (PFAM); IPR001451 (PFAM); IPR006162 (PROSITE); IPR009081 (G3DSA:1.10.1200.GENE3D); IPR011004 (SUPERFAMILY); IPR011614 (G3DSA:2.40.180.GENE3D); IPR018028 (PROFILE); IPR020835 (SUPERFAMILY); IPR020845 (PROSITE); PR00419 (PRINTS), G3DSA:2.160.10.10 (GENE3D), G3DSA:2.30.38.10 (GENE3D), G3DSA:3.30.300.30 (GENE3D), G3DSA:3.40.50.980 (GENE3D), G3DSA:3.50.50.60 (GENE3D), PTHR22754 (PANTHER), PT…	EC:1.11.1.6
IMGA|Medtr4g131180.2	23.075	nadp-dependent glyceraldehyde-3-phosphate dehydrogenase	IPR015590 (PFAM); IPR016160 (PROSITE); IPR016161 (SUPERFAMILY); IPR016162 (G3DSA:3.40.605.GENE3D); IPR016163 (G3DSA:3.40.309.GENE3D); PTHR11699 (PANTHER), PTHR11699:SF29 (PANTHER)	EC:1.2.1.9		IMGA|Medtr5g031120.1	27.5002	lectin	IPR000985 (PROSITE); IPR001220 (PFAM); IPR008985 (SUPERFAMILY); IPR013320 (G3DSA:2.60.120.GENE3D); IPR016363 (PIR)	-
IMGA|Medtr6g043700.1	23.0358	concanavalin A-like lectin/glucanase	IPR008985 (SUPERFAMILY); IPR014895 (PFAM)	-		IMGA|Medtr8g067820.1	27.145	lectin alpha chain	IPR000985 (PROSITE); IPR001220 (PFAM); IPR008985 (SUPERFAMILY); IPR013320 (G3DSA:2.60.120.GENE3D); IPR016363 (PIR); IPR019825 (PROSITE)	-
IMGA|Medtr1g105120.1	21.9716	blue copper protein	IPR003245 (PRODOM); IPR008972 (G3DSA:2.60.40.GENE3D)	-		IMGA|Medtr8g060330.1	26.7935	alpha-amylase subtilisin inhibitor	IPR002160 (PFAM); IPR011065 (SUPERFAMILY); G3DSA:2.80.10.50 (GENE3D)	-
IMGA|Medtr4g091020.1	21.8695	LysM domain containing protein	IPR018392 (PFAM); SSF54106 (SUPERFAMILY)	-		IMGA|Medtr1g075550.1	24.9282	uncharacterised protein	IPR006461 (PFAM); PTHR31670 (PANTHER), PTHR31670:SF0 (PANTHER)	-
IMGA|Medtr3g098650.3	21.8437	lysosomal alpha-mannosidase	IPR011013 (SUPERFAMILY); IPR011682 (PFAM); G3DSA:2.60.40.1360 (GENE3D), G3DSA:2.70.98.30 (GENE3D), PTHR11607 (PANTHER), PTHR11607:SF3 (PANTHER)	EC:3.2.1.24		IMGA|Medtr6g079630.1	24.9013	chitinase 2-like	IPR000677 (PRINTS); IPR001223 (PFAM); IPR001579 (PROSITE); IPR013781 (G3DSA:3.20.20.GENE3D); IPR017853 (SUPERFAMILY); PTHR11177 (PANTHER), PTHR11177:SF67 (PANTHER)	EC:3.2.1.14
IMGA|Medtr5g030910.1	21.8323	abc transporter	IPR003439 (PFAM); IPR003593 (SMART); IPR013525 (PFAM); IPR017871 (PROSITE); G3DSA:3.40.50.300 (GENE3D), PTHR19241 (PANTHER), PTHR19241:SF20 (PANTHER), SSF52540 (SUPERFAMILY)	EC:3.6.3.30		IMGA|Medtr5g030910.1	24.6275	abc transporter	IPR003439 (PFAM); IPR003593 (SMART); IPR013525 (PFAM); IPR017871 (PROSITE); G3DSA:3.40.50.300 (GENE3D), PTHR19241 (PANTHER), PTHR19241:SF20 (PANTHER), SSF52540 (SUPERFAMILY)	EC:3.6.3.30
IMGA|Medtr5g031120.1	21.8289	lectin	IPR000985 (PROSITE); IPR001220 (PFAM); IPR008985 (SUPERFAMILY); IPR013320 (G3DSA:2.60.120.GENE3D); IPR016363 (PIR)	-		IMGA|Medtr4g131180.3	23.8573	nadp-dependent glyceraldehyde-3-phosphate dehydrogenase	IPR015590 (PFAM); IPR016160 (PROSITE); IPR016161 (SUPERFAMILY); IPR016162 (G3DSA:3.40.605.GENE3D); PTHR11699 (PANTHER), PTHR11699:SF29 (PANTHER)	EC:1.2.1.9
IMGA|Medtr5g043990.1	21.6827	beta-glucosidase 40-like	IPR001360 (PRINTS); IPR013781 (G3DSA:3.20.20.GENE3D); IPR017853 (SUPERFAMILY)	EC:3.2.1.21		IMGA|Medtr5g043990.1	23.6816	beta-glucosidase 40-like	IPR001360 (PRINTS); IPR013781 (G3DSA:3.20.20.GENE3D); IPR017853 (SUPERFAMILY)	EC:3.2.1.21
IMGA|Medtr6g079630.1	21.4878	chitinase 2-like	IPR000677 (PRINTS); IPR001223 (PFAM); IPR001579 (PROSITE); IPR013781 (G3DSA:3.20.20.GENE3D); IPR017853 (SUPERFAMILY); PTHR11177 (PANTHER), PTHR11177:SF67 (PANTHER)	EC:3.2.1.14		IMGA|AC2254585.1	23.5441	quinone oxidoreductase-like protein	IPR002085 (PANTHER); IPR011032 (SUPERFAMILY); IPR013154 (PFAM); IPR016040 (G3DSA:3.40.50.GENE3D); IPR020843 (SMART); G3DSA:3.90.180.10 (GENE3D), PTHR11695:SF34 (PANTHER), PF13602 (PFAM), SSF51735 (SUPERFAMILY)	EC:1.6.5.5
IMGA|Medtr8g055940.1	20.6369	acidic endochitinase-like	IPR001223 (PFAM); IPR001579 (PROSITE); IPR013781 (G3DSA:3.20.20.GENE3D); IPR017853 (SUPERFAMILY); PTHR31939 (PANTHER), PTHR31939:SF0 (PANTHER), SignalP-NN(euk) (SIGNALP)	EC:3.2.1.17		IMGA|Medtr4g091020.1	23.1535	LysM domain containing protein	IPR018392 (PFAM); SSF54106 (SUPERFAMILY)	-
IMGA|Medtr4g091010.1	20.6	LysM domain containing protein	IPR018392 (PFAM); SSF54106 (SUPERFAMILY)	-		IMGA|Medtr5g031160.1	22.6216	lectin	IPR000985 (PROSITE); IPR001220 (PFAM); IPR008985 (SUPERFAMILY); IPR013320 (G3DSA:2.60.120.GENE3D); PF13456 (PFAM)	-
IMGA|Medtr3g098650.2	20.4748	lysosomal alpha-mannosidase	IPR000602 (G3DSA:3.20.110.GENE3D); IPR011013 (SUPERFAMILY); IPR011330 (SUPERFAMILY); IPR011682 (PFAM); IPR013780 (G3DSA:2.60.40.GENE3D); IPR015341 (PFAM); G3DSA:1.20.1270.50 (GENE3D), G3DSA:2.60.40.1360 (GENE3D), G3DSA:2.70.98.30 (GENE3D), PTHR11607 (PANTHER), PTHR11607:SF3 (PANTHER), SSF88688 (SUPERFAMILY)	EC:3.2.1.24		IMGA|Medtr3g090540.1	22.5623	glycoside hydrolase	IPR001701 (PFAM); IPR008928 (SUPERFAMILY); IPR012341 (G3DSA:1.50.10.GENE3D); IPR018221 (PROSITE); PTHR22298 (PANTHER), PTHR22298:SF3 (PANTHER)	EC:3.2.1.0
IMGA|Medtr8g059790.1	19.7383	alpha-amylase subtilisin inhibitor	IPR002160 (PFAM); IPR011065 (SUPERFAMILY); G3DSA:2.80.10.50 (GENE3D)	-		IMGA|Medtr5g031090.1	20.7337	lectin	IPR000985 (PROSITE); IPR001220 (PFAM); IPR008985 (SUPERFAMILY); IPR013320 (G3DSA:2.60.120.GENE3D); IPR016363 (PIR); IPR019825 (PROSITE); PTHR32401 (PANTHER), PTHR32401:SF0 (PANTHER)	-
IMGA|Medtr5g020810.1	19.5643	replication factor c dna polymerase iii gamma-tau	IPR008921 (SUPERFAMILY); G3DSA:1.10.8.60 (GENE3D), G3DSA:1.20.272.10 (GENE3D), G3DSA:3.40.50.300 (GENE3D), PTHR11669 (PANTHER), PF13177 (PFAM), SSF52540 (SUPERFAMILY)	EC:3.6.1.15		IMGA|Medtr7g086820.1	20.6177	peroxidase	IPR000823 (PRINTS); IPR002016 (PRINTS); IPR010255 (SUPERFAMILY); IPR019793 (PROSITE); IPR019794 (PROSITE); G3DSA:1.10.420.10 (GENE3D), G3DSA:1.10.520.10 (GENE3D), PTHR31235 (PANTHER)	EC:1.11.1.7
IMGA|Medtr2g098490.1	18.8723	AMP-dependent synthetase/ligase	IPR000873 (PFAM); IPR001451 (PFAM); IPR006162 (PROSITE); IPR009081 (G3DSA:1.10.1200.GENE3D); IPR011004 (SUPERFAMILY); IPR011614 (G3DSA:2.40.180.GENE3D); IPR018028 (PROFILE); IPR020835 (SUPERFAMILY); IPR020845 (PROSITE); PR00419 (PRINTS), G3DSA:2.160.10.10 (GENE3D), G3DSA:2.30.38.10 (GENE3D), G3DSA:3.30.300.30 (GENE3D), G3DSA:3.40.50.980 (GENE3D), G3DSA:3.50.50.60 (GENE3D), PTHR22754 (PANTHER), PT…	EC:1.11.1.6		IMGA|Medtr5g043550.1	20.2142	class iii chitinase	IPR001223 (PFAM); IPR001579 (PROSITE); IPR013781 (G3DSA:3.20.20.GENE3D); IPR017853 (SUPERFAMILY); PTHR31939 (PANTHER), PTHR31939:SF0 (PANTHER)	EC:3.2.1.17
IMGA|Medtr6g006990.6	18.7761	carbonic anhydrase	IPR001765 (G3DSA:3.40.1050.GENE3D); IPR015892 (PROSITE); PTHR11002:SF1 (PANTHER)	EC:4.2.1.1		IMGA|Medtr5g094840.1	20.1236	cytochrome p450	IPR001128 (PRINTS); IPR002401 (PRINTS); IPR017972 (PROSITE); PTHR24298 (PANTHER)	EC:1.14.13.0
IMGA|Medtr7g086220.1	18.5645	blue copper protein	IPR003245 (PRODOM); IPR008972 (G3DSA:2.60.40.GENE3D)	-		IMGA|Medtr3g104900.1	19.728	serine threonine-protein kinase ctr1-like	IPR000719 (PFAM); IPR008271 (PROSITE); IPR011009 (SUPERFAMILY); IPR017441 (PROSITE); G3DSA:1.10.510.10 (GENE3D), G3DSA:3.30.200.20 (GENE3D), PTHR23257 (PANTHER)	EC:2.7.11.25
IMGA|Medtr7g116650.1	18.1472	wall-associated receptor kinase-like protein	IPR000719 (PFAM); IPR008271 (PROSITE); IPR011009 (SUPERFAMILY); IPR013320 (G3DSA:2.60.120.GENE3D); G3DSA:1.10.510.10 (GENE3D), G3DSA:3.30.200.20 (GENE3D), PTHR24420 (PANTHER)	EC:2.7.11.22		IMGA|Medtr5g031100.1	19.7129	lectin	IPR000985 (PROSITE); IPR001220 (PFAM); IPR008985 (SUPERFAMILY); IPR013320 (G3DSA:2.60.120.GENE3D); IPR016363 (PIR)	-
IMGA|AC2356698.1	17.91	ferric reductase defective 3a	IPR002528 (PFAM); PTHR11206 (PANTHER), PTHR11206:SF47 (PANTHER)	-		IMGA|Medtr3g044270.1	18.7489	cysteine proteinase	IPR000169 (PROSITE); IPR000668 (PRINTS); IPR013128 (PANTHER); IPR013201 (PFAM); IPR025660 (PROSITE); IPR025661 (PROSITE); G3DSA:3.90.70.10 (GENE3D), PTHR12411:SF44 (PANTHER), SSF54001 (SUPERFAMILY)	EC:1.3.1.74
IMGA|Medtr7g058990.1	17.3871	serine carboxypeptidase ii-3	no IPS match	EC:3.4.16.0		IMGA|Medtr6g006990.6	17.9824	carbonic anhydrase	IPR001765 (G3DSA:3.40.1050.GENE3D); IPR015892 (PROSITE); PTHR11002:SF1 (PANTHER)	EC:4.2.1.1
IMGA|Medtr8g091690.1	17.2109	cytochrome p450	IPR001128 (PRINTS); IPR002401 (PRINTS); IPR017972 (PROSITE); PTHR24298 (PANTHER)	EC:1.14.13.88		IMGA|Medtr3g098650.3	17.8239	lysosomal alpha-mannosidase	IPR011013 (SUPERFAMILY); IPR011682 (PFAM); G3DSA:2.60.40.1360 (GENE3D), G3DSA:2.70.98.30 (GENE3D), PTHR11607 (PANTHER), PTHR11607:SF3 (PANTHER)	EC:3.2.1.24
IMGA|Medtr3g044270.1	17.1382	cysteine proteinase	IPR000169 (PROSITE); IPR000668 (PRINTS); IPR013128 (PANTHER); IPR013201 (PFAM); IPR025660 (PROSITE); IPR025661 (PROSITE); G3DSA:3.90.70.10 (GENE3D), PTHR12411:SF44 (PANTHER), SSF54001 (SUPERFAMILY)	EC:1.3.1.74		IMGA|Medtr2g075830.1	17.7664	cysteine proteinase	IPR000169 (PROSITE); IPR000668 (PRINTS); IPR013128 (PANTHER); IPR013201 (PFAM); IPR025660 (PROSITE); IPR025661 (PROSITE); G3DSA:3.90.70.10 (GENE3D), PTHR12411:SF44 (PANTHER), SSF54001 (SUPERFAMILY)	-
IMGA|Medtr6g006990.5	17.1018	carbonic anhydrase	IPR001765 (G3DSA:3.40.1050.GENE3D); IPR015892 (PROSITE); PTHR11002:SF1 (PANTHER)	EC:4.2.1.1		IMGA|Medtr8g075990.1	17.6727	endoglucanase 24-like	IPR001701 (PFAM); IPR008928 (SUPERFAMILY); IPR012341 (G3DSA:1.50.10.GENE3D); IPR018221 (PROSITE); PTHR22298 (PANTHER), PTHR22298:SF3 (PANTHER)	EC:3.2.1.4
IMGA|Medtr4g131180.3	16.6307	nadp-dependent glyceraldehyde-3-phosphate dehydrogenase	IPR015590 (PFAM); IPR016160 (PROSITE); IPR016161 (SUPERFAMILY); IPR016162 (G3DSA:3.40.605.GENE3D); PTHR11699 (PANTHER), PTHR11699:SF29 (PANTHER)	EC:1.2.1.9		IMGA|Medtr4g133720.1	17.6163	hypothetical protein	no IPS match	-
IMGA|Medtr4g100480.1	16.5836	mutt domain	IPR000086 (G3DSA:3.90.79.GENE3D); IPR003293 (PRINTS); IPR015797 (SUPERFAMILY); IPR020084 (PROSITE); PTHR13994 (PANTHER), PTHR13994:SF2 (PANTHER)	EC:3.6.1.22		IMGA|Medtr4g080730.1	17.3877	cysteine proteinase	IPR000169 (PROSITE); IPR000668 (PRINTS); IPR013128 (PANTHER); IPR013201 (PFAM); IPR025660 (PROSITE); IPR025661 (PROSITE); G3DSA:3.90.70.10 (GENE3D), PTHR12411:SF44 (PANTHER), SSF54001 (SUPERFAMILY)	EC:1.3.1.74
IMGA|Medtr7g086140.1	16.1423	blue copper protein	IPR003245 (PRODOM); IPR008972 (G3DSA:2.60.40.GENE3D)	-		IMGA|Medtr7g086220.1	17.262	blue copper protein	IPR003245 (PRODOM); IPR008972 (G3DSA:2.60.40.GENE3D)	-
IMGA|Medtr5g011340.1	16.1324	subtilisin-like serine protease	IPR000209 (G3DSA:3.40.50.GENE3D); IPR003137 (PFAM); IPR010259 (PFAM); IPR015500 (PRINTS); IPR023827 (PROSITE); G3DSA:3.50.30.30 (GENE3D), PTHR10795:SF17 (PANTHER)	EC:1.3.1.74; EC:3.4.21.0		IMGA|Medtr6g006990.5	17.2538	carbonic anhydrase	IPR001765 (G3DSA:3.40.1050.GENE3D); IPR015892 (PROSITE); PTHR11002:SF1 (PANTHER)	EC:4.2.1.1
IMGA|Medtr5g094840.1	16.1267	cytochrome p450	IPR001128 (PRINTS); IPR002401 (PRINTS); IPR017972 (PROSITE); PTHR24298 (PANTHER)	EC:1.14.13.42; EC:1.14.13.68		IMGA|Medtr5g022560.1	17.1095	cysteine proteinase	IPR000169 (PROSITE); IPR000668 (PRINTS); IPR013128 (PANTHER); IPR013201 (PFAM); IPR025660 (PROSITE); IPR025661 (PROSITE); G3DSA:3.90.70.10 (GENE3D), PTHR12411:SF44 (PANTHER), SSF54001 (SUPERFAMILY)	-
IMGA|Medtr8g075990.1	15.9194	endoglucanase 24-like	IPR001701 (PFAM); IPR008928 (SUPERFAMILY); IPR012341 (G3DSA:1.50.10.GENE3D); IPR018221 (PROSITE); PTHR22298 (PANTHER), PTHR22298:SF3 (PANTHER)	EC:3.2.1.4		IMGA|Medtr7g086140.1	16.896	blue copper protein	IPR003245 (PRODOM); IPR008972 (G3DSA:2.60.40.GENE3D)	-
IMGA|Medtr5g031160.1	15.7693	lectin	IPR000985 (PROSITE); IPR001220 (PFAM); IPR008985 (SUPERFAMILY); IPR013320 (G3DSA:2.60.120.GENE3D); PF13456 (PFAM)	-		IMGA|Medtr7g034740.1	16.7299	FAD linked oxidase	IPR006094 (PFAM); IPR012951 (PFAM); IPR016166 (PROFILE); IPR016167 (G3DSA:3.30.43.GENE3D); IPR016168 (G3DSA:3.30.465.GENE3D); PTHR32448 (PANTHER)	EC:1.21.3.3; EC:1.1.1.158
IMGA|Medtr8g067810.1	15.7606	lectin-like protein	IPR000985 (PROSITE); IPR001220 (PFAM); IPR008985 (SUPERFAMILY); IPR013320 (G3DSA:2.60.120.GENE3D); IPR016363 (PIR); IPR019825 (PROSITE)	-		IMGA|Medtr4g047610.1	16.6264	cysteine proteinase	IPR000169 (PROSITE); IPR000668 (PRINTS); IPR013128 (PANTHER); IPR013201 (PFAM); IPR025660 (PROSITE); IPR025661 (PROSITE); G3DSA:3.90.70.10 (GENE3D), PTHR12411:SF44 (PANTHER), SSF54001 (SUPERFAMILY)	-
IMGA|Medtr3g118160.1	15.5065	replication factor c	IPR008921 (SUPERFAMILY); G3DSA:1.10.8.60 (GENE3D), G3DSA:1.20.272.10 (GENE3D), G3DSA:3.40.50.300 (GENE3D), PTHR11669 (PANTHER), SSF52540 (SUPERFAMILY)	EC:3.6.1.15		IMGA|Medtr5g020810.1	16.5723	replication factor c dna polymerase iii gamma-tau	IPR008921 (SUPERFAMILY); G3DSA:1.10.8.60 (GENE3D), G3DSA:1.20.272.10 (GENE3D), G3DSA:3.40.50.300 (GENE3D), PTHR11669 (PANTHER), PF13177 (PFAM), SSF52540 (SUPERFAMILY)	-
IMGA|Medtr2g089380.1	15.3902	protein tonsoku-like	no IPS match	EC:1.2.3.1; EC:3.6.1.0		IMGA|Medtr3g086430.1	16.5687	abc transporter b family member	IPR001140 (PFAM); IPR003439 (PFAM); IPR003593 (SMART); IPR011527 (SUPERFAMILY); IPR017871 (PROSITE); IPR017940 (PROFILE); G3DSA:1.20.1560.10 (GENE3D), G3DSA:3.40.50.300 (GENE3D), PTHR24221 (PANTHER), PTHR24221:SF24 (PANTHER), SSF52540 (SUPERFAMILY)	EC:3.6.3.44
IMGA|Medtr6g005630.1	14.9111	polygalacturonase	IPR000743 (PFAM); IPR006626 (SMART); IPR011050 (SUPERFAMILY); IPR012334 (G3DSA:2.160.20.GENE3D); PTHR31375 (PANTHER), PTHR31375:SF0 (PANTHER), PS51257 (PROFILE)	EC:3.2.1.67; EC:3.2.1.15		IMGA|Medtr3g098650.2	16.549	lysosomal alpha-mannosidase	IPR000602 (G3DSA:3.20.110.GENE3D); IPR011013 (SUPERFAMILY); IPR011330 (SUPERFAMILY); IPR011682 (PFAM); IPR013780 (G3DSA:2.60.40.GENE3D); IPR015341 (PFAM); G3DSA:1.20.1270.50 (GENE3D), G3DSA:2.60.40.1360 (GENE3D), G3DSA:2.70.98.30 (GENE3D), PTHR11607 (PANTHER), PTHR11607:SF3 (PANTHER), SSF88688 (SUPERFAMILY)	EC:3.2.1.24
IMGA|Medtr7g009410.1	14.2295	ap2 domain-containing transcription factor	IPR001471 (PRINTS); IPR016177 (SUPERFAMILY); PTHR32467 (PANTHER), PTHR32467:SF0 (PANTHER)	-		IMGA|Medtr4g091010.1	16.4848	LysM domain containing protein	IPR018392 (PFAM); SSF54106 (SUPERFAMILY)	-
IMGA|Medtr8g107450.1	14.229	white-brown-complex abc transporter family	IPR003439 (PFAM); IPR003593 (SMART); IPR013525 (PFAM); IPR017871 (PROSITE); G3DSA:3.40.50.300 (GENE3D), PTHR19241 (PANTHER), PTHR19241:SF20 (PANTHER), SSF52540 (SUPERFAMILY)	EC:3.6.3.30		IMGA|Medtr2g008740.1	16.0899	leucine-rich repeat receptor-like protein kinase	IPR000719 (PFAM); IPR011009 (SUPERFAMILY); G3DSA:1.10.510.10 (GENE3D), G3DSA:3.30.200.20 (GENE3D), PTHR24420 (PANTHER), PTHR24420:SF266 (PANTHER)	-
IMGA|Medtr1g017910.1	14.2244	protein binding	IPR004140 (PANTHER); IPR016159 (SUPERFAMILY); PTHR12542:SF7 (PANTHER)	-		IMGA|Medtr1g100630.1	16.0057	serine carboxypeptidase ii-3	IPR001563 (PRINTS); IPR018202 (PROSITE); G3DSA:3.40.50.1820 (GENE3D), PTHR11802:SF8 (PANTHER), SSF53474 (SUPERFAMILY)	EC:3.4.16.0
IMGA|Medtr7g055750.1	13.5304	quinone-oxidoreductase-like protein	IPR002085 (PANTHER); IPR011032 (SUPERFAMILY); IPR013154 (PFAM); G3DSA:3.90.180.10 (GENE3D), PTHR11695:SF34 (PANTHER), PF13602 (PFAM), SSF51735 (SUPERFAMILY)	-		IMGA|AC2357545.1	15.7696	alpha galactosidase	IPR013780 (G3DSA:2.60.40.GENE3D); SSF51011 (SUPERFAMILY)	EC:3.2.1.22
IMGA|Medtr4g118960.1	13.2472	hypothetical protein	no IPS match			IMGA|Medtr6g006990.3	15.7657	carbonic anhydrase	IPR001765 (G3DSA:3.40.1050.GENE3D); IPR015892 (PROSITE); PTHR11002:SF1 (PANTHER)	EC:4.2.1.1
IMGA|Medtr7g034740.1	13.2286	FAD linked oxidase	IPR006094 (PFAM); IPR012951 (PFAM); IPR016166 (PROFILE); IPR016167 (G3DSA:3.30.43.GENE3D); IPR016168 (G3DSA:3.30.465.GENE3D); PTHR32448 (PANTHER)	EC:1.21.3.3; EC:1.1.1.158		IMGA|Medtr3g118160.1	15.4974	replication factor c	IPR008921 (SUPERFAMILY); G3DSA:1.10.8.60 (GENE3D), G3DSA:1.20.272.10 (GENE3D), G3DSA:3.40.50.300 (GENE3D), PTHR11669 (PANTHER), SSF52540 (SUPERFAMILY)	-
IMGA|Medtr4g047610.1	13.1551	cysteine proteinase	IPR000169 (PROSITE); IPR000668 (PRINTS); IPR013128 (PANTHER); IPR013201 (PFAM); IPR025660 (PROSITE); IPR025661 (PROSITE); G3DSA:3.90.70.10 (GENE3D), PTHR12411:SF44 (PANTHER), SSF54001 (SUPERFAMILY)	-		IMGA|Medtr7g116650.1	15.085	wall-associated receptor kinase-like protein	IPR000719 (PFAM); IPR008271 (PROSITE); IPR011009 (SUPERFAMILY); IPR013320 (G3DSA:2.60.120.GENE3D); G3DSA:1.10.510.10 (GENE3D), G3DSA:3.30.200.20 (GENE3D), PTHR24420 (PANTHER)	EC:2.7.11.0
IMGA|Medtr3g104900.1	12.9832	serine threonine-protein kinase ctr1-like	IPR000719 (PFAM); IPR008271 (PROSITE); IPR011009 (SUPERFAMILY); IPR017441 (PROSITE); G3DSA:1.10.510.10 (GENE3D), G3DSA:3.30.200.20 (GENE3D), PTHR23257 (PANTHER)	EC:2.7.10.0; EC:2.7.11.25		IMGA|Medtr1g086970.1	15.0514	gras family transcription factor	IPR005202 (PFAM); PTHR31636 (PANTHER)	-
IMGA|Medtr6g006990.1	12.9433	carbonic anhydrase	IPR001765 (G3DSA:3.40.1050.GENE3D); IPR015892 (PROSITE); PTHR11002:SF1 (PANTHER)	EC:4.2.1.1		IMGA|Medtr7g055750.1	15.0435	quinone-oxidoreductase-like protein	IPR002085 (PANTHER); IPR011032 (SUPERFAMILY); IPR013154 (PFAM); G3DSA:3.90.180.10 (GENE3D), PTHR11695:SF34 (PANTHER), PF13602 (PFAM), SSF51735 (SUPERFAMILY)	-
IMGA|Medtr7g086820.1	12.8739	peroxidase	IPR000823 (PRINTS); IPR002016 (PRINTS); IPR010255 (SUPERFAMILY); IPR019793 (PROSITE); IPR019794 (PROSITE); G3DSA:1.10.420.10 (GENE3D), G3DSA:1.10.520.10 (GENE3D), PTHR31235 (PANTHER)	EC:1.11.1.7		IMGA|Medtr6g006990.1	14.8283	carbonic anhydrase	IPR001765 (G3DSA:3.40.1050.GENE3D); IPR015892 (PROSITE); PTHR11002:SF1 (PANTHER)	EC:4.2.1.1
IMGA|Medtr5g031100.1	12.606	lectin	IPR000985 (PROSITE); IPR001220 (PFAM); IPR008985 (SUPERFAMILY); IPR013320 (G3DSA:2.60.120.GENE3D); IPR016363 (PIR)	-		IMGA|AC2356644.1	14.7876	acyl:coa ligase	IPR000823 (PRINTS); IPR000873 (PFAM); IPR002016 (PRINTS); IPR010255 (SUPERFAMILY); IPR018247 (PROSITE); IPR019793 (PROSITE); IPR019794 (PROSITE); IPR020845 (PROSITE); IPR025110 (PFAM); G3DSA:1.10.420.10 (GENE3D), G3DSA:1.10.520.10 (GENE3D), G3DSA:2.30.38.10 (GENE3D), G3DSA:3.30.300.30 (GENE3D), G3DSA:3.40.50.980 (GENE3D), PTHR24096 (PANTHER), PTHR24096:SF16 (PANTHER), SSF56801 (SUPERFAMILY)	EC:1.11.1.7; EC:1.13.12.7
IMGA|Medtr1g079120.1	12.4815	subtilisin-like protease	IPR000209 (G3DSA:3.40.50.GENE3D); IPR009020 (SUPERFAMILY); IPR010259 (PFAM); IPR015500 (PRINTS); IPR023828 (PROSITE); G3DSA:3.30.70.80 (GENE3D), PTHR10795:SF17 (PANTHER)	EC:3.4.21.0		IMGA|Medtr2g086630.1	14.5445	germin-like protein	IPR001929 (PRINTS); IPR006045 (PFAM); IPR011051 (SUPERFAMILY); IPR014710 (G3DSA:2.60.120.GENE3D); PTHR31238 (PANTHER)	EC:1.15.1.1
IMGA|Medtr7g076920.1	12.2918	ripening-related protein	IPR009009 (SUPERFAMILY); PS51257 (PROFILE), SignalP-NN(euk) (SIGNALP), tmhmm (TMHMM)	EC:3.6.1.0		IMGA|Medtr2g089380.1	14.4006	protein tonsoku-like	no IPS match	EC:1.2.3.1; EC:3.6.1.0
IMGA|Medtr2g008740.1	12.2732	leucine-rich repeat receptor-like protein kinase	IPR000719 (PFAM); IPR011009 (SUPERFAMILY); G3DSA:1.10.510.10 (GENE3D), G3DSA:3.30.200.20 (GENE3D), PTHR24420 (PANTHER), PTHR24420:SF266 (PANTHER)	-		IMGA|Medtr4g100480.1	14.2484	mutt domain	IPR000086 (G3DSA:3.90.79.GENE3D); IPR003293 (PRINTS); IPR015797 (SUPERFAMILY); IPR020084 (PROSITE); PTHR13994 (PANTHER), PTHR13994:SF2 (PANTHER)	EC:3.6.1.22
IMGA|Medtr8g036660.1	12.2315	ferric reductase defective 3a	IPR002528 (PFAM); PTHR11206 (PANTHER), PTHR11206:SF47 (PANTHER)	-		IMGA|Medtr6g043700.1	14.0528	protein	IPR008985 (SUPERFAMILY); IPR014895 (PFAM)	-
IMGA|Medtr5g094380.1	11.9843	probable inactive receptor kinase at4g23740-like	IPR000719 (PFAM); IPR011009 (SUPERFAMILY); IPR025875 (PFAM); G3DSA:1.10.510.10 (GENE3D), G3DSA:3.30.200.20 (GENE3D), G3DSA:3.80.10.10 (GENE3D), PTHR24420 (PANTHER), SSF52058 (SUPERFAMILY)	EC:2.7.10.0; EC:2.7.11.0		IMGA|Medtr7g058990.1	14.0251	serine carboxypeptidase ii-3	no IPS match	EC:3.4.16.0
IMGA|Medtr3g090540.1	11.8519	glycoside hydrolase	IPR001701 (PFAM); IPR008928 (SUPERFAMILY); IPR012341 (G3DSA:1.50.10.GENE3D); IPR018221 (PROSITE); PTHR22298 (PANTHER), PTHR22298:SF3 (PANTHER)	EC:3.2.1.4		IMGA|Medtr5g011340.1	14.0215	subtilisin-like serine protease	IPR000209 (G3DSA:3.40.50.GENE3D); IPR003137 (PFAM); IPR010259 (PFAM); IPR015500 (PRINTS); IPR023827 (PROSITE); G3DSA:3.50.30.30 (GENE3D), PTHR10795:SF17 (PANTHER)	EC:3.4.21.0
IMGA|Medtr1g086970.1	11.8295	gras family transcription factor	IPR005202 (PFAM); PTHR31636 (PANTHER)	-		IMGA|Medtr4g118960.1	13.9884	hypothetical protein	no IPS match
IMGA|Medtr4g079800.1	11.7853	cysteine proteinase	IPR000169 (PROSITE); IPR000668 (PRINTS); IPR013128 (PANTHER); IPR013201 (PFAM); IPR025660 (PROSITE); IPR025661 (PROSITE); G3DSA:3.90.70.10 (GENE3D), PTHR12411:SF44 (PANTHER), SSF54001 (SUPERFAMILY)	-		IMGA|Medtr8g083170.1	13.7872	long-chain-fatty-acid ligase	IPR000873 (PFAM); IPR020845 (PROSITE); G3DSA:2.30.38.10 (GENE3D), G3DSA:3.30.300.30 (GENE3D), G3DSA:3.40.50.980 (GENE3D), PTHR24096 (PANTHER), PTHR24096:SF51 (PANTHER), SSF56801 (SUPERFAMILY)	EC:6.2.1.3; EC:6.2.1.20
IMGA|Medtr7g100990.1	11.6006	nac domain ipr003441	IPR003441 (PFAM); PTHR31719 (PANTHER)	-		IMGA|Medtr6g051860.1	13.7593	unknown function DUF21	IPR002550 (PFAM); G3DSA:3.10.580.10 (GENE3D), PTHR12064 (PANTHER), PTHR12064:SF2 (PANTHER)	-
IMGA|Medtr6g006990.3	11.4688	carbonic anhydrase	IPR001765 (G3DSA:3.40.1050.GENE3D); IPR015892 (PROSITE); PTHR11002:SF1 (PANTHER)	EC:4.2.1.1		IMGA|Medtr8g067810.1	13.6734	lectin-like protein	IPR000985 (PROSITE); IPR001220 (PFAM); IPR008985 (SUPERFAMILY); IPR013320 (G3DSA:2.60.120.GENE3D); IPR016363 (PIR); IPR019825 (PROSITE)	-
IMGA|Medtr1g100630.1	11.3951	serine carboxypeptidase ii-3	IPR001563 (PRINTS); IPR018202 (PROSITE); G3DSA:3.40.50.1820 (GENE3D), PTHR11802:SF8 (PANTHER), SSF53474 (SUPERFAMILY)	EC:3.4.16.0		IMGA|Medtr1g017910.1	13.3496	protein binding	IPR004140 (PANTHER); IPR016159 (SUPERFAMILY); PTHR12542:SF7 (PANTHER)	-
IMGA|Medtr1g100670.1	11.3452	serine carboxypeptidase ii-3	IPR001563 (PRINTS); IPR018202 (PROSITE); G3DSA:3.40.50.1820 (GENE3D), PTHR11802:SF8 (PANTHER), SSF53474 (SUPERFAMILY)	EC:3.4.16.0		IMGA|Medtr3g117690.1	13.3285	cobra-like protein	IPR006918 (PRODOM); PTHR31673 (PANTHER), PTHR31673:SF0 (PANTHER)	-
IMGA|Medtr4g133720.1	11.2386	hypothetical protein	no IPS match	-		IMGA|Medtr7g089670.1	13.2598	f-box protein	IPR001810 (PFAM); G3DSA:1.20.1280.50 (GENE3D), PTHR31482 (PANTHER), PTHR31482:SF0 (PANTHER)	-
IMGA|Medtr6g051860.1	11.1377	unknown function DUF21	IPR002550 (PFAM); G3DSA:3.10.580.10 (GENE3D), PTHR12064 (PANTHER), PTHR12064:SF2 (PANTHER)	-		IMGA|Medtr5g011270.1	12.7069	subtilisin-like serine protease	IPR000209 (G3DSA:3.40.50.GENE3D); IPR003137 (PFAM); IPR010259 (PFAM); IPR015500 (PRINTS); IPR023827 (PROSITE); G3DSA:3.50.30.30 (GENE3D), PTHR10795:SF17 (PANTHER)	EC:3.4.21.0
IMGA|Medtr6g008430.1	11.1365	cytochrome p450	IPR001128 (PRINTS); IPR002401 (PRINTS); IPR017972 (PROSITE); PTHR24298 (PANTHER)	-		IMGA|Medtr6g005630.1	12.5468	polygalacturonase	IPR000743 (PFAM); IPR006626 (SMART); IPR011050 (SUPERFAMILY); IPR012334 (G3DSA:2.160.20.GENE3D); PTHR31375 (PANTHER), PTHR31375:SF0 (PANTHER), PS51257 (PROFILE)	EC:3.2.1.67; EC:3.2.1.15
IMGA|Medtr3g104820.1	11.0932	hypothetical protein	PTHR31401 (PANTHER), PTHR31401:SF0 (PANTHER)			IMGA|Medtr7g076920.1	12.4379	ripening-related protein	IPR009009 (SUPERFAMILY); PS51257 (PROFILE), SignalP-NN(euk) (SIGNALP), tmhmm (TMHMM)	EC:3.6.1.0
IMGA|Medtr3g072560.1	11.0653	auxin-induced protein 5ng4	IPR000620 (PFAM); PTHR31218 (PANTHER), SSF103481 (SUPERFAMILY)	-		IMGA|Medtr5g033510.1	12.3221	alliin lyase	IPR006947 (G3DSA:2.10.25.GENE3D); IPR006948 (PFAM); IPR015421 (G3DSA:3.40.640.GENE3D); IPR015422 (G3DSA:3.90.1150.GENE3D); IPR015424 (SUPERFAMILY); PTHR11751 (PANTHER), PTHR11751:SF127 (PANTHER)	EC:2.6.1.2; EC:2.6.1.58; EC:2.6.1.6; EC:2.6.1.27; EC:2.6.1.5
IMGA|Medtr8g067880.1	11.0548	lectin-like protein	IPR001220 (PFAM); IPR008985 (SUPERFAMILY); IPR013320 (G3DSA:2.60.120.GENE3D); IPR016363 (PIR); IPR019825 (PROSITE)	-		IMGA|Medtr3g104820.1	12.2183	hypothetical protein	PTHR31401 (PANTHER), PTHR31401:SF0 (PANTHER)	-
IMGA|Medtr2g075830.1	10.9336	cysteine proteinase	IPR000169 (PROSITE); IPR000668 (PRINTS); IPR013128 (PANTHER); IPR013201 (PFAM); IPR025660 (PROSITE); IPR025661 (PROSITE); G3DSA:3.90.70.10 (GENE3D), PTHR12411:SF44 (PANTHER), SSF54001 (SUPERFAMILY)	-		IMGA|Medtr6g008430.1	12.1933	cytochrome p450	IPR001128 (PRINTS); IPR002401 (PRINTS); IPR017972 (PROSITE); PTHR24298 (PANTHER)	-
IMGA|Medtr8g087420.1	10.751	receptor kinase - like protein	IPR000719 (PFAM); IPR004045 (PROFILE); IPR004046 (PFAM); IPR010987 (G3DSA:1.20.1050.GENE3D); IPR011009 (SUPERFAMILY); IPR012336 (G3DSA:3.40.30.GENE3D); IPR013210 (PFAM); IPR017441 (PROSITE); IPR017933 (PROFILE); G3DSA:1.10.510.10 (GENE3D), G3DSA:3.30.200.20 (GENE3D), G3DSA:3.80.10.10 (GENE3D), PTHR24420 (PANTHER), PTHR24420:SF265 (PANTHER), PF13417 (PFAM), PF13855 (PFAM), SSF52058 (SUPERFAMILY)	EC:2.7.10.0; EC:2.7.11.0		IMGA|Medtr5g094380.1	12.1756	probable inactive receptor kinase at4g23740-like	IPR000719 (PFAM); IPR011009 (SUPERFAMILY); IPR025875 (PFAM); G3DSA:1.10.510.10 (GENE3D), G3DSA:3.30.200.20 (GENE3D), G3DSA:3.80.10.10 (GENE3D), PTHR24420 (PANTHER), SSF52058 (SUPERFAMILY)	-
IMGA|Medtr5g022560.1	10.709	cysteine proteinase	IPR000169 (PROSITE); IPR000668 (PRINTS); IPR013128 (PANTHER); IPR013201 (PFAM); IPR025660 (PROSITE); IPR025661 (PROSITE); G3DSA:3.90.70.10 (GENE3D), PTHR12411:SF44 (PANTHER), SSF54001 (SUPERFAMILY)	-		IMGA|Medtr7g102360.1	11.8606	heparan-alpha-glucosaminide n-acetyltransferase-like	PTHR31335 (PANTHER)	-
IMGA|Medtr2g086630.1	10.6621	germin-like protein	IPR001929 (PRINTS); IPR006045 (PFAM); IPR011051 (SUPERFAMILY); IPR014710 (G3DSA:2.60.120.GENE3D); PTHR31238 (PANTHER)	EC:1.15.1.1		IMGA|Medtr2g025170.1	11.5865	rpm1-interacting protein 4	IPR008700 (PFAM)	-
IMGA|Medtr5g044000.1	10.642	beta-glucosidase	IPR001360 (PANTHER); IPR013781 (G3DSA:3.20.20.GENE3D); IPR017853 (SUPERFAMILY)	EC:3.2.1.21		IMGA|Medtr5g011260.1	11.5326	subtilisin-like serine protease	IPR000209 (G3DSA:3.40.50.GENE3D); IPR003137 (PFAM); IPR010259 (PFAM); IPR015500 (PRINTS); IPR023827 (PROSITE); G3DSA:3.50.30.30 (GENE3D), PTHR10795:SF17 (PANTHER)	EC:3.4.21.0
IMGA|AC2357545.1	10.6204	alpha galactosidase	IPR013780 (G3DSA:2.60.40.GENE3D); SSF51011 (SUPERFAMILY)	EC:3.2.1.22		IMGA|Medtr3g009880.1	11.5098	reticuline oxidase-like	IPR006093 (PROSITE); IPR006094 (PFAM); IPR012951 (PFAM); IPR016166 (PROFILE); IPR016168 (G3DSA:3.30.465.GENE3D); PTHR32448 (PANTHER)	EC:1.21.3.3; EC:1.1.1.158
IMGA|Medtr3g082200.1	10.4236	subtilisin-like protease	IPR000209 (G3DSA:3.40.50.GENE3D); IPR003137 (PFAM); IPR010259 (PFAM); IPR015500 (PRINTS); IPR023828 (PROSITE); G3DSA:3.30.70.80 (GENE3D), G3DSA:3.50.30.30 (GENE3D), PTHR10795:SF17 (PANTHER), SSF52025 (SUPERFAMILY)	EC:1.3.1.74; EC:3.4.21.0		IMGA|Medtr8g107450.1	11.4782	white-brown-complex abc transporter family	IPR003439 (PFAM); IPR003593 (SMART); IPR013525 (PFAM); IPR017871 (PROSITE); G3DSA:3.40.50.300 (GENE3D), PTHR19241 (PANTHER), PTHR19241:SF20 (PANTHER), SSF52540 (SUPERFAMILY)	EC:3.6.3.30
IMGA|AC2255195.1	10.2866	mlo-like protein	IPR004326 (PFAM); PTHR31942 (PANTHER), PTHR31942:SF0 (PANTHER)	-		IMGA|Medtr6g051840.1	11.4481	protein	no IPS match	-
IMGA|Medtr3g117690.1	10.0126	cobra-like protein	IPR006918 (PRODOM); PTHR31673 (PANTHER), PTHR31673:SF0 (PANTHER)	-		IMGA|Medtr1g100610.1	11.3536	serine carboxypeptidase ii-3	IPR001563 (PRINTS); IPR018202 (PROSITE); G3DSA:3.40.50.1820 (GENE3D), PTHR11802:SF8 (PANTHER), SSF53474 (SUPERFAMILY)	EC:3.4.16.0
IMGA|Medtr2g025170.1	9.88423	rpm1-interacting protein 4	IPR008700 (PFAM)	-		IMGA|Medtr1g101370.1	11.2213	atp binding	IPR004159 (PFAM); G3DSA:3.40.50.150 (GENE3D), PTHR31608 (PANTHER), PTHR31608:SF0 (PANTHER), SSF53335 (SUPERFAMILY)	EC:2.1.1.0
IMGA|Medtr4g080730.1	9.86781	cysteine proteinase	IPR000169 (PROSITE); IPR000668 (PRINTS); IPR013128 (PANTHER); IPR013201 (PFAM); IPR025660 (PROSITE); IPR025661 (PROSITE); G3DSA:3.90.70.10 (GENE3D), PTHR12411:SF44 (PANTHER), SSF54001 (SUPERFAMILY)	EC:1.3.1.74		IMGA|Medtr4g107930.1	11.2166	cysteine proteinase	IPR000169 (PROSITE); IPR000668 (PRINTS); IPR013128 (PANTHER); IPR013201 (PFAM); IPR025660 (PROSITE); IPR025661 (PROSITE); G3DSA:3.90.70.10 (GENE3D), PTHR12411:SF44 (PANTHER), SSF54001 (SUPERFAMILY)	-
IMGA|Medtr3g044600.1	9.83887	uncharacterized protein	IPR009902 (PFAM); G3DSA:3.40.50.150 (GENE3D)			IMGA|Medtr3g086420.1	11.0085	abc transporter b family member	G3DSA:1.20.1560.10 (GENE3D), PTHR24221 (PANTHER), PTHR24221:SF24 (PANTHER)	-
IMGA|Medtr1g100660.1	9.8319	serine carboxypeptidase ii-3	IPR001563 (PRINTS); IPR018202 (PROSITE); G3DSA:3.40.50.1820 (GENE3D), PTHR11802:SF8 (PANTHER), SSF53474 (SUPERFAMILY)	EC:3.4.16.0		IMGA|Medtr7g086280.1	10.9586	blue copper protein	IPR003245 (PRODOM); IPR008972 (G3DSA:2.60.40.GENE3D)	-
IMGA|Medtr2g086620.1	9.68471	germin-like protein	IPR001929 (PRINTS); IPR006045 (PFAM); IPR011051 (SUPERFAMILY); IPR014710 (G3DSA:2.60.120.GENE3D); PTHR31238 (PANTHER)	EC:1.15.1.1		IMGA|Medtr8g067880.1	10.8535	lectin-like protein	IPR001220 (PFAM); IPR008985 (SUPERFAMILY); IPR013320 (G3DSA:2.60.120.GENE3D); IPR016363 (PIR); IPR019825 (PROSITE)	-
IMGA|Medtr2g102010.1	9.67095	mitochondrial carnitine acylcarnitine carrier protein cacl-like	IPR002067 (PRINTS); IPR018108 (PFAM); IPR023395 (G3DSA:1.50.40.GENE3D); PTHR24089 (PANTHER), PTHR24089:SF79 (PANTHER)	-		IMGA|Medtr7g086100.1	10.8496	blue copper protein	IPR003245 (PRODOM); IPR008972 (G3DSA:2.60.40.GENE3D)	-
IMGA|Medtr2g093810.1	9.57988	nac domain-containing protein	IPR003441 (PFAM); PTHR31719 (PANTHER)	-		IMGA|Medtr7g086230.1	10.8158	blue copper protein	IPR003245 (PRODOM); IPR008972 (G3DSA:2.60.40.GENE3D)	-
IMGA|Medtr5g083430.1	9.36194	(+)-neomenthol dehydrogenase	IPR002347 (PRINTS); IPR016040 (G3DSA:3.40.50.GENE3D); IPR020904 (PROSITE); PTHR24322 (PANTHER), PTHR24322:SF58 (PANTHER), SSF51735 (SUPERFAMILY)	EC:4.1.1.39		IMGA|Medtr5g014400.1	10.6918	palmate-like pentafoliata 1 transcription factor	IPR007087 (PROSITE); IPR013087 (G3DSA:3.30.160.GENE3D); IPR015880 (SMART); PF13912 (PFAM), SSF57667 (SUPERFAMILY)	-
IMGA|Medtr7g114870.1	9.31276	unknown function	IPR000048 (PFAM); IPR025064 (PFAM); PTHR32295 (PANTHER), PTHR32295:SF0 (PANTHER), SSF52540 (SUPERFAMILY)	-		IMGA|Medtr7g009410.1	10.687	ap2 domain-containing transcription factor	IPR001471 (PRINTS); IPR016177 (SUPERFAMILY); PTHR32467 (PANTHER), PTHR32467:SF0 (PANTHER)	-
IMGA|Medtr1g009270.1	9.24785	receptor kinase - like protein	IPR000719 (PFAM); IPR001611 (PFAM); IPR011009 (SUPERFAMILY); IPR013210 (PFAM); IPR017441 (PROSITE); G3DSA:1.10.510.10 (GENE3D), G3DSA:3.30.200.20 (GENE3D), G3DSA:3.80.10.10 (GENE3D), PTHR24420 (PANTHER), PTHR24420:SF265 (PANTHER), PF13855 (PFAM), SSF52058 (SUPERFAMILY)	EC:2.7.11.0; EC:2.7.10.0		IMGA|Medtr4g079800.1	10.6699	cysteine proteinase	IPR000169 (PROSITE); IPR000668 (PRINTS); IPR013128 (PANTHER); IPR013201 (PFAM); IPR025660 (PROSITE); IPR025661 (PROSITE); G3DSA:3.90.70.10 (GENE3D), PTHR12411:SF44 (PANTHER), SSF54001 (SUPERFAMILY)	-
IMGA|Medtr4g079770.1	9.14497	cysteine proteinase	IPR000169 (PROSITE); IPR000668 (PRINTS); IPR013128 (PANTHER); IPR013201 (PFAM); IPR025660 (PROSITE); IPR025661 (PROSITE); G3DSA:3.90.70.10 (GENE3D), PTHR12411:SF44 (PANTHER), SignalP-NN(euk) (SIGNALP), tmhmm (TMHMM), SSF54001 (SUPERFAMILY)	-		IMGA|Medtr8g060550.1	10.2409	alpha-amylase subtilisin inhibitor	IPR002160 (PFAM); IPR011065 (SUPERFAMILY); G3DSA:2.80.10.50 (GENE3D)	-
IMGA|Medtr5g010590.1	9.11404	remorin family protein	IPR005516 (PFAM); PTHR31775 (PANTHER)	-		IMGA|Medtr8g074580.1	10.1569	gdsl esterase lipase	IPR001087 (PFAM); PTHR22835 (PANTHER), PTHR22835:SF39 (PANTHER)	-
IMGA|Medtr4g130270.1	9.10794	ap2 domain-containing transcription factor	IPR001471 (PRINTS); IPR016177 (SUPERFAMILY); PTHR32467 (PANTHER), PTHR32467:SF0 (PANTHER)	-		IMGA|AC2255195.1	10.0554	mlo-like protein	IPR004326 (PFAM); PTHR31942 (PANTHER), PTHR31942:SF0 (PANTHER)	-
IMGA|Medtr5g005950.1	9.05262	late embryogenesis LEA	IPR004864 (PFAM)	-		IMGA|Medtr1g079120.1	9.98205	subtilisin-like protease	IPR000209 (G3DSA:3.40.50.GENE3D); IPR009020 (SUPERFAMILY); IPR010259 (PFAM); IPR015500 (PRINTS); IPR023828 (PROSITE); G3DSA:3.30.70.80 (GENE3D), PTHR10795:SF17 (PANTHER)	EC:3.4.21.0
IMGA|Medtr6g006990.4	8.91272	carbonic anhydrase	IPR001765 (G3DSA:3.40.1050.GENE3D); IPR015892 (PROSITE); PTHR11002:SF1 (PANTHER)	EC:4.2.1.1		IMGA|Medtr2g102010.1	9.88387	mitochondrial carnitine acylcarnitine carrier protein cacl-like	IPR002067 (PRINTS); IPR018108 (PFAM); IPR023395 (G3DSA:1.50.40.GENE3D); PTHR24089 (PANTHER), PTHR24089:SF79 (PANTHER)	-
IMGA|Medtr4g005230.1	8.82128	ent-kaurenoic acid oxidase	IPR001128 (PRINTS); IPR002401 (PRINTS); IPR017972 (PROSITE); PTHR24286 (PANTHER), PTHR24286:SF12 (PANTHER)	-		IMGA|Medtr2g086620.1	9.54148	germin-like protein	IPR001929 (PRINTS); IPR006045 (PFAM); IPR011051 (SUPERFAMILY); IPR014710 (G3DSA:2.60.120.GENE3D); PTHR31238 (PANTHER)	EC:1.15.1.1
IMGA|Medtr6g051840.1	8.70746	unknown function DUF21	no IPS match	-		IMGA|Medtr5g005950.1	9.42996	late embryogenesis LEA	IPR004864 (PFAM)	-
IMGA|Medtr7g069980.1	8.62376	ferritin	IPR001519 (PANTHER); IPR008331 (PFAM); IPR009040 (PROFILE); IPR009078 (SUPERFAMILY); IPR012347 (G3DSA:1.20.1260.GENE3D); IPR014034 (PROSITE); PTHR11431:SF8 (PANTHER)	EC:1.16.3.1		IMGA|Medtr3g107650.1	9.32425	u-box domain-containing protein 6	IPR011989 (G3DSA:1.25.10.GENE3D); IPR016024 (SUPERFAMILY); PF05804 (PFAM)	EC:6.3.2.19
IMGA|Medtr2g026510.1	8.61226	hypothetical protein	no IPS match	-		IMGA|Medtr5g033070.1	9.24376	nadh dehydrogenase subunit 4	no IPS match	EC:1.6.5.3; EC:2.1.1.29; EC:3.6.3.46; EC:3.4.11.0
IMGA|Medtr3g086430.1	8.47375	abc transporter b family member	IPR001140 (PFAM); IPR003439 (PFAM); IPR003593 (SMART); IPR011527 (SUPERFAMILY); IPR017871 (PROSITE); IPR017940 (PROFILE); G3DSA:1.20.1560.10 (GENE3D), G3DSA:3.40.50.300 (GENE3D), PTHR24221 (PANTHER), PTHR24221:SF24 (PANTHER), SSF52540 (SUPERFAMILY)	EC:3.6.3.44		IMGA|Medtr5g083430.1	9.19688	(+)-neomenthol dehydrogenase	IPR002347 (PRINTS); IPR016040 (G3DSA:3.40.50.GENE3D); IPR020904 (PROSITE); PTHR24322 (PANTHER), PTHR24322:SF58 (PANTHER), SSF51735 (SUPERFAMILY)	-
IMGA|Medtr8g060550.1	8.37254	alpha-amylase subtilisin inhibitor	IPR002160 (PFAM); IPR011065 (SUPERFAMILY); G3DSA:2.80.10.50 (GENE3D)	-		IMGA|Medtr8g092270.1	9.13334	probable serine threonine-protein kinase	no IPS match	-
IMGA|Medtr8g103250.1	8.32932	probable peptide transporter at1g52190-like	IPR000109 (PANTHER); IPR016196 (SUPERFAMILY); PTHR11654:SF58 (PANTHER), tmhmm (TMHMM)	-		IMGA|Medtr1g107110.1	8.81936	uncharacterized protein	IPR008528 (PFAM); IPR014770 (PROFILE); IPR014772 (PROFILE); PTHR31280 (PANTHER), PTHR31280:SF0 (PANTHER)	-
IMGA|Medtr5g011270.1	8.31775	subtilisin-like serine protease	IPR000209 (G3DSA:3.40.50.GENE3D); IPR003137 (PFAM); IPR010259 (PFAM); IPR015500 (PRINTS); IPR023827 (PROSITE); G3DSA:3.50.30.30 (GENE3D), PTHR10795:SF17 (PANTHER)	EC:1.3.1.74; EC:3.4.21.0		IMGA|Medtr6g006990.4	8.71165	carbonic anhydrase	IPR001765 (G3DSA:3.40.1050.GENE3D); IPR015892 (PROSITE); PTHR11002:SF1 (PANTHER)	EC:4.2.1.1
IMGA|Medtr6g091680.2	8.29669	caffeoyl o-methyltransferase	no IPS match	-		IMGA|Medtr1g100670.1	8.68275	serine carboxypeptidase ii-3	IPR001563 (PRINTS); IPR018202 (PROSITE); G3DSA:3.40.50.1820 (GENE3D), PTHR11802:SF8 (PANTHER), SSF53474 (SUPERFAMILY)	EC:3.4.16.0
IMGA|Medtr8g074580.1	8.2505	gdsl esterase lipase	IPR001087 (PFAM); PTHR22835 (PANTHER), PTHR22835:SF39 (PANTHER)	-		IMGA|Medtr4g126930.1	8.63089	probable lrr receptor-like serine threonine-protein kinase at1g56140-like	IPR000719 (PROFILE); IPR001245 (PFAM); IPR008271 (PROSITE); IPR011009 (SUPERFAMILY); G3DSA:1.10.510.10 (GENE3D), G3DSA:3.30.200.20 (GENE3D), PTHR24420 (PANTHER), PTHR24420:SF71 (PANTHER)	EC:2.7.10.2; EC:2.7.11.0
IMGA|Medtr7g093330.1	8.19475	cysteine histidine-rich c1 domain-containing protein	IPR011424 (PFAM); PTHR13871 (PANTHER), PTHR13871:SF2 (PANTHER), SSF57889 (SUPERFAMILY)	EC:1.8.1.8		IMGA|Medtr1g009270.1	8.48436	receptor kinase - like protein	IPR000719 (PFAM); IPR001611 (PFAM); IPR011009 (SUPERFAMILY); IPR013210 (PFAM); IPR017441 (PROSITE); G3DSA:1.10.510.10 (GENE3D), G3DSA:3.30.200.20 (GENE3D), G3DSA:3.80.10.10 (GENE3D), PTHR24420 (PANTHER), PTHR24420:SF265 (PANTHER), PF13855 (PFAM), SSF52058 (SUPERFAMILY)	EC:2.7.11.0
IMGA|Medtr3g022830.1	8.18516	gras family transcription factor	IPR005202 (PFAM); PTHR31636 (PANTHER)	-		IMGA|AC23367519.1	8.3204	cysteine proteinase	IPR000169 (PROSITE); IPR000668 (PRINTS); IPR013128 (PANTHER); IPR013201 (PFAM); IPR025660 (PROSITE); IPR025661 (PROSITE); G3DSA:3.90.70.10 (GENE3D), PTHR12411:SF44 (PANTHER), SSF54001 (SUPERFAMILY)	-
IMGA|Medtr2g019370.1	8.18445	gibberellin 2-oxidase	IPR002283 (PRINTS); IPR005123 (PFAM); IPR026992 (PFAM); G3DSA:2.60.120.330 (GENE3D), PTHR10209 (PANTHER), PTHR10209:SF55 (PANTHER), SSF51197 (SUPERFAMILY)	EC:1.13.11.0; EC:1.14.11.15		IMGA|Medtr7g093330.1	8.21066	cysteine histidine-rich c1 domain-containing protein	IPR011424 (PFAM); PTHR13871 (PANTHER), PTHR13871:SF2 (PANTHER), SSF57889 (SUPERFAMILY)	EC:1.8.1.8
IMGA|Medtr8g083170.1	8.14177	long-chain-fatty-acid ligase	IPR000873 (PFAM); IPR020845 (PROSITE); G3DSA:2.30.38.10 (GENE3D), G3DSA:3.30.300.30 (GENE3D), G3DSA:3.40.50.980 (GENE3D), PTHR24096 (PANTHER), PTHR24096:SF51 (PANTHER), SSF56801 (SUPERFAMILY)	EC:6.2.1.3; EC:6.2.1.20		IMGA|Medtr3g049390.1	8.20603	hypothetical protein MTR_3g049390 [Medicago truncatula]	PR01217 (PRINTS)
IMGA|Medtr4g132350.1	8.06297	uncharacterized protein	no IPS match	-		IMGA|Medtr4g079770.1	8.18301	cysteine proteinase	IPR000169 (PROSITE); IPR000668 (PRINTS); IPR013128 (PANTHER); IPR013201 (PFAM); IPR025660 (PROSITE); IPR025661 (PROSITE); G3DSA:3.90.70.10 (GENE3D), PTHR12411:SF44 (PANTHER), SignalP-NN(euk) (SIGNALP), tmhmm (TMHMM), SSF54001 (SUPERFAMILY)	-
IMGA|Medtr4g126930.1	8.04892	probable lrr receptor-like serine threonine-protein kinase at1g56140-like	IPR000719 (PROFILE); IPR001245 (PFAM); IPR008271 (PROSITE); IPR011009 (SUPERFAMILY); G3DSA:1.10.510.10 (GENE3D), G3DSA:3.30.200.20 (GENE3D), PTHR24420 (PANTHER), PTHR24420:SF71 (PANTHER)	EC:2.7.10.2; EC:2.7.11.0		IMGA|Medtr3g022830.1	8.16381	gras family transcription factor	IPR005202 (PFAM); PTHR31636 (PANTHER)	-
IMGA|Medtr4g037250.1	7.95315	probable inactive purple acid phosphatase 27-like	IPR003961 (SMART); IPR004843 (PFAM); IPR008963 (SUPERFAMILY); IPR015914 (G3DSA:2.60.40.GENE3D); IPR025733 (PFAM); G3DSA:3.60.21.10 (GENE3D), PTHR22953 (PANTHER), PTHR22953:SF0 (PANTHER), SSF56300 (SUPERFAMILY)	EC:3.1.3.2		IMGA|AC20256820.1	8.07074	mlo-like protein	IPR004326 (PFAM); PTHR31942 (PANTHER), PTHR31942:SF0 (PANTHER)	-
IMGA|Medtr5g014400.1	7.94029	palmate-like pentafoliata 1 transcription factor	IPR007087 (PROSITE); IPR013087 (G3DSA:3.30.160.GENE3D); IPR015880 (SMART); PF13912 (PFAM), SSF57667 (SUPERFAMILY)	-		IMGA|Medtr5g011320.1	7.97974	subtilisin-like serine protease	IPR000209 (G3DSA:3.40.50.GENE3D); IPR003137 (PFAM); IPR010259 (PFAM); IPR015500 (PRINTS); IPR023827 (PROSITE); G3DSA:3.50.30.30 (GENE3D), PTHR10795:SF17 (PANTHER)	EC:3.4.21.0
IMGA|Medtr7g086230.1	7.82321	blue copper protein	IPR003245 (PRODOM); IPR008972 (G3DSA:2.60.40.GENE3D)	-		IMGA|Medtr1g100660.1	7.97427	serine carboxypeptidase ii-3	IPR001563 (PRINTS); IPR018202 (PROSITE); G3DSA:3.40.50.1820 (GENE3D), PTHR11802:SF8 (PANTHER), SSF53474 (SUPERFAMILY)	EC:3.4.16.0
IMGA|Medtr5g033070.1	7.74883	nadh dehydrogenase subunit 4	no IPS match	-		IMGA|Medtr1g009240.1	7.85138	receptor-like protein kinase	IPR001611 (PFAM); IPR013210 (PFAM); G3DSA:3.80.10.10 (GENE3D), PTHR24420 (PANTHER), PTHR24420:SF265 (PANTHER), SSF52058 (SUPERFAMILY)	-
IMGA|Medtr1g009240.1	7.63564	receptor-like protein kinase	IPR001611 (PFAM); IPR013210 (PFAM); G3DSA:3.80.10.10 (GENE3D), PTHR24420 (PANTHER), PTHR24420:SF265 (PANTHER), SSF52058 (SUPERFAMILY)	EC:2.7.11.0; EC:1.3.1.74		IMGA|Medtr8g087420.1	7.66827	receptor kinase - like protein	IPR000719 (PFAM); IPR004045 (PROFILE); IPR004046 (PFAM); IPR010987 (G3DSA:1.20.1050.GENE3D); IPR011009 (SUPERFAMILY); IPR012336 (G3DSA:3.40.30.GENE3D); IPR013210 (PFAM); IPR017441 (PROSITE); IPR017933 (PROFILE); G3DSA:1.10.510.10 (GENE3D), G3DSA:3.30.200.20 (GENE3D), G3DSA:3.80.10.10 (GENE3D), PTHR24420 (PANTHER), PTHR24420:SF265 (PANTHER), PF13417 (PFAM), PF13855 (PFAM), SSF52058 (SUPERFAMILY)	EC:2.7.11.0
IMGA|Medtr7g086100.1	7.53316	blue copper protein	IPR003245 (PRODOM); IPR008972 (G3DSA:2.60.40.GENE3D)	-		IMGA|Medtr7g115050.1	7.53866	ammonium transporter	IPR001905 (PANTHER); IPR002229 (PRINTS); IPR018047 (PROSITE); IPR024041 (G3DSA:1.10.3430.GENE3D); PTHR11730:SF1 (PANTHER)	-
IMGA|Medtr3g098910.1	7.52568	3-like protein	IPR004316 (PFAM); PTHR10791 (PANTHER), PTHR10791:SF6 (PANTHER)	-		IMGA|Medtr7g076660.1	7.51405	(+)-neomenthol dehydrogenase	IPR002198 (PRINTS); IPR002347 (PRINTS); IPR016040 (G3DSA:3.40.50.GENE3D); IPR020904 (PROSITE); PTHR24322 (PANTHER), PTHR24322:SF58 (PANTHER), SSF51735 (SUPERFAMILY)	EC:4.1.1.39; EC:1.1.1.0
IMGA|Medtr1g101370.1	7.50127	atp binding	IPR004159 (PFAM); G3DSA:3.40.50.150 (GENE3D), PTHR31608 (PANTHER), PTHR31608:SF0 (PANTHER), SSF53335 (SUPERFAMILY)	EC:2.1.1.0		IMGA|Medtr2g062560.1	7.10653	beta-hexosaminidase subunit beta	IPR013781 (G3DSA:3.20.20.GENE3D); IPR015882 (PFAM); IPR015883 (PFAM); IPR017853 (SUPERFAMILY); IPR025705 (PRINTS); G3DSA:3.30.379.10 (GENE3D), PTHR22600 (PANTHER), SSF55545 (SUPERFAMILY)	EC:3.2.1.52
IMGA|Medtr7g086280.1	7.43696	blue copper protein	IPR003245 (PRODOM); IPR008972 (G3DSA:2.60.40.GENE3D)	-		IMGA|AC23367111.1	7.0306	zinc transporter	IPR003689 (PFAM); PTHR11040 (PANTHER), PTHR11040:SF1 (PANTHER)	-
IMGA|Medtr8g087710.1	7.38964	aquaporin nip1-2	IPR000425 (PRINTS); IPR022357 (PROSITE); IPR023271 (G3DSA:1.20.1080.GENE3D); PTHR19139:SF22 (PANTHER), tmhmm (TMHMM)	-		IMGA|Medtr8g074700.1	7.01169	transposon en spm sub-class	PF13963 (PFAM)	-
IMGA|Medtr3g107650.1	7.37918	u-box domain-containing protein 6	IPR011989 (G3DSA:1.25.10.GENE3D); IPR016024 (SUPERFAMILY); PF05804 (PFAM)	EC:6.3.2.19		IMGA|Medtr7g076960.1	6.89791	ripening-related protein	IPR009009 (SUPERFAMILY)	EC:3.6.1.0
IMGA|Medtr1g100610.1	7.26359	serine carboxypeptidase ii-3	IPR001563 (PRINTS); IPR018202 (PROSITE); G3DSA:3.40.50.1820 (GENE3D), PTHR11802:SF8 (PANTHER), SSF53474 (SUPERFAMILY)	EC:3.4.16.0		IMGA|Medtr2g081600.1	6.83107	nuclear transcription factor y subunit c-1	IPR003958 (PFAM); IPR009072 (G3DSA:1.10.20.GENE3D); PTHR10252 (PANTHER), PTHR10252:SF8 (PANTHER)	-
IMGA|Medtr3g009880.1	7.24237	reticuline oxidase-like	IPR006093 (PROSITE); IPR006094 (PFAM); IPR012951 (PFAM); IPR016166 (PROFILE); IPR016168 (G3DSA:3.30.465.GENE3D); PTHR32448 (PANTHER)	EC:1.21.3.3; EC:1.1.1.158		IMGA|Medtr4g091000.1	6.82618	domain containing protein	IPR002482 (SMART); IPR018392 (PFAM); G3DSA:3.10.350.10 (GENE3D), SSF54106 (SUPERFAMILY)	-
IMGA|Medtr2g042570.1	7.11974	inter-alpha-trypsin inhibitor heavy	IPR002035 (SMART); G3DSA:3.40.50.410 (GENE3D), PTHR10338 (PANTHER), PTHR10338:SF8 (PANTHER), PF13519 (PFAM), SSF53300 (SUPERFAMILY)	-		IMGA|Medtr2g093750.1	6.81259	mlo-like protein 6-like	IPR004326 (PFAM); PTHR31942 (PANTHER), PTHR31942:SF0 (PANTHER), SignalP-NN(euk) (SIGNALP), tmhmm (TMHMM)	-
IMGA|Medtr5g011320.1	7.06982	subtilisin-like serine protease	IPR000209 (G3DSA:3.40.50.GENE3D); IPR003137 (PFAM); IPR010259 (PFAM); IPR015500 (PRINTS); IPR023827 (PROSITE); G3DSA:3.50.30.30 (GENE3D), PTHR10795:SF17 (PANTHER)	EC:1.3.1.74; EC:3.4.21.0		IMGA|Medtr2g086640.1	6.70985	germin-like protein	IPR001929 (PRINTS); IPR006045 (PFAM); IPR011051 (SUPERFAMILY); IPR014710 (G3DSA:2.60.120.GENE3D); PTHR31238 (PANTHER)	EC:1.15.1.1
IMGA|Medtr4g107930.1	7.01663	cysteine proteinase	IPR000169 (PROSITE); IPR000668 (PRINTS); IPR013128 (PANTHER); IPR013201 (PFAM); IPR025660 (PROSITE); IPR025661 (PROSITE); G3DSA:3.90.70.10 (GENE3D), PTHR12411:SF44 (PANTHER), SSF54001 (SUPERFAMILY)	-		IMGA|Medtr7g086200.1	6.61934	blue copper protein	IPR003245 (PRODOM); IPR008972 (G3DSA:2.60.40.GENE3D)	-
IMGA|Medtr3g021430.1	6.96488	isoliquiritigenin 2 -o-methyltransferase	IPR001077 (PFAM); IPR011991 (G3DSA:1.10.10.GENE3D); IPR012967 (PFAM); IPR016461 (PIR); G3DSA:3.40.50.150 (GENE3D), PTHR11746 (PANTHER), PTHR11746:SF53 (PANTHER), SSF46785 (SUPERFAMILY), SSF53335 (SUPERFAMILY)	EC:2.1.1.65; EC:2.1.1.154		IMGA|Medtr7g086090.1	6.54253	blue copper protein	IPR003245 (PRODOM); IPR008972 (G3DSA:2.60.40.GENE3D); SignalP-NN(euk) (SIGNALP)	-
IMGA|Medtr4g068290.1	6.94986	expp1 protein precursor	PTHR21454 (PANTHER), PTHR21454:SF1 (PANTHER)	-		IMGA|Medtr5g075400.1	6.51948	hypothetical protein	IPR001841 (SMART)	-
IMGA|Medtr4g091000.1	6.85109	domain containing protein	IPR002482 (SMART); IPR018392 (PFAM); G3DSA:3.10.350.10 (GENE3D), SSF54106 (SUPERFAMILY)	-		IMGA|Medtr5g044000.1	6.51679	beta-glucosidase	IPR001360 (PANTHER); IPR013781 (G3DSA:3.20.20.GENE3D); IPR017853 (SUPERFAMILY)	EC:3.2.1.21
IMGA|Medtr3g007770.1	6.72692	cellulose synthase	IPR001841 (SMART); IPR005150 (PFAM); IPR013083 (G3DSA:3.30.40.GENE3D); PTHR13301 (PANTHER), PTHR13301:SF21 (PANTHER), SSF57850 (SUPERFAMILY)	EC:2.4.1.12		IMGA|Medtr8g078300.1	6.50124	protein kinase	IPR000719 (PROFILE); IPR001245 (PFAM); IPR011009 (SUPERFAMILY); IPR018392 (PFAM); G3DSA:1.10.510.10 (GENE3D), G3DSA:3.30.200.20 (GENE3D), PTHR24420 (PANTHER)	-
IMGA|Medtr7g023740.1	6.63171	polygalacturonase inhibitor protein precursor	IPR001611 (PFAM); IPR013210 (PFAM); G3DSA:3.80.10.10 (GENE3D), PTHR24420 (PANTHER), PF13504 (PFAM), SSF52058 (SUPERFAMILY)	-		IMGA|Medtr7g114870.1	6.18379	unknown function	IPR000048 (PFAM); IPR025064 (PFAM); PTHR32295 (PANTHER), PTHR32295:SF0 (PANTHER), SSF52540 (SUPERFAMILY)	-
IMGA|Medtr6g091680.1	6.57593	caffeoyl- o-methyltransferase	IPR002935 (PANTHER); G3DSA:3.40.50.150 (GENE3D), SSF53335 (SUPERFAMILY)	EC:2.1.1.104		IMGA|Medtr3g014870.1	6.15561	alpha-amylase subtilisin inhibitor	IPR002160 (PRINTS); IPR011065 (SUPERFAMILY); G3DSA:2.80.10.50 (GENE3D)	-
IMGA|Medtr5g033510.1	6.52575	alliin lyase	IPR006947 (G3DSA:2.10.25.GENE3D); IPR006948 (PFAM); IPR015421 (G3DSA:3.40.640.GENE3D); IPR015422 (G3DSA:3.90.1150.GENE3D); IPR015424 (SUPERFAMILY); PTHR11751 (PANTHER), PTHR11751:SF127 (PANTHER)	EC:2.6.1.2; EC:2.6.1.58; EC:2.6.1.6; EC:2.6.1.27; EC:4.4.1.4; EC:2.6.1.5		IMGA|Medtr4g005230.1	6.10733	ent-kaurenoic acid oxidase	IPR001128 (PRINTS); IPR002401 (PRINTS); IPR017972 (PROSITE); PTHR24286 (PANTHER), PTHR24286:SF12 (PANTHER)	-
IMGA|Medtr5g040960.1	6.49673	ribonuclease t2	IPR001568 (G3DSA:3.90.730.GENE3D); IPR018188 (PROSITE)	EC:3.1.27.1		IMGA|Medtr4g036300.1	6.0758	ripening-related protein	IPR009009 (SUPERFAMILY)	EC:3.6.1.0
IMGA|Medtr7g077340.1	6.40968	trypsin inhibitor	IPR000877 (G3DSA:2.10.69.GENE3D)	-		IMGA|Medtr2g026510.1	5.96758	hypothetical protein	no IPS match	-
IMGA|Medtr2g062560.1	6.38359	beta-hexosaminidase subunit beta	IPR013781 (G3DSA:3.20.20.GENE3D); IPR015882 (PFAM); IPR015883 (PFAM); IPR017853 (SUPERFAMILY); IPR025705 (PRINTS); G3DSA:3.30.379.10 (GENE3D), PTHR22600 (PANTHER), SSF55545 (SUPERFAMILY)	EC:3.2.1.52		IMGA|Medtr1g100600.1	5.92576	serine carboxypeptidase ii-3	IPR001563 (PRINTS); IPR018202 (PROSITE); G3DSA:3.40.50.1820 (GENE3D), PTHR11802:SF8 (PANTHER), SSF53474 (SUPERFAMILY)	EC:3.4.16.0
IMGA|Medtr4g018760.1	6.365	probable sugar phosphate phosphate translocator at3g11320-like	IPR000620 (PFAM); IPR004853 (PFAM); PTHR11132 (PANTHER), SSF103481 (SUPERFAMILY)	-		IMGA|Medtr3g085630.1	5.90465	ankyrin repeat domain-containing protein	IPR002110 (SMART); IPR020683 (G3DSA:1.25.40.GENE3D); PTHR24198 (PANTHER)	-
IMGA|Medtr8g074700.1	6.18533	transposon en spm sub-class	PF13963 (PFAM)			IMGA|Medtr2g042570.1	5.6672	inter-alpha-trypsin inhibitor heavy	IPR002035 (SMART); G3DSA:3.40.50.410 (GENE3D), PTHR10338 (PANTHER), PTHR10338:SF8 (PANTHER), PF13519 (PFAM), SSF53300 (SUPERFAMILY)	-
IMGA|Medtr6g026870.1	6.0863	pq-loop repeat-containing protein	IPR006603 (SMART); PTHR16201 (PANTHER), PTHR16201:SF8 (PANTHER), PF04193 (PFAM), tmhmm (TMHMM)	-		IMGA|Medtr1g050930.1	5.65375	abc transporter g family member 39-like	IPR013525 (PFAM); G3DSA:3.40.50.300 (GENE3D), PTHR19241 (PANTHER), PTHR19241:SF10 (PANTHER)	EC:3.6.3.28
IMGA|AC23367519.1	6.06055	cysteine proteinase	IPR000169 (PROSITE); IPR000668 (PRINTS); IPR013128 (PANTHER); IPR013201 (PFAM); IPR025660 (PROSITE); IPR025661 (PROSITE); G3DSA:3.90.70.10 (GENE3D), PTHR12411:SF44 (PANTHER), SSF54001 (SUPERFAMILY)	-		IMGA|Medtr3g008010.1	5.6462	cytokinin-o-glucosyltransferase	IPR002213 (PANTHER); G3DSA:3.40.50.2000 (GENE3D), PTHR11926:SF15 (PANTHER), SSF53756 (SUPERFAMILY)	EC:2.4.1.0
IMGA|Medtr1g100600.1	6.03477	serine carboxypeptidase ii-3		EC:3.4.16.0		IMGA|Medtr7g027190.1	5.63168	protein scarecrow	IPR005202 (PFAM); PTHR31636 (PANTHER), PTHR31636:SF0 (PANTHER)	-
IMGA|Medtr5g040960.2	6.02927	ribonuclease t2		EC:3.1.27.1		IMGA|Medtr8g103250.1	5.58918	probable peptide transporter at1g52190-like	IPR000109 (PANTHER); IPR016196 (SUPERFAMILY); PTHR11654:SF58 (PANTHER), tmhmm (TMHMM)	-
IMGA|Medtr7g102360.1	5.9388	heparan-alpha-glucosaminide n-acetyltransferase-like	PTHR31335 (PANTHER)	-		IMGA|Medtr6g009260.1	5.54615	type i inositol- -trisphosphate 5-phosphatase cvp2-like	IPR000300 (SMART); IPR005135 (PFAM); G3DSA:3.60.10.10 (GENE3D), PTHR11200 (PANTHER), PTHR11200:SF29 (PANTHER)	EC:3.1.3.56
IMGA|Medtr8g092270.1	5.93814	probable serine threonine-protein kinase	no IPS match	EC:2.7.11.0		IMGA|Medtr7g100990.1	5.53436	nac domain ipr003441	IPR003441 (PFAM); PTHR31719 (PANTHER)	-
IMGA|Medtr6g078070.1	5.8998	kunitz-type trypsin inhibitor alpha chain	IPR002160 (PRINTS); IPR011065 (SUPERFAMILY); G3DSA:2.80.10.50 (GENE3D)	-		IMGA|Medtr8g022300.1	5.49751	dormancy auxin associated-like partial	no IPS match
IMGA|Medtr5g019050.1	5.86163	wall-associated receptor kinase-like protein	IPR000719 (PFAM); IPR002482 (SMART); IPR011009 (SUPERFAMILY); IPR018392 (PFAM); G3DSA:1.10.510.10 (GENE3D), G3DSA:3.10.350.10 (GENE3D), G3DSA:3.30.200.20 (GENE3D), PTHR24420 (PANTHER), PTHR24420:SF212 (PANTHER)	EC:2.7.10.1		IMGA|Medtr3g014820.1	5.49606	alpha-amylase subtilisin inhibitor	IPR002160 (PRINTS); IPR011065 (SUPERFAMILY); G3DSA:2.80.10.50 (GENE3D)	-
IMGA|Medtr7g084750.2	5.84769	xyloglucan endotransglucosylase hydrolase	IPR000757 (PFAM); IPR008263 (PROSITE); IPR008985 (SUPERFAMILY); IPR013320 (G3DSA:2.60.120.GENE3D); PTHR31062 (PANTHER)	EC:2.4.1.207; EC:3.2.1.0		IMGA|Medtr4g064860.1	5.49517	transcriptional regulator	IPR007087 (PROSITE); IPR013087 (G3DSA:3.30.160.GENE3D); IPR015880 (SMART); PTHR26374 (PANTHER), PTHR26374:SF124 (PANTHER), SSF57667 (SUPERFAMILY)	-
IMGA|Medtr3g085630.1	5.83122	ankyrin repeat domain-containing protein	IPR002110 (SMART); IPR020683 (G3DSA:1.25.40.GENE3D); PTHR24198 (PANTHER)	-		IMGA|Medtr4g132350.1	5.46049	uncharacterized protein	no IPS match	-
IMGA|Medtr7g086200.1	5.76693	blue copper protein	IPR003245 (PRODOM); IPR008972 (G3DSA:2.60.40.GENE3D)	-		IMGA|Medtr2g093810.1	5.44183	nac domain-containing protein	IPR003441 (PFAM); PTHR31719 (PANTHER)	-
IMGA|AC20256820.1	5.7605	mlo-like protein	IPR004326 (PFAM); PTHR31942 (PANTHER), PTHR31942:SF0 (PANTHER)	-		IMGA|Medtr7g085200.1	5.4304	apyrase-like protein	IPR000407 (PANTHER); PTHR11782:SF8 (PANTHER)	EC:3.6.1.15
IMGA|Medtr3g086420.1	5.73152	abc transporter b family member	G3DSA:1.20.1560.10 (GENE3D), PTHR24221 (PANTHER), PTHR24221:SF24 (PANTHER)	EC:3.6.3.44; EC:3.6.3.27; EC:3.6.3.43		IMGA|Medtr4g130270.1	5.41573	ap2 domain-containing transcription factor	IPR001471 (PRINTS); IPR016177 (SUPERFAMILY); PTHR32467 (PANTHER), PTHR32467:SF0 (PANTHER)	-
IMGA|Medtr5g090970.1	5.71609	nac domain ipr003441	IPR003441 (PFAM); PTHR31555 (PANTHER)	-		IMGA|Medtr7g092620.1	5.38394	cytochrome p450	IPR001128 (PRINTS); IPR002401 (PRINTS); IPR017972 (PROSITE); PTHR24298 (PANTHER)	-
IMGA|Medtr4g035220.1	5.68755	cyclic nucleotide-gated calmodulin-binding ion channel-like	no IPS match	-		IMGA|Medtr5g040960.1	5.36936	ribonuclease t2	IPR001568 (G3DSA:3.90.730.GENE3D); IPR018188 (PROSITE)	EC:3.1.27.1
IMGA|Medtr5g011260.1	5.64532	subtilisin-like serine protease	IPR000209 (G3DSA:3.40.50.GENE3D); IPR003137 (PFAM); IPR010259 (PFAM); IPR015500 (PRINTS); IPR023827 (PROSITE); G3DSA:3.50.30.30 (GENE3D), PTHR10795:SF17 (PANTHER)	EC:1.3.1.74; EC:3.4.21.0		IMGA|Medtr7g082660.1	5.32935	protein plastid movement impaired 2-like	IPR008545 (PFAM); PTHR32054 (PANTHER)	-
IMGA|AC23367111.1	5.6364	zinc transporter	IPR003689 (PFAM); PTHR11040 (PANTHER), PTHR11040:SF1 (PANTHER)	EC:1.3.1.74		IMGA|Medtr3g098650.1	5.27084	lysosomal alpha-mannosidase	IPR000602 (G3DSA:3.20.110.GENE3D); IPR011013 (SUPERFAMILY); IPR011330 (SUPERFAMILY); IPR011682 (PFAM); IPR013780 (G3DSA:2.60.40.GENE3D); IPR015341 (PFAM); G3DSA:1.20.1270.50 (GENE3D), G3DSA:2.60.40.1360 (GENE3D), G3DSA:2.70.98.30 (GENE3D), PTHR11607 (PANTHER), PTHR11607:SF3 (PANTHER), SSF88688 (SUPERFAMILY)	EC:3.2.1.24
IMGA|Medtr7g109580.1	5.62858	gras family transcription factor	IPR005202 (PFAM); PTHR31636 (PANTHER)	-		IMGA|Medtr5g011370.1	5.26074	subtilisin-like serine protease	IPR000209 (G3DSA:3.40.50.GENE3D); IPR003137 (PFAM); IPR010259 (PFAM); IPR015500 (PRINTS); IPR023827 (PROSITE); G3DSA:3.50.30.30 (GENE3D), PTHR10795:SF17 (PANTHER)	EC:3.4.21.0
IMGA|Medtr1g102380.1	5.5993	transcription factor bhlh120	IPR011598 (G3DSA:4.10.280.GENE3D)			IMGA|Medtr2g031270.1	5.26052	rhicadhesin receptor	IPR001929 (PRINTS); IPR006045 (PFAM); IPR011051 (SUPERFAMILY); IPR014710 (G3DSA:2.60.120.GENE3D); IPR019780 (PROSITE); PTHR31238 (PANTHER)	EC:1.15.1.1
IMGA|Medtr3g086890.1	5.56831	hypothetical protein	no IPS match	-		IMGA|Medtr3g098910.1	5.17081	3-like protein	IPR004316 (PFAM); PTHR10791 (PANTHER), PTHR10791:SF6 (PANTHER)	-
IMGA|AC2336711.1	5.53187	serine threonine protein kinase	no IPS match	EC:2.7.11.0		IMGA|Medtr7g076770.1	5.13707	ripening-related protein	IPR009009 (SUPERFAMILY); IPR014733 (G3DSA:2.40.40.GENE3D)	EC:3.6.1.0
IMGA|Medtr1g090150.1	5.48512	glutathione S-transferase	IPR004045 (PROFILE); IPR004046 (PFAM); IPR010987 (G3DSA:1.20.1050.GENE3D); IPR012336 (G3DSA:3.40.30.GENE3D); IPR017933 (PROFILE); PTHR11260 (PANTHER), PTHR11260:SF41 (PANTHER), PF13417 (PFAM)	EC:4.4.1.5		IMGA|Medtr3g014500.1	5.08235	cc-nbs-lrr resistance protein	no IPS match	-
IMGA|Medtr6g091980.1	5.43848	gex1_arath ame: full=protein gamete expressed 1 flags: precursor	no IPS match	-		IMGA|Medtr2g102020.1	4.97316	acidic endochitinase	IPR001223 (PFAM); IPR001579 (PROSITE); IPR013781 (G3DSA:3.20.20.GENE3D); IPR017853 (SUPERFAMILY); PTHR31939 (PANTHER), PTHR31939:SF0 (PANTHER)	EC:3.2.1.14
IMGA|Medtr5g098020.1	5.37963	14 protein	no IPS match			IMGA|Medtr5g010590.1	4.94793	remorin family protein	IPR005516 (PFAM); PTHR31775 (PANTHER)	-
IMGA|Medtr1g018040.1	5.33267	tetratricopeptide repeat protein 7b-like	IPR011990 (G3DSA:1.25.40.GENE3D); IPR013026 (PROFILE); IPR013105 (PFAM); IPR019734 (PROFILE); PTHR23083 (PANTHER), PTHR23083:SF163 (PANTHER), SSF48452 (SUPERFAMILY)	-		IMGA|Medtr3g111350.1	4.93398	oligopeptide transporter opt family	IPR004648 (TIGRFAMs); IPR004813 (PFAM); PTHR22601 (PANTHER)	-
IMGA|Medtr7g027190.1	5.27288	protein scarecrow	IPR005202 (PFAM); PTHR31636 (PANTHER), PTHR31636:SF0 (PANTHER)	-		IMGA|Medtr4g035220.1	4.92018	cyclic nucleotide-gated calmodulin-binding ion channel-like	no IPS match	-
IMGA|Medtr6g009260.1	5.26976	type i inositol- -trisphosphate 5-phosphatase cvp2-like	IPR000300 (SMART); IPR005135 (PFAM); G3DSA:3.60.10.10 (GENE3D), PTHR11200 (PANTHER), PTHR11200:SF29 (PANTHER)	EC:3.1.3.56		IMGA|Medtr7g109580.1	4.68606	gras family transcription factor	IPR005202 (PFAM); PTHR31636 (PANTHER)	-
IMGA|Medtr5g056160.1	5.2549	endonuclease 2-like	IPR003154 (PFAM); IPR008947 (G3DSA:1.10.575.GENE3D); PTHR32188 (PANTHER)	-		IMGA|Medtr8g103130.1	4.65185	atp-binding cassette	G3DSA:3.40.50.300 (GENE3D)	-
IMGA|Medtr5g023170.1	5.25233	senescence-associated protein din1	IPR001763 (G3DSA:3.40.250.GENE3D); PTHR13253 (PANTHER), PTHR13253:SF26 (PANTHER)	EC:3.1.27.9; EC:2.8.1.1		IMGA|Medtr4g036410.1	4.65009	ripening-related protein	IPR009009 (SUPERFAMILY); IPR014733 (G3DSA:2.40.40.GENE3D)	EC:3.6.1.0
IMGA|Medtr5g011310.1	5.24109	subtilisin-like serine protease	IPR000209 (G3DSA:3.40.50.GENE3D); IPR003137 (PFAM); IPR010259 (PFAM); IPR015500 (PRINTS); IPR023827 (PROSITE); G3DSA:3.50.30.30 (GENE3D), PTHR10795:SF17 (PANTHER)	EC:1.3.1.74; EC:3.4.21.0		IMGA|Medtr2g081630.1	4.60824	nuclear transcription factor y subunit c-1	IPR003958 (PFAM); IPR009072 (G3DSA:1.10.20.GENE3D); PTHR10252 (PANTHER), PTHR10252:SF8 (PANTHER)	-
IMGA|Medtr1g107110.1	5.20522	uncharacterized protein	IPR008528 (PFAM); IPR014770 (PROFILE); IPR014772 (PROFILE); PTHR31280 (PANTHER), PTHR31280:SF0 (PANTHER)	-		IMGA|Medtr8g035630.1	4.57515	quinone oxidoreductase-like protein	IPR002085 (PANTHER); IPR011032 (SUPERFAMILY); IPR013154 (PFAM); IPR016040 (G3DSA:3.40.50.GENE3D); G3DSA:3.90.180.10 (GENE3D), PTHR11695:SF34 (PANTHER), PF13602 (PFAM), SSF51735 (SUPERFAMILY)	EC:1.6.5.5
IMGA|Medtr3g093270.1	5.20244	unc93-like protein	IPR010291 (PFAM); IPR016196 (SUPERFAMILY); G3DSA:1.20.1250.20 (GENE3D), PTHR23294 (PANTHER), PTHR23294:SF0 (PANTHER)	-		IMGA|Medtr5g040960.2	4.49362	ribonuclease t2	IPR001568 (G3DSA:3.90.730.GENE3D); IPR018188 (PROSITE); SignalP-NN(euk) (SIGNALP)	EC:3.1.27.1
IMGA|Medtr7g076960.1	5.19075	ripening-related protein	IPR009009 (SUPERFAMILY)	EC:3.6.1.0		IMGA|Medtr3g007770.1	4.46739	cellulose synthase	IPR001841 (SMART); IPR005150 (PFAM); IPR013083 (G3DSA:3.30.40.GENE3D); PTHR13301 (PANTHER), PTHR13301:SF21 (PANTHER), SSF57850 (SUPERFAMILY)	EC:2.4.1.12
IMGA|Medtr3g008010.1	5.18114	cytokinin-o-glucosyltransferase	IPR002213 (PANTHER); G3DSA:3.40.50.2000 (GENE3D), PTHR11926:SF15 (PANTHER), SSF53756 (SUPERFAMILY)	EC:2.4.1.0		IMGA|Medtr8g074750.1	4.4591	ammonium transporter	IPR001905 (PANTHER); IPR024041 (G3DSA:1.10.3430.GENE3D); PTHR11730:SF1 (PANTHER)	-
IMGA|Medtr2g093750.1	5.17499	mlo-like protein 6-like	IPR004326 (PFAM); PTHR31942 (PANTHER), PTHR31942:SF0 (PANTHER), SignalP-NN(euk) (SIGNALP), tmhmm (TMHMM)	-		IMGA|Medtr5g012270.1	4.44312	nitrate transporter	IPR000109 (PANTHER); IPR016196 (SUPERFAMILY); G3DSA:1.20.1250.20 (GENE3D), PTHR11654:SF37 (PANTHER)	-
IMGA|Medtr6g088280.1	5.17163	uncharacterized protein	no IPS match			IMGA|Medtr7g009440.1	4.40872	ap2 domain-containing transcription factor	no IPS match	-
IMGA|Medtr5g016320.1	5.14905	indole-3-acetic acid-amido synthetase	IPR004993 (PFAM); PTHR31901 (PANTHER), PTHR31901:SF0 (PANTHER)	-		IMGA|Medtr2g031420.1	4.28548	reticuline oxidase-like	IPR006094 (PFAM); IPR012951 (PFAM); IPR016166 (PROFILE); IPR016168 (G3DSA:3.30.465.GENE3D); PTHR32448 (PANTHER)	EC:1.1.1.158
IMGA|Medtr3g098650.1	5.13049	lysosomal alpha-mannosidase	IPR000602 (G3DSA:3.20.110.GENE3D); IPR011013 (SUPERFAMILY); IPR011330 (SUPERFAMILY); IPR011682 (PFAM); IPR013780 (G3DSA:2.60.40.GENE3D); IPR015341 (PFAM); G3DSA:1.20.1270.50 (GENE3D), G3DSA:2.60.40.1360 (GENE3D), G3DSA:2.70.98.30 (GENE3D), PTHR11607 (PANTHER), PTHR11607:SF3 (PANTHER), SSF88688 (SUPERFAMILY)	EC:3.2.1.24		IMGA|Medtr2g098070.1	4.25558	adp atp translocator	IPR002067 (PRINTS); IPR002113 (PRINTS); IPR018108 (PFAM); IPR023395 (G3DSA:1.50.40.GENE3D); PTHR24089 (PANTHER), PTHR24089:SF31 (PANTHER)	-
IMGA|Medtr7g115050.1	5.09605	ammonium transporter	IPR001905 (PANTHER); IPR002229 (PRINTS); IPR018047 (PROSITE); IPR024041 (G3DSA:1.10.3430.GENE3D); PTHR11730:SF1 (PANTHER)	-		IMGA|Medtr4g133010.1	4.23443	hypothetical protein	no IPS match
IMGA|Medtr4g090580.1	5.06674	probable nadh dehydrogenase-like	IPR013027 (PRINTS); IPR023753 (PFAM); G3DSA:3.50.50.60 (GENE3D), PTHR22915 (PANTHER), PTHR22915:SF4 (PANTHER), SSF51905 (SUPERFAMILY)	EC:1.6.5.3		IMGA|Medtr5g020960.1	4.23385	heavy metal-associated domain	IPR006121 (PFAM); G3DSA:3.30.70.100 (GENE3D), PTHR22814 (PANTHER)	-
IMGA|Medtr3g049390.1	5.06068	hydroxyproline-rich glycoprotein family protein	PR01217 (PRINTS)			IMGA|Medtr5g020940.1	4.19901	jasmonate o-methyltransferase	IPR005299 (PFAM); PTHR31009 (PANTHER), PTHR31009:SF0 (PANTHER), SSF53335 (SUPERFAMILY)	EC:2.1.1.141
IMGA|Medtr2g086640.1	5.02613	germin-like protein	IPR001929 (PRINTS); IPR006045 (PFAM); IPR011051 (SUPERFAMILY); IPR014710 (G3DSA:2.60.120.GENE3D); PTHR31238 (PANTHER)	EC:1.15.1.1		IMGA|AC2336711.1	4.19781	serine threonine protein kinase	no IPS match	EC:2.7.11.0
IMGA|AC2356644.1	5.01503	acyl:coa ligase	IPR000823 (PRINTS); IPR000873 (PFAM); IPR002016 (PRINTS); IPR010255 (SUPERFAMILY); IPR018247 (PROSITE); IPR019793 (PROSITE); IPR019794 (PROSITE); IPR020845 (PROSITE); IPR025110 (PFAM); G3DSA:1.10.420.10 (GENE3D), G3DSA:1.10.520.10 (GENE3D), G3DSA:2.30.38.10 (GENE3D), G3DSA:3.30.300.30 (GENE3D), G3DSA:3.40.50.980 (GENE3D), PTHR24096 (PANTHER), PTHR24096:SF16 (PANTHER), SSF56801 (SUPERFAMILY)	EC:6.2.1.12; EC:1.11.1.7; EC:1.13.12.7		IMGA|Medtr3g057980.1	4.17569	cytochrome p450	IPR001128 (PRINTS); IPR002401 (PRINTS); IPR017972 (PROSITE); PTHR24298 (PANTHER)	-
IMGA|AC1467211015.1	5.00646	bzip transcription factor bzip73a	IPR004827 (PFAM); G3DSA:1.20.5.170 (GENE3D), PTHR22952 (PANTHER), PTHR22952:SF40 (PANTHER)	-		IMGA|Medtr7g012340.1	4.16287	ripening-related protein	IPR009009 (SUPERFAMILY)	EC:3.6.1.0
IMGA|Medtr2g039620.1	4.97427	transcription factor myc4	IPR011598 (G3DSA:4.10.280.GENE3D); PTHR12565 (PANTHER)	-		IMGA|Medtr7g076990.1	4.16056	ripening-related protein	IPR009009 (SUPERFAMILY)	EC:3.6.1.0
IMGA|Medtr3g014870.1	4.90914	alpha-amylase subtilisin inhibitor	IPR002160 (PRINTS); IPR011065 (SUPERFAMILY); G3DSA:2.80.10.50 (GENE3D)	-		IMGA|Medtr8g103190.1	4.05994	u-box domain-containing protein	IPR001680 (PFAM); IPR003613 (PFAM); IPR011989 (G3DSA:1.25.10.GENE3D); IPR013083 (G3DSA:3.30.40.GENE3D); IPR015943 (G3DSA:2.130.10.GENE3D); IPR016024 (SUPERFAMILY); IPR017986 (PROFILE); PTHR22844 (PANTHER), SSF57850 (SUPERFAMILY)	EC:6.3.2.19
IMGA|Medtr3g067280.1	4.89173	albumin	IPR012512 (PFAM)	-		IMGA|Medtr5g031270.1	4.03851	tir-nbs-lrr resistance protein	IPR000157 (PFAM); IPR000767 (PRINTS); IPR001611 (PFAM); IPR002182 (PFAM); G3DSA:3.40.50.10140 (GENE3D), G3DSA:3.40.50.300 (GENE3D), G3DSA:3.80.10.10 (GENE3D), PTHR11017 (PANTHER), PTHR11017:SF130 (PANTHER), SSF46785 (SUPERFAMILY), SSF52058 (SUPERFAMILY), SSF52540 (SUPERFAMILY)	-
IMGA|Medtr7g082660.1	4.84137	protein plastid movement impaired 2-like	IPR008545 (PFAM); PTHR32054 (PANTHER)	-		IMGA|Medtr2g012790.1	4.03551	protein	IPR006652 (PFAM); IPR015915 (G3DSA:2.120.10.GENE3D); PTHR24412 (PANTHER), PTHR24412:SF99 (PANTHER), SSF117281 (SUPERFAMILY)	-
IMGA|Medtr4g133890.1	4.83225	microtubule-associated protein 70-5-like	IPR009768 (PFAM); PTHR31246 (PANTHER), PTHR31246:SF0 (PANTHER)	-		IMGA|Medtr7g104360.1	4.01545	purple acid phosphatase	IPR004843 (PFAM); IPR008963 (SUPERFAMILY); IPR015914 (G3DSA:2.60.40.GENE3D); IPR025733 (PFAM); G3DSA:3.60.21.10 (GENE3D), PTHR22953 (PANTHER), PTHR22953:SF0 (PANTHER), SSF56300 (SUPERFAMILY)	EC:3.1.3.2
IMGA|Medtr2g031420.1	4.81805	reticuline oxidase-like	IPR006094 (PFAM); IPR012951 (PFAM); IPR016166 (PROFILE); IPR016168 (G3DSA:3.30.465.GENE3D); PTHR32448 (PANTHER)	EC:1.21.3.3; EC:1.1.1.158		IMGA|Medtr8g087710.1	4.00909	aquaporin nip1-2	IPR000425 (PRINTS); IPR022357 (PROSITE); IPR023271 (G3DSA:1.20.1080.GENE3D); PTHR19139:SF22 (PANTHER), tmhmm (TMHMM)	-
IMGA|Medtr5g011370.1	4.79374	subtilisin-like serine protease	IPR000209 (G3DSA:3.40.50.GENE3D); IPR003137 (PFAM); IPR010259 (PFAM); IPR015500 (PRINTS); IPR023827 (PROSITE); G3DSA:3.50.30.30 (GENE3D), PTHR10795:SF17 (PANTHER)	EC:1.3.1.74; EC:3.4.21.0		IMGA|Medtr5g009200.1	3.97634	ring finger protein	IPR001841 (PFAM); IPR013083 (G3DSA:3.30.40.GENE3D); PTHR14155 (PANTHER), SSF57850 (SUPERFAMILY)	-
IMGA|Medtr4g064860.1	4.75084	transcriptional regulator	IPR007087 (PROSITE); IPR013087 (G3DSA:3.30.160.GENE3D); IPR015880 (SMART); PTHR26374 (PANTHER), PTHR26374:SF124 (PANTHER), SSF57667 (SUPERFAMILY)	-		IMGA|Medtr3g072560.1	3.97191	auxin-induced protein 5ng4	IPR000620 (PFAM); PTHR31218 (PANTHER), SSF103481 (SUPERFAMILY)	-
IMGA|Medtr7g085200.1	4.7227	apyrase-like protein	IPR000407 (PANTHER); PTHR11782:SF8 (PANTHER)	EC:3.6.1.15		IMGA|Medtr5g011310.1	3.95406	subtilisin-like serine protease	IPR000209 (G3DSA:3.40.50.GENE3D); IPR003137 (PFAM); IPR010259 (PFAM); IPR015500 (PRINTS); IPR023827 (PROSITE); G3DSA:3.50.30.30 (GENE3D), PTHR10795:SF17 (PANTHER)	EC:3.4.21.0
IMGA|Medtr3g073150.1	4.72246	nitrate reductase	IPR000572 (G3DSA:3.90.420.GENE3D); IPR001199 (PRINTS); IPR001433 (PFAM); IPR001709 (PRINTS); IPR001834 (PRINTS); IPR005066 (G3DSA:2.60.40.GENE3D); IPR008333 (PFAM); IPR008335 (PRINTS); IPR012137 (PIR); IPR014756 (SUPERFAMILY); IPR017927 (PROFILE); IPR017938 (SUPERFAMILY); IPR018506 (PROSITE); IPR022407 (PROSITE); G3DSA:2.40.30.10 (GENE3D), G3DSA:3.40.50.80 (GENE3D), PTHR19370 (PANTHER), PTHR19370…	EC:1.7.1.1		IMGA|Medtr2g019370.1	3.9517	gibberellin 2-oxidase	IPR002283 (PRINTS); IPR005123 (PFAM); IPR026992 (PFAM); G3DSA:2.60.120.330 (GENE3D), PTHR10209 (PANTHER), PTHR10209:SF55 (PANTHER), SSF51197 (SUPERFAMILY)	EC:1.13.11.0; EC:1.14.11.15
IMGA|Medtr1g075730.1	4.68331	protein phosphatase 2c	IPR001932 (G3DSA:3.60.40.GENE3D); IPR015655 (PANTHER); PTHR13832:SF196 (PANTHER)	-		IMGA|Medtr1g014160.1	3.93765	LURP1-like domain	IPR007612 (PFAM); IPR025659 (SUPERFAMILY); PTHR31087 (PANTHER), PTHR31087:SF0 (PANTHER)	-
IMGA|Medtr8g077570.1	4.67608	maf-like protein	IPR003697 (PIR); G3DSA:3.90.950.10 (GENE3D), PTHR11746 (PANTHER), SSF52972 (SUPERFAMILY)	-		IMGA|Medtr6g091680.1	3.91855	caffeoyl- o-methyltransferase	IPR002935 (PANTHER); G3DSA:3.40.50.150 (GENE3D), SSF53335 (SUPERFAMILY)	EC:2.1.1.104
IMGA|Medtr7g011630.1	4.63752	ethylene-responsive transcription factor	IPR001471 (PRINTS); IPR016177 (SUPERFAMILY); PTHR31194 (PANTHER), PTHR31194:SF0 (PANTHER)	-		IMGA|Medtr8g087810.1	3.9031	nitrate chlorate transporter	IPR000109 (PANTHER); IPR016196 (SUPERFAMILY); G3DSA:1.20.1250.20 (GENE3D), PTHR11654:SF21 (PANTHER)	-
IMGA|Medtr4g036300.1	4.63299	ripening-related protein	IPR009009 (SUPERFAMILY)	EC:3.6.1.0		IMGA|Medtr5g023170.1	3.83559	senescence-associated protein din1	IPR001763 (G3DSA:3.40.250.GENE3D); PTHR13253 (PANTHER), PTHR13253:SF26 (PANTHER)	EC:3.1.27.9; EC:2.8.1.1
IMGA|Medtr2g012790.1	4.568	kelch-like protein	IPR006652 (PFAM); IPR015915 (G3DSA:2.120.10.GENE3D); PTHR24412 (PANTHER), PTHR24412:SF99 (PANTHER), SSF117281 (SUPERFAMILY)			IMGA|Medtr4g020520.1	3.82556	nbs-containing resistance-like protein	IPR000157 (PFAM); IPR002182 (PFAM); IPR011991 (G3DSA:1.10.10.GENE3D); G3DSA:3.40.50.10140 (GENE3D), G3DSA:3.40.50.300 (GENE3D), PTHR23155 (PANTHER), PTHR23155:SF93 (PANTHER), SSF46785 (SUPERFAMILY), SSF52540 (SUPERFAMILY)	-
IMGA|Medtr7g093220.1	4.54332	protein	PTHR24580 (PANTHER), PTHR24580:SF3 (PANTHER)	-		IMGA|Medtr4g093040.1	3.82231	l-type lectin-domain containing receptor kinase -like	IPR000719 (PFAM); IPR000985 (PROSITE); IPR001220 (PFAM); IPR008271 (PROSITE); IPR008985 (SUPERFAMILY); IPR011009 (SUPERFAMILY); IPR013320 (G3DSA:2.60.120.GENE3D); IPR017441 (PROSITE); IPR019825 (PROSITE); G3DSA:1.10.510.10 (GENE3D), G3DSA:3.30.200.20 (GENE3D), PTHR24420 (PANTHER), PTHR24420:SF30 (PANTHER)	EC:2.7.11.0
IMGA|Medtr2g034550.1	4.54002	mitochondrial import inner membrane translocase subunit tim17 tim22 tim23 family protein	IPR003397 (PFAM); PTHR15371 (PANTHER)	-		IMGA|Medtr4g068290.1	3.80785	expp1 protein precursor	PTHR21454 (PANTHER), PTHR21454:SF1 (PANTHER)	-
IMGA|Medtr3g102310.2	4.53875	cyclin d3-1	IPR004367 (PFAM); IPR013763 (G3DSA:1.10.472.GENE3D); PTHR10177 (PANTHER), PTHR10177:SF76 (PANTHER)	-		IMGA|Medtr3g086890.1	3.80517	hypothetical protein	no IPS match	-
IMGA|Medtr5g011380.1	4.52711	subtilisin-like serine protease	no IPS match	EC:1.3.1.74; EC:3.4.21.0		IMGA|Medtr5g045470.1	3.8022	trypsin inhibitor	IPR000864 (PRODOM)	-
IMGA|Medtr3g070860.1	4.51517	flavonol synthase/flavanone 3-hydroxylase-like	IPR002283 (PRINTS); IPR005123 (PFAM); IPR026992 (PFAM); G3DSA:2.60.120.330 (GENE3D), PTHR10209 (PANTHER), PTHR10209:SF55 (PANTHER), SSF51197 (SUPERFAMILY)	EC:1.13.11.0; EC:1.14.11.19		IMGA|AC23500620.1	3.78641	cysteine-rich receptor-like protein kinase	IPR000719 (PFAM); IPR002902 (PFAM); IPR008271 (PROSITE); IPR011009 (SUPERFAMILY); IPR017441 (PROSITE); G3DSA:1.10.510.10 (GENE3D), G3DSA:3.30.200.20 (GENE3D), PTHR24420 (PANTHER), PTHR24420:SF412 (PANTHER)	EC:2.7.11.0
IMGA|Medtr3g013790.1	4.50494	cc-nbs-lrr resistance protein	IPR000767 (PRINTS); IPR002182 (PFAM); IPR003593 (SMART); G3DSA:3.40.50.300 (GENE3D), G3DSA:3.80.10.10 (GENE3D), PTHR23155 (PANTHER), PF13855 (PFAM), SSF52047 (SUPERFAMILY), SSF52058 (SUPERFAMILY), SSF52540 (SUPERFAMILY)	EC:3.6.1.15; EC:3.1.3.16		IMGA|Medtr5g011380.1	3.77356	subtilisin-like serine protease	no IPS match	EC:3.4.21.0
IMGA|Medtr2g011180.1	4.47858	serine threonine protein kinase	IPR000719 (PROFILE); IPR000858 (PFAM); IPR001245 (PFAM); IPR001480 (G3DSA:2.90.10.GENE3D); IPR003609 (SMART); IPR008271 (PROSITE); IPR011009 (SUPERFAMILY); IPR013227 (PFAM); IPR017441 (PROSITE); IPR021820 (PFAM); IPR022126 (PFAM); IPR024171 (PIR); G3DSA:1.10.510.10 (GENE3D), G3DSA:3.30.200.20 (GENE3D), PTHR24420 (PANTHER), PTHR24420:SF126 (PANTHER)	EC:2.7.10.2		IMGA|Medtr4g133890.1	3.75178	microtubule-associated protein 70-5-like	IPR009768 (PFAM); PTHR31246 (PANTHER), PTHR31246:SF0 (PANTHER)	-
IMGA|Medtr8g076160.1	4.47668	lactoylglutathione lyase	IPR025870 (PFAM); G3DSA:3.10.180.10 (GENE3D), PTHR10374 (PANTHER), PTHR10374:SF0 (PANTHER), SSF54593 (SUPERFAMILY)	-		IMGA|Medtr4g037250.1	3.70199	probable inactive purple acid phosphatase 27-like	IPR003961 (SMART); IPR004843 (PFAM); IPR008963 (SUPERFAMILY); IPR015914 (G3DSA:2.60.40.GENE3D); IPR025733 (PFAM); G3DSA:3.60.21.10 (GENE3D), PTHR22953 (PANTHER), PTHR22953:SF0 (PANTHER), SSF56300 (SUPERFAMILY)	EC:3.1.3.2
IMGA|Medtr7g023690.1	4.45706	polygalacturonase inhibitor protein	IPR013210 (PFAM); PR00019 (PRINTS), G3DSA:3.80.10.10 (GENE3D), PTHR24420 (PANTHER), PF13855 (PFAM), SSF52058 (SUPERFAMILY)			IMGA|Medtr7g099570.1	3.6962	ankyrin repeat-containing	IPR002110 (SMART); IPR020683 (G3DSA:1.25.40.GENE3D); IPR026961 (PFAM); PTHR24198 (PANTHER)	EC:2.7.11.0
IMGA|AC23567119.1	4.45099	isoflavone 2 -hydroxylase-like	IPR001128 (PRINTS); IPR002401 (PRINTS); IPR017972 (PROSITE); PTHR24298 (PANTHER), PTHR24298:SF0 (PANTHER)	EC:1.14.13.52; EC:1.14.13.89; EC:1.14.14.1		IMGA|Medtr5g040940.1	3.6651	ribonuclease t2		EC:3.1.27.1
IMGA|Medtr2g081600.1	4.44096	nuclear transcription factor y subunit c-1	IPR003958 (PFAM); IPR009072 (G3DSA:1.10.20.GENE3D); PTHR10252 (PANTHER), PTHR10252:SF8 (PANTHER)	-		IMGA|Medtr3g091350.1	3.65036	flavonol synthase flavanone 3-hydroxylase	IPR002283 (PRINTS); IPR005123 (PFAM); IPR026992 (PFAM); G3DSA:2.60.120.330 (GENE3D), PTHR10209 (PANTHER), PTHR10209:SF55 (PANTHER), SSF51197 (SUPERFAMILY)	EC:1.14.11.0
IMGA|Medtr7g071110.1	4.43589	casp-like protein	IPR006702 (PFAM)	-		IMGA|Medtr8g103140.1	3.62314	abc transporter g family member 39-like	IPR013525 (PFAM); IPR013581 (PFAM); G3DSA:3.40.50.300 (GENE3D), PTHR19241 (PANTHER), PTHR19241:SF10 (PANTHER), SSF52540 (SUPERFAMILY)	-
IMGA|Medtr4g070340.1	4.40593	isoflavone reductase-like protein	IPR008030 (PFAM); IPR016040 (G3DSA:3.40.50.GENE3D); G3DSA:3.90.25.10 (GENE3D), PTHR10366 (PANTHER), PTHR10366:SF136 (PANTHER), SSF51735 (SUPERFAMILY)	-		IMGA|AC23355612.1	3.61633	ring finger protein	IPR001841 (PFAM); IPR013083 (G3DSA:3.30.40.GENE3D); PTHR22764 (PANTHER), SSF57850 (SUPERFAMILY)	-
IMGA|Medtr7g086090.1	4.37011	blue copper protein	IPR003245 (PRODOM); IPR008972 (G3DSA:2.60.40.GENE3D); SignalP-NN(euk) (SIGNALP)	-		IMGA|Medtr2g036500.1	3.57577	g-type lectin s-receptor-like serine threonine-protein kinase at1g34300-like	IPR000719 (PROFILE); IPR001245 (PFAM); IPR008271 (PROSITE); IPR011009 (SUPERFAMILY); IPR017441 (PROSITE); G3DSA:1.10.510.10 (GENE3D), G3DSA:3.30.200.20 (GENE3D), PTHR24420 (PANTHER), PTHR24420:SF224 (PANTHER)	EC:2.7.11.0
IMGA|Medtr7g009440.1	4.36996	ap2 domain-containing transcription factor	no IPS match	-		IMGA|Medtr4g097510.1	3.56947	uncharacterized oxidoreductase -like	IPR002198 (PRINTS); IPR002347 (PRINTS); IPR016040 (G3DSA:3.40.50.GENE3D); IPR020904 (PROSITE); PTHR24316 (PANTHER), SSF51735 (SUPERFAMILY)	EC:1.1.1.100
IMGA|Medtr6g078040.1	4.35398	kunitz-type trypsin inhibitor	IPR002160 (PFAM); IPR011065 (SUPERFAMILY); G3DSA:2.80.10.50 (GENE3D)	-		IMGA|AC1508412.1	3.55196	alpha-amylase subtilisin inhibitor	IPR002160 (PRINTS); IPR011065 (SUPERFAMILY); G3DSA:2.80.10.50 (GENE3D)	-
IMGA|AC23500620.1	4.34706	cysteine-rich receptor-like protein kinase	IPR000719 (PFAM); IPR002902 (PFAM); IPR008271 (PROSITE); IPR011009 (SUPERFAMILY); IPR017441 (PROSITE); G3DSA:1.10.510.10 (GENE3D), G3DSA:3.30.200.20 (GENE3D), PTHR24420 (PANTHER), PTHR24420:SF412 (PANTHER)	EC:2.7.11.0		IMGA|Medtr4g070340.1	3.5519	isoflavone reductase-like protein	IPR008030 (PFAM); IPR016040 (G3DSA:3.40.50.GENE3D); G3DSA:3.90.25.10 (GENE3D), PTHR10366 (PANTHER), PTHR10366:SF136 (PANTHER), SSF51735 (SUPERFAMILY)	-
IMGA|Medtr5g020960.1	4.3374	heavy metal-associated domain	IPR006121 (PFAM); G3DSA:3.30.70.100 (GENE3D), PTHR22814 (PANTHER)	EC:2.7.1.158		IMGA|Medtr7g075040.1	3.52985	calcium-binding protein cml24	IPR002048 (SMART); IPR011992 (G3DSA:1.10.238.GENE3D); IPR018247 (PROSITE); IPR018249 (PROFILE); PTHR10891 (PANTHER), PF13499 (PFAM), SSF47473 (SUPERFAMILY)	-
IMGA|Medtr7g104360.1	4.32528	purple acid phosphatase	IPR004843 (PFAM); IPR008963 (SUPERFAMILY); IPR015914 (G3DSA:2.60.40.GENE3D); IPR025733 (PFAM); G3DSA:3.60.21.10 (GENE3D), PTHR22953 (PANTHER), PTHR22953:SF0 (PANTHER), SSF56300 (SUPERFAMILY)	EC:3.1.3.2		IMGA|Medtr3g020970.1	3.52719	subtilisin inhibitor	IPR000864 (PRODOM)	-
IMGA|Medtr3g111350.1	4.32349	oligopeptide transporter opt family	IPR004648 (TIGRFAMs); IPR004813 (PFAM); PTHR22601 (PANTHER)	-		IMGA|AC23500945.1	3.51492	cysteine-rich receptor-like protein kinase	IPR000719 (PFAM); IPR002902 (PFAM); IPR008271 (PROSITE); IPR011009 (SUPERFAMILY); IPR017441 (PROSITE); G3DSA:1.10.510.10 (GENE3D), G3DSA:3.30.200.20 (GENE3D), PTHR24420 (PANTHER), PTHR24420:SF412 (PANTHER)	EC:2.7.11.0
IMGA|AC14680725.1	4.3164	terminal flower 1b	IPR001858 (PROSITE); IPR008914 (G3DSA:3.90.280.GENE3D); PTHR11362 (PANTHER)	-		IMGA|Medtr6g091680.2	3.47097	caffeoyl o-methyltransferase	no IPS match	-
IMGA|Medtr7g071680.1	4.2887	sex determination protein tasselseed-2-like	IPR002198 (PRINTS); IPR002347 (PRINTS); IPR016040 (G3DSA:3.40.50.GENE3D); PTHR24322 (PANTHER), SSF51735 (SUPERFAMILY)	EC:1.1.1.100		IMGA|Medtr5g082150.1	3.46698	nematode resistance hs1pro1 protein	IPR009743 (PFAM); IPR009869 (PFAM); SSF140959 (SUPERFAMILY)	-
IMGA|Medtr5g055480.1	4.25706	Glycosyl transferase	IPR003406 (PFAM); PTHR31042 (PANTHER), PTHR31042:SF0 (PANTHER)	-		IMGA|Medtr2g014250.1	3.44712	uncharacterized protein	no IPS match	EC:2.7.11.0; EC:3.6.1.3
IMGA|Medtr2g104100.1	4.22454	formamidopyrimidine-dna glycosylase	IPR000191 (TIGRFAMs); IPR010979 (SUPERFAMILY); IPR012319 (PFAM); IPR015886 (PFAM); G3DSA:1.10.8.50 (GENE3D), PTHR22993 (PANTHER), PTHR22993:SF4 (PANTHER)	EC:3.2.2.23		IMGA|Medtr7g098040.1	3.43465	peptide transporter ptr3-a	IPR000109 (PANTHER); IPR016196 (SUPERFAMILY); PTHR11654:SF37 (PANTHER)	-
IMGA|Medtr3g014820.1	4.20627	alpha-amylase subtilisin inhibitor	IPR002160 (PRINTS); IPR011065 (SUPERFAMILY); G3DSA:2.80.10.50 (GENE3D)	-		IMGA|Medtr1g102380.1	3.41073	transcription factor bhlh120	IPR011598 (G3DSA:4.10.280.GENE3D)	EC:2.7.7.49
IMGA|Medtr7g076660.1	4.20549	(+)-neomenthol dehydrogenase	IPR002198 (PRINTS); IPR002347 (PRINTS); IPR016040 (G3DSA:3.40.50.GENE3D); IPR020904 (PROSITE); PTHR24322 (PANTHER), PTHR24322:SF58 (PANTHER), SSF51735 (SUPERFAMILY)	EC:4.1.1.39; EC:1.1.1.207; EC:1.1.1.208		IMGA|Medtr1g110510.1	3.40926	nuclease s1	IPR003154 (PFAM); IPR008947 (G3DSA:1.10.575.GENE3D); PTHR32188 (PANTHER)	-
IMGA|Medtr5g019680.1	4.19306	homeodomain-leucine zipper protein	IPR000047 (PRINTS); IPR001356 (PFAM); IPR009057 (G3DSA:1.10.10.GENE3D); IPR017970 (PROSITE); PTHR24326 (PANTHER), PTHR24326:SF79 (PANTHER)	-		IMGA|Medtr1g090150.1	3.40537	glutathione S-transferase	IPR004045 (PROFILE); IPR004046 (PFAM); IPR010987 (G3DSA:1.20.1050.GENE3D); IPR012336 (G3DSA:3.40.30.GENE3D); IPR017933 (PROFILE); PTHR11260 (PANTHER), PTHR11260:SF41 (PANTHER), PF13417 (PFAM)	-
IMGA|Medtr4g133010.1	4.18896	hypothetical protein	no IPS match			IMGA|Medtr3g021430.1	3.40163	isoliquiritigenin 2 -o-methyltransferase	IPR001077 (PFAM); IPR011991 (G3DSA:1.10.10.GENE3D); IPR012967 (PFAM); IPR016461 (PIR); G3DSA:3.40.50.150 (GENE3D), PTHR11746 (PANTHER), PTHR11746:SF53 (PANTHER), SSF46785 (SUPERFAMILY), SSF53335 (SUPERFAMILY)	EC:2.1.1.65; EC:2.1.1.154
IMGA|Medtr8g107510.1	4.16796	potassium transporter	IPR003855 (PFAM); PTHR30540 (PANTHER), PTHR30540:SF0 (PANTHER)	-		IMGA|Medtr5g010350.1	3.40042	galactosyltransferase-like protein	IPR004263 (PFAM); PTHR11062 (PANTHER), PTHR11062:SF11 (PANTHER)	-
IMGA|Medtr7g017380.1	4.13435	hypothetical protein MTR_7g017380 [Medicago truncatula]	no IPS match	EC:1.11.1.9		IMGA|Medtr3g020880.1	3.39586	subtilisin inhibitor	IPR000864 (PRODOM)	-
IMGA|Medtr8g026960.1	4.1172	homeobox-leucine zipper protein athb-7	IPR000047 (PRINTS); IPR001356 (PFAM); IPR003106 (PFAM); IPR009057 (G3DSA:1.10.10.GENE3D); IPR017970 (PROSITE); PTHR24326 (PANTHER), PTHR24326:SF64 (PANTHER)	-		IMGA|Medtr7g099710.1	3.38522	p-hydroxybenzoic acid efflux pump subunit aaeb	IPR006726 (PFAM); PTHR30509 (PANTHER), tmhmm (TMHMM)	-
IMGA|AC2356745.1	4.115	cold-acclimation proteins cap160	no IPS match	EC:3.6.1.15		IMGA|CU6515893.1	3.38443	sulfate transporter	IPR001902 (TIGRFAMs); IPR002645 (G3DSA:3.30.750.GENE3D); IPR011547 (PFAM); IPR018045 (PROSITE); PTHR11814 (PANTHER), PTHR11814:SF46 (PANTHER), PF13792 (PFAM)	-
IMGA|Medtr3g014500.1	4.10901	cc-nbs-lrr resistance protein	no IPS match	-		IMGA|Medtr3g009850.1	3.37801	fad-linked oxidoreductase	IPR012951 (PFAM); PTHR32448 (PANTHER)	EC:1.21.3.3; EC:1.1.1.158
IMGA|AC2335568.1	4.08257	protein	IPR001841 (PFAM); IPR013083 (G3DSA:3.30.40.GENE3D); PTHR14155 (PANTHER), SSF57850 (SUPERFAMILY)	-		IMGA|Medtr8g107510.1	3.36333	potassium transporter	IPR003855 (PFAM); PTHR30540 (PANTHER), PTHR30540:SF0 (PANTHER)	-
IMGA|Medtr7g061150.1	4.08231	interactor of constitutive active rops chloroplastic-like	PTHR31028 (PANTHER)	-		IMGA|Medtr7g077010.1	3.31337	ripening-related protein	IPR009009 (SUPERFAMILY)	EC:3.6.1.0
IMGA|Medtr5g040940.1	4.04942	ribonuclease t2	IPR001568 (G3DSA:3.90.730.GENE3D); IPR018188 (PROSITE)	EC:3.1.27.1		IMGA|Medtr7g014570.2	3.31075	isoflavone-7-o-methyltransferase	IPR001077 (PFAM); G3DSA:3.40.50.150 (GENE3D), PTHR11746 (PANTHER), PTHR11746:SF53 (PANTHER), SSF53335 (SUPERFAMILY)	EC:2.1.1.150
IMGA|Medtr7g077210.1	4.04862	trypsin inhibitor	IPR000877 (G3DSA:2.10.69.GENE3D)	-		IMGA|Medtr3g073150.1	3.29771	nitrate reductase	IPR000572 (G3DSA:3.90.420.GENE3D); IPR001199 (PRINTS); IPR001433 (PFAM); IPR001709 (PRINTS); IPR001834 (PRINTS); IPR005066 (G3DSA:2.60.40.GENE3D); IPR008333 (PFAM); IPR008335 (PRINTS); IPR012137 (PIR); IPR014756 (SUPERFAMILY); IPR017927 (PROFILE); IPR017938 (SUPERFAMILY); IPR018506 (PROSITE); IPR022407 (PROSITE); G3DSA:2.40.30.10 (GENE3D), G3DSA:3.40.50.80 (GENE3D), PTHR19370 (PANTHER), PTHR19370…	EC:1.7.1.1
IMGA|Medtr5g084950.1	4.04546	triacylglycerol lipase 2-like	IPR000073 (PFAM); IPR006693 (PFAM); IPR025483 (PIR); G3DSA:3.40.50.1820 (GENE3D), PTHR11005 (PANTHER), PTHR11005:SF0 (PANTHER), PS00120 (PROSITE), SSF53474 (SUPERFAMILY)	-		IMGA|Medtr5g010830.1	3.2945	multidrug and toxin extrusion protein	IPR002528 (PFAM); PTHR11206 (PANTHER), PTHR11206:SF21 (PANTHER)	-
IMGA|Medtr5g070870.1	4.04279	alternative oxidase	IPR002680 (PIR); PTHR31803 (PANTHER), PTHR31803:SF0 (PANTHER)	-		IMGA|Medtr3g034110.1	3.28201	hypothetical protein	no IPS match	EC:1.8.1.8
IMGA|Medtr8g074330.1	4.04208	class i chitinase	IPR000726 (PFAM); IPR001002 (PRODOM); IPR018371 (PROSITE); IPR023346 (SUPERFAMILY); G3DSA:1.10.530.10 (GENE3D), PTHR22595 (PANTHER), PTHR22595:SF11 (PANTHER)	EC:3.2.1.14		IMGA|Medtr6g089580.1	3.28075	molybdenum cofactor sulfurase	IPR000192 (PFAM); IPR015421 (G3DSA:3.40.640.GENE3D); IPR015424 (SUPERFAMILY); PTHR14237 (PANTHER), PTHR14237:SF3 (PANTHER)	-
IMGA|Medtr3g071990.1	4.02873	cation proton exchanger	IPR006153 (PFAM); PTHR32468 (PANTHER), PTHR32468:SF0 (PANTHER)	-		IMGA|Medtr8g077890.1	3.27679	polyol transporter	IPR003663 (PRINTS); IPR005828 (PFAM); IPR005829 (PROSITE); IPR016196 (SUPERFAMILY); IPR020846 (PROFILE); G3DSA:1.20.1250.20 (GENE3D), PTHR24063 (PANTHER), PTHR24063:SF148 (PANTHER)	EC:1.3.1.74
IMGA|Medtr3g082070.1	4.02295	protein	no IPS match	-		IMGA|Medtr5g016320.1	3.26114	indole-3-acetic acid-amido synthetase	IPR004993 (PFAM); PTHR31901 (PANTHER), PTHR31901:SF0 (PANTHER)	-
IMGA|Medtr6g012770.1	4.00105	transmembrane emp24 domain-containing protein	IPR009038 (PFAM); PTHR22811 (PANTHER), PTHR22811:SF14 (PANTHER)	-		IMGA|Medtr8g022270.1	3.25987	abc transporter b family member 19-like	IPR001140 (PFAM); IPR003439 (PFAM); IPR003593 (SMART); IPR011527 (SUPERFAMILY); IPR017871 (PROSITE); IPR017940 (PROFILE); G3DSA:1.20.1560.10 (GENE3D), G3DSA:3.40.50.300 (GENE3D), PTHR24221 (PANTHER), PTHR24221:SF24 (PANTHER), SSF52540 (SUPERFAMILY)	EC:3.6.3.31; EC:3.6.3.44
IMGA|Medtr6g044830.1	3.99745	ser thr protein kinase	IPR000719 (PFAM); IPR008271 (PROSITE); IPR011009 (SUPERFAMILY); IPR013320 (G3DSA:2.60.120.GENE3D); IPR017441 (PROSITE); IPR025287 (PFAM); G3DSA:1.10.510.10 (GENE3D), G3DSA:3.30.200.20 (GENE3D), PTHR24420 (PANTHER), PTHR24420:SF150 (PANTHER), PF14380 (PFAM)	EC:2.7.11.0; EC:2.7.10.2		IMGA|Medtr2g062310.1	3.25832	hypothetical protein	IPR010369 (PFAM); PTHR31083 (PANTHER)	-
IMGA|Medtr2g062730.1	3.99578	nac domain ipr003441	IPR003441 (PFAM); PTHR31989 (PANTHER), PTHR31989:SF0 (PANTHER)	-		IMGA|Medtr5g070870.1	3.25603	alternative oxidase	IPR002680 (PIR); PTHR31803 (PANTHER), PTHR31803:SF0 (PANTHER)	-
IMGA|Medtr2g019160.1	3.97953	protein tify 5a	IPR008480 (PFAM)			IMGA|Medtr7g070810.1	3.25529	anthocyanidin 3-o-glucosyltransferase	IPR002213 (PANTHER); G3DSA:3.40.50.2000 (GENE3D), PTHR11926:SF15 (PANTHER), SSF53756 (SUPERFAMILY)	EC:2.4.1.0
IMGA|Medtr8g066310.1	3.9728	myb family transcription factor-like protein	IPR001005 (PFAM); IPR006447 (TIGRFAMs); IPR009057 (G3DSA:1.10.10.GENE3D); PTHR31496 (PANTHER)	-		IMGA|Medtr5g009210.1	3.24208	ring finger protein	IPR001841 (PFAM); IPR013083 (G3DSA:3.30.40.GENE3D); PTHR14155 (PANTHER), SSF57850 (SUPERFAMILY)	-
IMGA|Medtr4g070370.1	3.96223	isoflavone reductase-like protein	IPR008030 (PFAM); IPR016040 (G3DSA:3.40.50.GENE3D); G3DSA:3.90.25.10 (GENE3D), PTHR10366 (PANTHER), PTHR10366:SF136 (PANTHER), SSF51735 (SUPERFAMILY)	-		IMGA|Medtr1g021620.1	3.22013	cysteine-rich receptor-like protein kinase	IPR002902 (PFAM); PTHR32099 (PANTHER), PTHR32099:SF0 (PANTHER)	-
IMGA|Medtr2g098070.1	3.94619	adp atp translocator	IPR002067 (PRINTS); IPR002113 (PRINTS); IPR018108 (PFAM); IPR023395 (G3DSA:1.50.40.GENE3D); PTHR24089 (PANTHER), PTHR24089:SF31 (PANTHER)	-		IMGA|Medtr5g009190.1	3.20884	ring-h2 zinc finger protein	IPR001841 (PFAM); IPR013083 (G3DSA:3.30.40.GENE3D); PTHR14155 (PANTHER), SSF57850 (SUPERFAMILY)	-
IMGA|Medtr1g084660.1	3.93045	galactinol synthase	IPR002495 (PFAM); G3DSA:3.90.550.10 (GENE3D), PTHR11183 (PANTHER), PTHR11183:SF2 (PANTHER), SSF53448 (SUPERFAMILY)	EC:2.4.1.123		IMGA|Medtr5g018320.1	3.18868	esterase pir7b	G3DSA:3.40.50.1820 (GENE3D), PTHR10992 (PANTHER), PTHR10992:SF56 (PANTHER), PF12697 (PFAM), SSF53474 (SUPERFAMILY)	-
IMGA|Medtr3g020880.1	3.92313	subtilisin inhibitor	IPR000864 (PRODOM)	-		IMGA|Medtr3g058000.1	3.17225	cytochrome p450	IPR001128 (PRINTS); IPR002401 (PRINTS); IPR017972 (PROSITE); PTHR24298 (PANTHER)	-
IMGA|Medtr7g052250.1	3.91709	upf0361 protein c3orf37 homolog	IPR003738 (PANTHER); G3DSA:3.90.1680.10 (GENE3D), PTHR13604:SF0 (PANTHER), SSF143081 (SUPERFAMILY)			IMGA|Medtr4g018760.1	3.12997	probable sugar phosphate phosphate translocator at3g11320-like	IPR000620 (PFAM); IPR004853 (PFAM); PTHR11132 (PANTHER), SSF103481 (SUPERFAMILY)	-
IMGA|Medtr7g026990.1	3.90801	cationic peroxidase 1-like	IPR000823 (PRINTS); IPR002016 (PRINTS); IPR010255 (SUPERFAMILY); IPR019793 (PROSITE); G3DSA:1.10.420.10 (GENE3D), G3DSA:1.10.520.10 (GENE3D), PTHR31388 (PANTHER), PTHR31388:SF0 (PANTHER)	EC:1.11.1.7		IMGA|Medtr4g082590.1	3.12645	hypothetical protein	IPR005134 (PFAM); PTHR31721 (PANTHER)	-
IMGA|Medtr5g018320.1	3.90793	esterase pir7b	G3DSA:3.40.50.1820 (GENE3D), PTHR10992 (PANTHER), PTHR10992:SF56 (PANTHER), PF12697 (PFAM), SSF53474 (SUPERFAMILY)	EC:3.1.1.78		IMGA|AC2336713.1	3.12497	zinc transporter	IPR003689 (PFAM); IPR004698 (TIGRFAMs); IPR019557 (PFAM); PTHR11040 (PANTHER), PTHR11040:SF1 (PANTHER)	-
IMGA|Medtr3g020970.1	3.88971	subtilisin inhibitor	IPR000864 (PRODOM)	-		IMGA|Medtr2g096230.1	3.12413	exocyst complex component	IPR004140 (PANTHER); IPR016159 (SUPERFAMILY); PTHR12542:SF7 (PANTHER)	-
IMGA|Medtr7g076990.1	3.88427	ripening-related protein	IPR009009 (SUPERFAMILY)	EC:3.6.1.0		IMGA|Medtr7g014570.1	3.10159	isoflavone-7-o-methyltransferase	IPR001077 (PFAM); IPR011991 (G3DSA:1.10.10.GENE3D); IPR012967 (PFAM); G3DSA:3.40.50.150 (GENE3D), PTHR11746 (PANTHER), PTHR11746:SF53 (PANTHER), SSF46785 (SUPERFAMILY), SSF53335 (SUPERFAMILY)	EC:2.1.1.150
IMGA|Medtr8g074750.1	3.85629	ammonium transporter	IPR001905 (PANTHER); IPR024041 (G3DSA:1.10.3430.GENE3D); PTHR11730:SF1 (PANTHER)	-		IMGA|Medtr3g082200.1	3.10146	subtilisin-like protease	IPR000209 (G3DSA:3.40.50.GENE3D); IPR003137 (PFAM); IPR010259 (PFAM); IPR015500 (PRINTS); IPR023828 (PROSITE); G3DSA:3.30.70.80 (GENE3D), G3DSA:3.50.30.30 (GENE3D), PTHR10795:SF17 (PANTHER), SSF52025 (SUPERFAMILY)	EC:1.3.1.74; EC:3.4.21.0
IMGA|Medtr4g127630.1	3.85595	metaxin-related protein	IPR017410 (PIR); PTHR12289 (PANTHER), PTHR12289:SF9 (PANTHER)	-		IMGA|Medtr2g089100.1	3.09519	gras family transcription factor	IPR005202 (PFAM); PTHR31295 (PANTHER)	-
IMGA|Medtr1g104890.2	3.84536	cysteine-rich receptor-like protein kinase	IPR000719 (PROFILE); IPR001245 (PFAM); IPR002902 (PFAM); IPR008271 (PROSITE); IPR011009 (SUPERFAMILY); IPR017441 (PROSITE); G3DSA:1.10.510.10 (GENE3D), G3DSA:3.30.200.20 (GENE3D), PTHR24420 (PANTHER), PTHR24420:SF412 (PANTHER)	EC:2.7.11.25		IMGA|Medtr2g037790.1	3.07651	oxysterol-binding protein	IPR000648 (PANTHER); IPR018494 (PROSITE); SSF144000 (SUPERFAMILY)	-
IMGA|Medtr2g089120.1	3.82243	geraniol synthase	IPR001906 (G3DSA:1.50.30.GENE3D); IPR005630 (PFAM); IPR008930 (SUPERFAMILY); IPR008949 (G3DSA:1.10.600.GENE3D); PTHR31225 (PANTHER)	EC:4.2.3.20; EC:4.2.3.26		IMGA|Medtr5g040490.1	3.07145	disease resistance-like protein	IPR000157 (PFAM); IPR000767 (PRINTS); IPR002182 (PFAM); G3DSA:3.40.50.10140 (GENE3D), G3DSA:3.40.50.300 (GENE3D), G3DSA:3.80.10.10 (GENE3D), PTHR11017 (PANTHER), PTHR11017:SF130 (PANTHER), SSF46785 (SUPERFAMILY), SSF52058 (SUPERFAMILY), SSF52540 (SUPERFAMILY)	-
IMGA|Medtr2g097900.3	3.81976	multidrug export protein mepa	IPR002528 (PFAM); PTHR11206 (PANTHER), PTHR11206:SF47 (PANTHER)	-		IMGA|Medtr4g090640.1	3.022	isoflavonoid malonyl transferase	IPR003480 (PFAM); IPR023213 (G3DSA:3.30.559.GENE3D); PTHR31625 (PANTHER), PTHR31625:SF0 (PANTHER)	EC:2.3.1.0
IMGA|Medtr5g010830.1	3.81824	multidrug and toxin extrusion protein	IPR002528 (PFAM); PTHR11206 (PANTHER), PTHR11206:SF21 (PANTHER)	-		IMGA|Medtr7g071110.1	3.01281	casp-like protein	IPR006702 (PFAM)	-
IMGA|Medtr3g018920.1	3.81687	annexin	IPR001464 (PANTHER); IPR009118 (PRINTS); IPR018502 (G3DSA:1.10.220.GENE3D)	-		IMGA|Medtr7g080950.1	3.00567	udp-glucose glucosyltransferase	IPR002213 (PANTHER); G3DSA:3.40.50.2000 (GENE3D), PTHR11926:SF15 (PANTHER), SSF53756 (SUPERFAMILY)	EC:2.4.1.0
IMGA|Medtr4g023550.1	3.81286	hypothetical protein	IPR010865 (PIR)	-		IMGA|Medtr1g061540.1	2.97401	hypothetical protein	IPR007700 (PFAM); IPR021864 (PFAM); PTHR31371 (PANTHER), PTHR31371:SF0 (PANTHER)	-
IMGA|Medtr4g093840.1	3.80574	probable 2-oxoglutarate fe -dependent dioxygenase-like	IPR005123 (PFAM); IPR026992 (PFAM); G3DSA:2.60.120.330 (GENE3D), PTHR10209 (PANTHER), PTHR10209:SF55 (PANTHER), SSF51197 (SUPERFAMILY)	EC:1.14.11.23; EC:1.13.11.0; EC:1.14.11.19		IMGA|Medtr4g124960.1	2.94789	protein tify 10a-like	IPR010399 (PFAM); IPR018467 (PFAM)	-
IMGA|Medtr7g071790.1	3.80368	wound-induced protein	IPR009798 (PFAM); G3DSA:3.10.450.50 (GENE3D), SSF54427 (SUPERFAMILY)			IMGA|Medtr1g098300.1	2.92881	probable serine threonine-protein kinase at1g54610-like	IPR000719 (PFAM); IPR002290 (SMART); IPR008271 (PROSITE); IPR011009 (SUPERFAMILY); IPR017441 (PROSITE); G3DSA:1.10.510.10 (GENE3D), G3DSA:3.30.200.20 (GENE3D), PTHR24056 (PANTHER), PTHR24056:SF39 (PANTHER)	EC:2.7.11.0
IMGA|Medtr7g093160.1	3.7561	seed maturation protein lea 4	IPR005513 (PRODOM)	-		IMGA|Medtr7g011630.1	2.90967	ethylene-responsive transcription factor	IPR001471 (PRINTS); IPR016177 (SUPERFAMILY); PTHR31194 (PANTHER), PTHR31194:SF0 (PANTHER)	-
IMGA|Medtr3g107610.1	3.75043	zinc finger protein	IPR001876 (PFAM); G3DSA:4.10.1060.10 (GENE3D), PTHR23111 (PANTHER), SSF90209 (SUPERFAMILY)	-		IMGA|Medtr8g026960.1	2.89773	homeobox-leucine zipper protein athb-7	IPR000047 (PRINTS); IPR001356 (PFAM); IPR003106 (PFAM); IPR009057 (G3DSA:1.10.10.GENE3D); IPR017970 (PROSITE); PTHR24326 (PANTHER), PTHR24326:SF64 (PANTHER)	-
IMGA|Medtr3g093530.1	3.75024	cytochrome p450	IPR001128 (PRINTS); IPR002401 (PRINTS); IPR017972 (PROSITE); PTHR24282 (PANTHER)	EC:1.3.3.9		IMGA|Medtr5g005290.1	2.89181	hypothetical protein	no IPS match
IMGA|Medtr4g103760.1	3.74083	wd repeat-containing protein	IPR001680 (PFAM); IPR015943 (G3DSA:2.130.10.GENE3D); IPR017986 (PROFILE); IPR019775 (PROSITE); IPR020472 (PRINTS); PTHR18763 (PANTHER)	-		IMGA|Medtr5g090970.1	2.89161	nac domain ipr003441	IPR003441 (PFAM); PTHR31555 (PANTHER)	-
IMGA|Medtr5g031880.1	3.73902	ap2-like ethylene-responsive transcription factor ail6-like	IPR001471 (PRINTS); IPR016177 (SUPERFAMILY); PTHR32467 (PANTHER), PTHR32467:SF1 (PANTHER)	-		IMGA|Medtr6g077990.1	2.88711	gem-like protein 4-like	IPR004182 (PFAM); PTHR31256 (PANTHER)
IMGA|Medtr2g006440.1	3.72819	dna helicase	IPR001650 (PFAM); IPR002121 (PFAM); IPR002464 (PROSITE); IPR004589 (TIGRFAMs); IPR010997 (SUPERFAMILY); IPR011545 (PFAM); IPR014001 (SMART); IPR018982 (PFAM); G3DSA:3.40.50.300 (GENE3D), PTHR13710 (PANTHER), PTHR13710:SF37 (PANTHER), SSF52540 (SUPERFAMILY)	-		IMGA|Medtr3g047190.1	2.88584	vq motif-containing protein	no IPS match	-
IMGA|Medtr3g114530.1	3.72793	probable nucleoredoxin 2-like	IPR002219 (SMART); IPR012336 (G3DSA:3.40.30.GENE3D); G3DSA:3.30.60.20 (GENE3D), PTHR13871 (PANTHER), PTHR13871:SF10 (PANTHER), PF13905 (PFAM), SSF57889 (SUPERFAMILY)	EC:1.8.1.8		IMGA|Medtr4g119930.1	2.8804	cullin-like protein1	IPR001373 (PFAM); IPR016159 (SUPERFAMILY); G3DSA:1.20.1310.10 (GENE3D), PTHR11932 (PANTHER), PTHR11932:SF21 (PANTHER)	-
IMGA|Medtr4g009170.1	3.72697	transcription factor bhlh25	IPR011598 (G3DSA:4.10.280.GENE3D); PTHR23042 (PANTHER), PTHR23042:SF24 (PANTHER)	EC:3.4.21.0		IMGA|Medtr4g103670.1	2.86168	f-box family-6	IPR001810 (SUPERFAMILY); IPR006566 (PFAM); G3DSA:3.80.10.10 (GENE3D), PTHR32212 (PANTHER), SSF52047 (SUPERFAMILY)	-
IMGA|Medtr3g036100.1	3.72664	cytokinin oxidase	IPR006093 (PROSITE); IPR006094 (PFAM); IPR015345 (PFAM); IPR016164 (SUPERFAMILY); IPR016166 (PROFILE); IPR016167 (G3DSA:3.30.43.GENE3D); IPR016168 (G3DSA:3.30.465.GENE3D); PTHR13878 (PANTHER), PTHR13878:SF19 (PANTHER)	EC:1.5.99.12; EC:1.1.1.158		IMGA|Medtr2g031300.1	2.86086	rhicadhesin receptor	IPR001929 (PRINTS); IPR006045 (PFAM); IPR011051 (SUPERFAMILY); IPR014710 (G3DSA:2.60.120.GENE3D); IPR019780 (PROSITE); PTHR31238 (PANTHER)	-
IMGA|Medtr3g009850.1	3.70701	fad-linked oxidoreductase	IPR012951 (PFAM); PTHR32448 (PANTHER)	EC:1.21.3.3; EC:1.1.1.158		IMGA|Medtr3g020800.1	2.84817	chymotrypsin inhibitor-2	IPR000864 (PRODOM)	-
IMGA|Medtr5g012270.1	3.70428	nitrate transporter	IPR000109 (PANTHER); IPR016196 (SUPERFAMILY); G3DSA:1.20.1250.20 (GENE3D), PTHR11654:SF37 (PANTHER)	-		IMGA|Medtr8g038840.1	2.84512	cytochrome p450	IPR001128 (PRINTS); IPR002401 (PRINTS); IPR017972 (PROSITE); PTHR24298 (PANTHER), PTHR24298:SF0 (PANTHER), tmhmm (TMHMM)	-
IMGA|Medtr1g095730.1	3.6838	hypothetical protein	no IPS match	-		IMGA|Medtr8g106280.1	2.84008	protein lava lamp	IPR012474 (PFAM)	-
IMGA|Medtr3g116410.1	3.67594	burp domain-containing protein	IPR004873 (PFAM); PTHR31236 (PANTHER), PTHR31236:SF0 (PANTHER)			IMGA|Medtr2g068880.1	2.83458	nac domain ipr003441	IPR003441 (PFAM); PTHR31555 (PANTHER)	-
IMGA|Medtr7g071820.1	3.67308	wound-induced protein	IPR009798 (PFAM); G3DSA:3.10.450.50 (GENE3D), SSF54427 (SUPERFAMILY)			IMGA|Medtr7g102460.1	2.79568	udp-glycosyltransferase 73c2-like	IPR002213 (PANTHER); G3DSA:3.40.50.2000 (GENE3D), PTHR11926:SF15 (PANTHER), SSF53756 (SUPERFAMILY)	EC:2.4.1.203; EC:2.4.1.215
IMGA|Medtr1g100180.1	3.66367	multidrug resistance	IPR002528 (PFAM); PTHR11206 (PANTHER), PTHR11206:SF21 (PANTHER)	-		IMGA|Medtr3g107800.1	2.79366	abc transporter b family member	IPR001140 (PFAM); IPR003439 (PFAM); IPR003593 (SMART); IPR011527 (SUPERFAMILY); IPR017871 (PROSITE); IPR017940 (PROFILE); G3DSA:1.20.1560.10 (GENE3D), G3DSA:3.40.50.300 (GENE3D), PTHR24222 (PANTHER), PTHR24222:SF3 (PANTHER), SSF52540 (SUPERFAMILY)	EC:3.6.3.44
IMGA|Medtr6g091650.1	3.66363	caffeoyl o-methyltransferase	no IPS match	EC:2.1.1.104		IMGA|Medtr3g035830.1	2.78401	gras family transcription factor	IPR025846 (PFAM); IPR026057 (PFAM); PTHR32285 (PANTHER)	-
IMGA|Medtr8g104200.1	3.66181	kinesin 4-like protein	IPR001715 (G3DSA:1.10.418.GENE3D); IPR001752 (PRINTS); PTHR24115 (PANTHER), PTHR24115:SF184 (PANTHER), SSF52540 (SUPERFAMILY)	-		IMGA|Medtr4g132000.1	2.77804	hypothetical protein	no IPS match	-
IMGA|Medtr5g066060.4	3.64237	carbonic anhydrase	IPR001765 (G3DSA:3.40.1050.GENE3D); PTHR11002:SF1 (PANTHER)	EC:4.2.1.1		IMGA|Medtr3g046820.1	2.76765	syringolide-induced protein 14-1-1	no IPS match	-
IMGA|Medtr7g085930.1	3.6365	anthranilate n-benzoyltransferase protein	IPR003480 (PFAM); IPR023213 (G3DSA:3.30.559.GENE3D); PTHR31642 (PANTHER), PTHR31642:SF0 (PANTHER)	-		IMGA|Medtr7g071760.1	2.76376	wound-induced protein	IPR009798 (PFAM); G3DSA:3.10.450.50 (GENE3D), SSF54427 (SUPERFAMILY)	-
IMGA|Medtr8g038220.1	3.62975	annexin-like protein	IPR001464 (PRINTS); IPR009118 (PRINTS); IPR018252 (PROSITE); IPR018502 (G3DSA:1.10.220.GENE3D)	-		IMGA|Medtr8g087780.1	2.75856	nitrate chlorate transporter	IPR000109 (PANTHER); IPR016196 (SUPERFAMILY); PTHR11654:SF21 (PANTHER)	-
IMGA|Medtr5g075400.1	3.62338	hypothetical protein	IPR001841 (SMART)	-		IMGA|Medtr7g071970.1	2.72853	wound-induced protein	IPR009798 (PFAM); G3DSA:3.10.450.50 (GENE3D), SSF54427 (SUPERFAMILY)
IMGA|Medtr7g076080.1	3.61912	homeobox-leucine zipper protein anthocyaninless 2-like	IPR001356 (PFAM); IPR002913 (PFAM); IPR009057 (G3DSA:1.10.10.GENE3D); IPR017970 (PROSITE); PTHR24325 (PANTHER), PTHR24325:SF0 (PANTHER), SSF55961 (SUPERFAMILY)	-		IMGA|Medtr8g038220.1	2.72367	annexin-like protein	IPR001464 (PRINTS); IPR009118 (PRINTS); IPR018252 (PROSITE); IPR018502 (G3DSA:1.10.220.GENE3D)	-
IMGA|Medtr2g011150.1	3.61838	protein	IPR000719 (PROFILE); IPR000742 (SMART); IPR000858 (PFAM); IPR001245 (PFAM); IPR001480 (G3DSA:2.90.10.GENE3D); IPR003609 (SMART); IPR008271 (PROSITE); IPR011009 (SUPERFAMILY); IPR013227 (PFAM); IPR024171 (PIR); G3DSA:1.10.510.10 (GENE3D), G3DSA:3.30.200.20 (GENE3D), PTHR24420 (PANTHER), PTHR24420:SF126 (PANTHER)	EC:2.7.10.2; EC:2.7.11.0		IMGA|Medtr8g087410.1	2.72327	probable glutathione s-transferase-like	IPR004045 (PROFILE); IPR004046 (PFAM); IPR010987 (G3DSA:1.20.1050.GENE3D); IPR012336 (G3DSA:3.40.30.GENE3D); IPR017933 (PROFILE); PTHR11260 (PANTHER), PTHR11260:SF41 (PANTHER), PF13417 (PFAM)	EC:2.5.1.18
IMGA|Medtr4g092640.1	3.61721	squalene monooxygenase-like	IPR003042 (PRINTS); IPR006076 (PFAM); IPR013698 (PFAM); G3DSA:3.50.50.60 (GENE3D), PTHR10835 (PANTHER), SSF51905 (SUPERFAMILY)	EC:1.14.99.7		IMGA|Medtr7g070870.1	2.72267	anthocyanidin 3-o-glucosyltransferase	IPR002213 (PANTHER); G3DSA:3.40.50.2000 (GENE3D), PTHR11926:SF15 (PANTHER), SSF53756 (SUPERFAMILY)	EC:2.4.1.0
IMGA|AC23357714.1	3.61647	gdsl esterase lipase	IPR001087 (PFAM); IPR013831 (G3DSA:3.40.50.GENE3D); PTHR22835 (PANTHER), PTHR22835:SF39 (PANTHER)	EC:3.1.1.1		IMGA|Medtr7g082810.1	2.71191	antimicrobial extrusion protein	IPR002528 (PFAM); PTHR11206 (PANTHER), PTHR11206:SF21 (PANTHER)	-
IMGA|Medtr7g077160.1	3.61515	trypsin inhibitor	IPR000877 (G3DSA:2.10.69.GENE3D)	-		IMGA|Medtr1g110510.2	2.70977	nuclease s1	IPR003154 (PFAM); IPR008947 (G3DSA:1.10.575.GENE3D); PTHR32188 (PANTHER)	-
IMGA|Medtr2g029180.1	3.60896	glucose-6-phosphate phosphate translocator chloroplast	IPR000620 (PFAM); IPR004853 (PFAM); PTHR11132 (PANTHER), PTHR11132:SF14 (PANTHER)	-		IMGA|Medtr4g083620.1	2.70286	ubox-like partial	no IPS match	EC:6.3.2.19
IMGA|Medtr5g019580.1	3.6047	coniferyl-alcohol glucosyltransferase	IPR002213 (PANTHER); G3DSA:3.40.50.2000 (GENE3D), PTHR11926:SF15 (PANTHER), SSF53756 (SUPERFAMILY)	EC:2.4.1.111		IMGA|Medtr4g097920.1	2.70088	transcription factor bhlh25-like	IPR011598 (G3DSA:4.10.280.GENE3D); PTHR23042 (PANTHER), PTHR23042:SF24 (PANTHER)	EC:1.3.1.74
IMGA|Medtr7g012040.1	3.5986	isoliquiritigenin 2 -o-methyltransferase	IPR001077 (PFAM); IPR011991 (G3DSA:1.10.10.GENE3D); IPR012967 (PFAM); IPR016461 (PIR); G3DSA:3.40.50.150 (GENE3D), PTHR11746 (PANTHER), PTHR11746:SF53 (PANTHER), SSF46785 (SUPERFAMILY), SSF53335 (SUPERFAMILY)	EC:2.1.1.65; EC:2.1.1.154		IMGA|Medtr5g032960.1	2.6934	octicosapeptide phox bem1p domain-containing protein	IPR000270 (PFAM); G3DSA:3.10.20.240 (GENE3D), PTHR31066 (PANTHER), PTHR31066:SF0 (PANTHER), SSF54277 (SUPERFAMILY)	-
IMGA|Medtr2g102020.1	3.59523	acidic endochitinase	IPR001223 (PFAM); IPR001579 (PROSITE); IPR013781 (G3DSA:3.20.20.GENE3D); IPR017853 (SUPERFAMILY); PTHR31939 (PANTHER), PTHR31939:SF0 (PANTHER)	EC:3.2.1.14; EC:3.2.1.17		IMGA|Medtr2g089120.1	2.69246	geraniol synthase	IPR001906 (G3DSA:1.50.30.GENE3D); IPR005630 (PFAM); IPR008930 (SUPERFAMILY); IPR008949 (G3DSA:1.10.600.GENE3D); PTHR31225 (PANTHER)	-
IMGA|Medtr4g020520.1	3.58901	nbs-containing resistance-like protein	IPR000157 (PFAM); IPR002182 (PFAM); IPR011991 (G3DSA:1.10.10.GENE3D); G3DSA:3.40.50.10140 (GENE3D), G3DSA:3.40.50.300 (GENE3D), PTHR23155 (PANTHER), PTHR23155:SF93 (PANTHER), SSF46785 (SUPERFAMILY), SSF52540 (SUPERFAMILY)	EC:3.6.1.15		IMGA|Medtr3g009760.1	2.68123	fad-linked oxidoreductase	IPR006093 (PROSITE); IPR006094 (PFAM); IPR012951 (PFAM); IPR016166 (PROFILE); IPR016168 (G3DSA:3.30.465.GENE3D); PTHR32448 (PANTHER)	EC:1.1.1.158; EC:1.21.3.3
IMGA|Medtr8g095040.1	3.54672	ammonium transporter amt2	IPR001905 (PANTHER); IPR018047 (PROSITE); IPR024041 (G3DSA:1.10.3430.GENE3D); PTHR11730:SF1 (PANTHER)	-		IMGA|Medtr5g066060.1	2.68109	carbonic anhydrase	IPR001765 (G3DSA:3.40.1050.GENE3D); IPR015892 (PROSITE); PTHR11002:SF1 (PANTHER)	EC:4.2.1.1
IMGA|Medtr4g068310.1	3.54399	b3 domain-containing protein	IPR003340 (PFAM); IPR015300 (G3DSA:2.40.330.GENE3D); PTHR31920 (PANTHER), PTHR31920:SF0 (PANTHER)	-		IMGA|Medtr7g108430.1	2.6745	zinc finger protein	IPR007087 (PFAM); IPR013087 (G3DSA:3.30.160.GENE3D); IPR015880 (SMART); IPR022755 (PFAM); PTHR10593 (PANTHER), PTHR10593:SF17 (PANTHER), SSF57667 (SUPERFAMILY)	-
IMGA|Medtr8g075330.1	3.54344	lysosomal alpha-mannosidase-like	IPR000602 (G3DSA:3.20.110.GENE3D); IPR011013 (SUPERFAMILY); IPR011330 (SUPERFAMILY); IPR011682 (PFAM); IPR013780 (G3DSA:2.60.40.GENE3D); IPR015341 (PFAM); G3DSA:1.20.1270.50 (GENE3D), G3DSA:2.60.40.1360 (GENE3D), G3DSA:2.70.98.30 (GENE3D), PTHR11607 (PANTHER), PTHR11607:SF3 (PANTHER), SSF88688 (SUPERFAMILY)	EC:3.2.1.24		IMGA|Medtr7g102490.1	2.66217	udp-glycosyltransferase 73c2-like	IPR002213 (PANTHER); G3DSA:3.40.50.2000 (GENE3D), PTHR11926:SF15 (PANTHER), SSF53756 (SUPERFAMILY)	EC:2.4.1.203; EC:2.4.1.215
IMGA|Medtr3g013980.1	3.54184	protein	IPR008889 (PFAM)	-		IMGA|Medtr5g011190.1	2.65603	subtilisin-like serine protease	IPR000209 (G3DSA:3.40.50.GENE3D); IPR003137 (PFAM); IPR010259 (PFAM); IPR015500 (PRINTS); IPR023827 (PROSITE); G3DSA:3.50.30.30 (GENE3D), PTHR10795:SF17 (PANTHER)	EC:3.4.21.0
IMGA|Medtr2g039620.2	3.53057	transcription factor myc4	IPR011598 (G3DSA:4.10.280.GENE3D); PTHR12565 (PANTHER)	-		IMGA|Medtr7g071840.1	2.64866	wound-induced protein	IPR009798 (PFAM); G3DSA:3.10.450.50 (GENE3D), SSF54427 (SUPERFAMILY)	-
IMGA|Medtr7g085840.1	3.5303	glycosyltransferase-like protein	IPR004263 (PFAM); PTHR11062 (PANTHER), SignalP-NN(euk) (SIGNALP), tmhmm (TMHMM)	-		IMGA|Medtr7g058640.1	2.63757	vesicle-associated membrane synaptobrevin 7b	IPR001388 (PRINTS); IPR010908 (G3DSA:3.30.450.GENE3D); IPR011012 (SUPERFAMILY); G3DSA:1.20.5.110 (GENE3D), PTHR21136 (PANTHER), PTHR21136:SF8 (PANTHER)	-
IMGA|Medtr6g036450.1	3.51137	auxin-induced protein 5ng4	IPR000620 (PFAM); PTHR31218 (PANTHER), SSF103481 (SUPERFAMILY)	-		IMGA|Medtr7g072410.1	2.63353	ran gtpase binding	IPR000306 (PFAM); IPR000408 (PRINTS); IPR001849 (SMART); IPR009091 (G3DSA:2.130.10.GENE3D); IPR011011 (SUPERFAMILY); IPR011993 (G3DSA:2.30.29.GENE3D); IPR013083 (G3DSA:3.30.40.GENE3D); IPR013591 (PFAM); IPR017455 (PROFILE); IPR024774 (PFAM); PTHR22870 (PANTHER), PTHR22870:SF87 (PANTHER), PF13713 (PFAM), SSF50729 (SUPERFAMILY)	-
IMGA|Medtr7g071840.1	3.49392	wound-induced protein	IPR009798 (PFAM); G3DSA:3.10.450.50 (GENE3D), SSF54427 (SUPERFAMILY)			IMGA|Medtr4g107010.1	2.63321	u-box domain-containing protein 19-like	IPR000225 (PFAM); IPR003613 (PFAM); IPR011989 (G3DSA:1.25.10.GENE3D); IPR013083 (G3DSA:3.30.40.GENE3D); IPR016024 (SUPERFAMILY); PTHR23315 (PANTHER), PTHR23315:SF7 (PANTHER), SSF57850 (SUPERFAMILY)	EC:6.3.2.19
IMGA|Medtr7g100240.1	3.48734	probable protein phosphatase 2c 38-like	IPR000222 (PROSITE); IPR001932 (G3DSA:3.60.40.GENE3D); IPR015655 (PANTHER); PTHR13832:SF97 (PANTHER)	-		IMGA|Medtr4g098110.1	2.63303	protein	IPR007573 (PFAM)	-
IMGA|Medtr2g080980.1	3.48465	Cotton fiber expressed protein [Medicago truncatula]	IPR008480 (PFAM); IPR025520 (PFAM)	-		IMGA|Medtr3g090860.2	2.62026	wrky transcription factor wrky109669	IPR003657 (G3DSA:2.20.25.GENE3D)	-
IMGA|Medtr8g098260.1	3.47875	bah and coiled-coil domain-containing protein	IPR001025 (PFAM); IPR003618 (G3DSA:1.10.472.GENE3D); IPR021916 (PFAM); PTHR31349 (PANTHER), PTHR31349:SF0 (PANTHER)	-		IMGA|Medtr3g044600.1	2.61946	uncharacterized protein	IPR009902 (PFAM); G3DSA:3.40.50.150 (GENE3D)	EC:1.6.5.3
IMGA|Medtr8g078300.1	3.47311	protein kinase	IPR000719 (PROFILE); IPR001245 (PFAM); IPR011009 (SUPERFAMILY); IPR018392 (PFAM); G3DSA:1.10.510.10 (GENE3D), G3DSA:3.30.200.20 (GENE3D), PTHR24420 (PANTHER)	EC:2.7.10.0		IMGA|Medtr5g010590.2	2.61044	remorin	IPR005516 (PFAM); PTHR31775 (PANTHER)	-
IMGA|Medtr4g116300.1	3.46323	zinc-binding protein	IPR006734 (PFAM); PTHR31065 (PANTHER), PTHR31065:SF0 (PANTHER)	EC:2.1.1.0		IMGA|Medtr3g028060.1	2.59591	u496d_orysj ame: full=upf0496 protein 4	no IPS match
IMGA|Medtr1g013790.1	3.46254	wrky transcription factor	IPR003657 (G3DSA:2.20.25.GENE3D); PTHR31877 (PANTHER), PTHR31877:SF0 (PANTHER)	-		IMGA|Medtr6g091650.1	2.59585	caffeoyl o-methyltransferase	no IPS match	-
IMGA|Medtr4g053880.1	3.4583	fatty acyl- reductase	IPR013120 (PFAM); IPR016040 (G3DSA:3.40.50.GENE3D); IPR026055 (PANTHER); PTHR11011:SF1 (PANTHER), SSF51735 (SUPERFAMILY)	-		IMGA|Medtr3g093430.1	2.59269	mdr-like abc transporter	IPR001140 (PFAM); IPR003439 (PFAM); IPR003593 (SMART); IPR011527 (SUPERFAMILY); IPR017871 (PROSITE); IPR017940 (PROFILE); G3DSA:1.20.1560.10 (GENE3D), G3DSA:3.40.50.300 (GENE3D), PTHR24221 (PANTHER), PTHR24221:SF24 (PANTHER), SSF52540 (SUPERFAMILY)	EC:3.6.3.44; EC:3.6.3.43
IMGA|Medtr1g021610.1	3.45241	cysteine-rich receptor-like protein kinase	IPR000719 (PFAM); IPR008271 (PROSITE); IPR011009 (SUPERFAMILY); IPR017441 (PROSITE); G3DSA:1.10.510.10 (GENE3D), G3DSA:3.30.200.20 (GENE3D), PTHR24420 (PANTHER), PTHR24420:SF412 (PANTHER)	EC:2.7.11.0		IMGA|Medtr3g099740.1	2.59039	purine permease	IPR000620 (PFAM); IPR004853 (PFAM); IPR017956 (SMART); PTHR31376 (PANTHER), PTHR31376:SF0 (PANTHER), SSF103481 (SUPERFAMILY)	-
IMGA|Medtr5g006070.2	3.45136	hexose transporter	IPR003663 (PRINTS); IPR005828 (PFAM); IPR016196 (SUPERFAMILY); IPR020846 (PROFILE); G3DSA:1.20.1250.20 (GENE3D), PTHR24063 (PANTHER), PTHR24063:SF72 (PANTHER), SignalP-NN(euk) (SIGNALP), tmhmm (TMHMM)	EC:1.3.1.74		IMGA|Medtr3g093270.1	2.59005	unc93-like protein	IPR010291 (PFAM); IPR016196 (SUPERFAMILY); G3DSA:1.20.1250.20 (GENE3D), PTHR23294 (PANTHER), PTHR23294:SF0 (PANTHER)	-
IMGA|Medtr8g103520.1	3.43856	pinus taeda anonymous locus 0_11531_01 genomic sequence	IPR006458 (PFAM)	-		IMGA|Medtr3g013980.1	2.58795	protein	IPR008889 (PFAM)	-
IMGA|Medtr8g093440.1	3.43585	protein	IPR006502 (PFAM); PTHR31579 (PANTHER)			IMGA|Medtr2g043040.1	2.58737	ap2 erf domain-containing transcription factor	IPR001471 (PRINTS); IPR016177 (SUPERFAMILY); PTHR31729 (PANTHER), PTHR31729:SF0 (PANTHER)	-
IMGA|Medtr7g108070.1	3.4317	kinase interacting (kip1-like) protein	IPR011684 (PFAM); PTHR32258 (PANTHER), PTHR32258:SF1 (PANTHER)	-		IMGA|Medtr5g058320.1	2.57636	cytokinin-o-glucosyltransferase	IPR002213 (PANTHER); G3DSA:3.40.50.2000 (GENE3D), PTHR11926:SF15 (PANTHER), SSF53756 (SUPERFAMILY)	EC:2.4.1.0
IMGA|Medtr5g093090.1	3.43006	gdsl esterase lipase	IPR001087 (PFAM); PTHR22835 (PANTHER)	EC:3.1.1.1		IMGA|Medtr7g098160.1	2.56864	peptide transporter ptr3-a	IPR000109 (PANTHER); IPR016196 (SUPERFAMILY); G3DSA:1.20.1250.20 (GENE3D), PTHR11654:SF37 (PANTHER)	-
IMGA|Medtr7g076770.1	3.42376	ripening-related protein	IPR009009 (SUPERFAMILY); IPR014733 (G3DSA:2.40.40.GENE3D)	EC:3.6.1.0		IMGA|Medtr4g014140.1	2.56423	tir-nbs-lrr resistance protein	IPR000157 (PFAM); G3DSA:3.40.50.10140 (GENE3D), PTHR11017 (PANTHER), PTHR11017:SF130 (PANTHER)	-
IMGA|Medtr5g013530.2	3.42321	protein tify	IPR010399 (PFAM); IPR018467 (PFAM)			IMGA|Medtr4g097220.1	2.56072	hypothetical protein	IPR025322 (PFAM)	-
IMGA|Medtr7g014570.2	3.41148	isoflavone-7-o-methyltransferase	IPR001077 (PFAM); G3DSA:3.40.50.150 (GENE3D), PTHR11746 (PANTHER), PTHR11746:SF53 (PANTHER), SSF53335 (SUPERFAMILY)	EC:2.1.1.150		IMGA|Medtr4g035250.1	2.55716	hypothetical protein	no IPS match	-
IMGA|Medtr5g016440.1	3.39971	isoflavone 2 -hydroxylase	IPR001128 (PRINTS); IPR002401 (PRINTS); IPR017972 (PROSITE); PTHR24298 (PANTHER)	EC:1.14.14.1; EC:1.14.13.89		IMGA|Medtr5g066060.3	2.52657	carbonic anhydrase	IPR001765 (G3DSA:3.40.1050.GENE3D); PTHR11002:SF1 (PANTHER)	EC:4.2.1.1
IMGA|Medtr4g128990.1	3.38854	probable receptor-like serine threonine-protein kinase at5g57670-like	IPR000719 (PFAM); IPR006016 (PFAM); IPR008271 (PROSITE); IPR011009 (SUPERFAMILY); IPR014729 (G3DSA:3.40.50.GENE3D); IPR017441 (PROSITE); G3DSA:1.10.510.10 (GENE3D), G3DSA:3.30.200.20 (GENE3D), PTHR24420 (PANTHER), PTHR24420:SF366 (PANTHER), SSF52402 (SUPERFAMILY)	EC:2.7.11.0		IMGA|Medtr3g101260.1	2.52604	hypothetical protein	IPR003245 (PFAM); IPR008972 (G3DSA:2.60.40.GENE3D)	-
IMGA|Medtr2g009720.2	3.37689	gmp synthase	IPR017926 (PFAM); G3DSA:3.40.50.880 (GENE3D), PTHR11922 (PANTHER), PTHR11922:SF14 (PANTHER), SSF52317 (SUPERFAMILY)	-		IMGA|Medtr4g081870.1	2.52071	nac domain protein	IPR003441 (PFAM); PTHR31719 (PANTHER)	-
IMGA|Medtr5g066060.2	3.37404	carbonic anhydrase	IPR001765 (G3DSA:3.40.1050.GENE3D); IPR015892 (PROSITE); PTHR11002:SF1 (PANTHER)	EC:4.2.1.1		IMGA|Medtr1g093340.1	2.51864	hypothetical protein	no IPS match
IMGA|Medtr4g064750.1	3.37377	protein plastid transcriptionally active 16	IPR016040 (G3DSA:3.40.50.GENE3D); PTHR14194 (PANTHER), PTHR14194:SF18 (PANTHER), PF13460 (PFAM), SSF51735 (SUPERFAMILY)	-		IMGA|Medtr2g040130.1	2.51503	nuclease harbi1-like	IPR026103 (PANTHER); PF13359 (PFAM)	-
IMGA|AC23567410.1	3.37011	receptor-like protein kinase	IPR001611 (PFAM); IPR013210 (PFAM); IPR025875 (PFAM); PR00019 (PRINTS), G3DSA:3.80.10.10 (GENE3D), PTHR24420 (PANTHER), PF13516 (PFAM), PF13855 (PFAM), SSF52047 (SUPERFAMILY), SSF52058 (SUPERFAMILY)	-		IMGA|Medtr6g059530.1	2.5034	kunitz-type trypsin inhibitor-like 2 protein	IPR002160 (PRINTS); IPR011065 (SUPERFAMILY); G3DSA:2.80.10.50 (GENE3D)	-
IMGA|Medtr8g061360.1	3.36553	tyrosine aminotransferase	IPR004839 (PFAM); IPR005958 (TIGRFAMs); IPR015421 (G3DSA:3.40.640.GENE3D); IPR015422 (G3DSA:3.90.1150.GENE3D); IPR015424 (SUPERFAMILY); IPR021178 (PIR); PTHR11751 (PANTHER), PTHR11751:SF28 (PANTHER)	EC:2.6.1.5; EC:2.6.1.80		IMGA|Medtr6g059410.1	2.50177	kunitz-type trypsin inhibitor-like 2 protein	IPR002160 (PRINTS); IPR011065 (SUPERFAMILY); G3DSA:2.80.10.50 (GENE3D)	-
IMGA|AC23500945.1	3.36344	cysteine-rich receptor-like protein kinase	IPR000719 (PFAM); IPR002902 (PFAM); IPR008271 (PROSITE); IPR011009 (SUPERFAMILY); IPR017441 (PROSITE); G3DSA:1.10.510.10 (GENE3D), G3DSA:3.30.200.20 (GENE3D), PTHR24420 (PANTHER), PTHR24420:SF412 (PANTHER)	EC:2.7.11.0		IMGA|Medtr3g106430.1	2.50081	flotillin-like protein	IPR001107 (PFAM); PTHR13806 (PANTHER), PTHR13806:SF3 (PANTHER), SSF117892 (SUPERFAMILY)	-
IMGA|Medtr3g080810.1	3.35685	endo-1 4-beta-glucanase	IPR001701 (PFAM); IPR008928 (SUPERFAMILY); IPR012341 (G3DSA:1.50.10.GENE3D); IPR018221 (PROSITE); PTHR22298 (PANTHER), PTHR22298:SF3 (PANTHER)	EC:3.2.1.4		IMGA|Medtr3g013720.1	2.49884	glycosyl hydrolase family 38 protein	no IPS match	EC:3.2.1.24
IMGA|Medtr8g087410.1	3.35558	probable glutathione s-transferase-like	IPR004045 (PROFILE); IPR004046 (PFAM); IPR010987 (G3DSA:1.20.1050.GENE3D); IPR012336 (G3DSA:3.40.30.GENE3D); IPR017933 (PROFILE); PTHR11260 (PANTHER), PTHR11260:SF41 (PANTHER), PF13417 (PFAM)	EC:2.5.1.18		IMGA|Medtr7g071790.1	2.49367	wound-induced protein	IPR009798 (PFAM); G3DSA:3.10.450.50 (GENE3D), SSF54427 (SUPERFAMILY)	-
IMGA|Medtr7g099710.1	3.34989	p-hydroxybenzoic acid efflux pump subunit aaeb	IPR006726 (PFAM); PTHR30509 (PANTHER), tmhmm (TMHMM)	-		IMGA|Medtr5g066060.2	2.49156	carbonic anhydrase	IPR001765 (G3DSA:3.40.1050.GENE3D); IPR015892 (PROSITE); PTHR11002:SF1 (PANTHER)	EC:4.2.1.1
IMGA|Medtr8g085790.1	3.34682	pheophorbide a oxygenase	IPR013626 (PFAM); IPR017941 (G3DSA:2.102.10.GENE3D); PTHR21266 (PANTHER), PTHR21266:SF3 (PANTHER), SSF55961 (SUPERFAMILY)	EC:1.13.12.14		IMGA|Medtr5g009410.1	2.48653	ethylene-responsive transcription factor erf061	IPR001471 (PRINTS); IPR016177 (SUPERFAMILY); PTHR31657 (PANTHER), PTHR31657:SF0 (PANTHER)	-
IMGA|Medtr2g068880.1	3.34277	nac domain ipr003441	IPR003441 (PFAM); PTHR31555 (PANTHER)	-		IMGA|Medtr7g071820.1	2.47855	wound-induced protein	IPR009798 (PFAM); G3DSA:3.10.450.50 (GENE3D), SSF54427 (SUPERFAMILY)	-
IMGA|Medtr8g038840.1	3.33954	cytochrome p450	IPR001128 (PRINTS); IPR002401 (PRINTS); IPR017972 (PROSITE); PTHR24298 (PANTHER), PTHR24298:SF0 (PANTHER), tmhmm (TMHMM)	EC:1.14.13.88		IMGA|Medtr4g073040.1	2.46782	heavy metal-associated domain	IPR006121 (PFAM); G3DSA:3.30.70.100 (GENE3D), PTHR22814 (PANTHER), PTHR22814:SF14 (PANTHER)	-
IMGA|Medtr6g078290.1	3.32692	pathogen-inducible trypsin-inhibitor-like protein	IPR002160 (PFAM); IPR011065 (SUPERFAMILY); G3DSA:2.80.10.50 (GENE3D)	-		IMGA|Medtr1g023770.1	2.46527	rhicadhesin receptor	IPR001929 (PRINTS); IPR006045 (PFAM); IPR011051 (SUPERFAMILY); IPR014710 (G3DSA:2.60.120.GENE3D); IPR019780 (PROSITE); PTHR31238 (PANTHER)	EC:1.15.1.1
IMGA|Medtr2g020190.1	3.32592	rossmann-fold nad -binding domain-containing protein	IPR016040 (G3DSA:3.40.50.GENE3D); SSF51735 (SUPERFAMILY)	-		IMGA|Medtr3g106060.1	2.45817	wrky transcription factor	IPR003657 (G3DSA:2.20.25.GENE3D); PTHR31877 (PANTHER), PTHR31877:SF0 (PANTHER)	-
IMGA|Medtr2g104130.1	3.32139	calcineurin subunit b	IPR002048 (SMART); IPR011992 (G3DSA:1.10.238.GENE3D); IPR018247 (PROSITE); IPR018249 (PROFILE); PTHR23056 (PANTHER), PF13499 (PFAM), SSF47473 (SUPERFAMILY)	-		IMGA|Medtr3g087900.1	2.45767	ring finger family protein	IPR001841 (PFAM); IPR013083 (G3DSA:3.30.40.GENE3D); PTHR14155 (PANTHER), SSF57850 (SUPERFAMILY)	-
IMGA|Medtr6g082540.1	3.31893	protein	IPR004853 (PFAM); PTHR31376 (PANTHER), PTHR31376:SF0 (PANTHER)	-		IMGA|Medtr2g101920.1	2.45175	lysine histidine transporter 1	IPR013057 (PFAM); PTHR22950 (PANTHER), PTHR22950:SF9 (PANTHER)	-
IMGA|Medtr6g089580.1	3.31657	molybdenum cofactor sulfurase	IPR000192 (PFAM); IPR015421 (G3DSA:3.40.640.GENE3D); IPR015424 (SUPERFAMILY); PTHR14237 (PANTHER), PTHR14237:SF3 (PANTHER)	-		IMGA|Medtr7g005810.1	2.45066	hypothetical protein	no IPS match	-
IMGA|AC2296894.1	3.31315	defensin	IPR003614 (SMART); IPR008176 (PFAM); IPR008177 (PRINTS); G3DSA:3.30.30.10 (GENE3D), SSF57095 (SUPERFAMILY)	-		IMGA|Medtr7g023740.1	2.44862	polygalacturonase inhibitor protein precursor	IPR001611 (PFAM); IPR013210 (PFAM); G3DSA:3.80.10.10 (GENE3D), PTHR24420 (PANTHER), PF13504 (PFAM), SSF52058 (SUPERFAMILY)	-
IMGA|Medtr4g075980.1	3.30697	nac domain ipr003441	IPR003441 (PFAM); PTHR31486 (PANTHER), PTHR31486:SF0 (PANTHER)	-		IMGA|Medtr7g078150.1	2.43767	e3 ubiquitin-protein ligase rha1b-like	IPR001841 (PFAM); IPR013083 (G3DSA:3.30.40.GENE3D); PTHR14155 (PANTHER), PTHR14155:SF40 (PANTHER), SSF57850 (SUPERFAMILY)	-
IMGA|Medtr2g102030.1	3.30633	uncharacterized protein	IPR005061 (PFAM); PTHR12161 (PANTHER)			IMGA|Medtr4g033620.1	2.4329	cytokinin-o-glucosyltransferase	IPR002213 (PANTHER); G3DSA:3.40.50.2000 (GENE3D), PTHR11926:SF15 (PANTHER), SSF53756 (SUPERFAMILY)	EC:2.4.1.0
IMGA|Medtr7g075040.1	3.29764	calcium-binding protein cml24	IPR002048 (SMART); IPR011992 (G3DSA:1.10.238.GENE3D); IPR018247 (PROSITE); IPR018249 (PROFILE); PTHR10891 (PANTHER), PF13499 (PFAM), SSF47473 (SUPERFAMILY)	EC:1.3.1.74		IMGA|Medtr5g065080.1	2.42761	purine permease	IPR000620 (PFAM); IPR004853 (PFAM); PTHR31376 (PANTHER), PTHR31376:SF0 (PANTHER), SSF103481 (SUPERFAMILY)	-
IMGA|Medtr2g086450.1	3.28866	myb family transcription factor	IPR001005 (PFAM); IPR006447 (TIGRFAMs); IPR009057 (G3DSA:1.10.10.GENE3D); IPR017930 (PROFILE); IPR025756 (PFAM); PTHR31499 (PANTHER), PTHR31499:SF0 (PANTHER)	-		IMGA|Medtr5g065130.1	2.42545	cysteine-rich receptor-like protein kinase	IPR000719 (PFAM); IPR002902 (PFAM); IPR008271 (PROSITE); IPR011009 (SUPERFAMILY); IPR017441 (PROSITE); G3DSA:1.10.510.10 (GENE3D), G3DSA:3.30.200.20 (GENE3D), PTHR24420 (PANTHER), PTHR24420:SF412 (PANTHER)	EC:2.7.11.0
IMGA|Medtr5g031270.1	3.28804	tir-nbs-lrr resistance protein	IPR000157 (PFAM); IPR000767 (PRINTS); IPR001611 (PFAM); IPR002182 (PFAM); G3DSA:3.40.50.10140 (GENE3D), G3DSA:3.40.50.300 (GENE3D), G3DSA:3.80.10.10 (GENE3D), PTHR11017 (PANTHER), PTHR11017:SF130 (PANTHER), SSF46785 (SUPERFAMILY), SSF52058 (SUPERFAMILY), SSF52540 (SUPERFAMILY)	EC:3.6.1.15		IMGA|Medtr4g090780.1	2.42133	isoflavone-7-o-methyltransferase	IPR001077 (PFAM); IPR011991 (G3DSA:1.10.10.GENE3D); IPR012967 (PFAM); IPR016461 (PIR); G3DSA:3.40.50.150 (GENE3D), PTHR11746 (PANTHER), PTHR11746:SF53 (PANTHER), SSF46785 (SUPERFAMILY), SSF53335 (SUPERFAMILY)	EC:2.1.1.150
IMGA|Medtr5g087960.1	3.28564	hydroxyacyl-thioester dehydratase type 2	IPR002539 (PFAM); G3DSA:3.10.129.10 (GENE3D), PTHR13078 (PANTHER), PTHR13078:SF14 (PANTHER), SSF54637 (SUPERFAMILY)	EC:2.3.1.85		IMGA|Medtr5g066060.4	2.42042	carbonic anhydrase	IPR001765 (G3DSA:3.40.1050.GENE3D); PTHR11002:SF1 (PANTHER)	EC:4.2.1.1
IMGA|AC2331007.1	3.28134	chromosome transmission fidelity protein 18 homolog	G3DSA:3.40.50.300 (GENE3D), PTHR13779 (PANTHER), PTHR13779:SF3 (PANTHER)	EC:3.6.1.3		IMGA|Medtr5g056720.1	2.41944	cytochrome p450	IPR001128 (PRINTS); IPR002401 (PRINTS); IPR017972 (PROSITE); PTHR24298 (PANTHER)	-
IMGA|Medtr4g019230.1	3.27848	laccase 110a	IPR008972 (G3DSA:2.60.40.GENE3D); IPR011707 (PFAM); PTHR11709 (PANTHER), PTHR11709:SF9 (PANTHER)	-		IMGA|Medtr7g085930.1	2.41172	anthranilate n-benzoyltransferase protein	IPR003480 (PFAM); IPR023213 (G3DSA:3.30.559.GENE3D); PTHR31642 (PANTHER), PTHR31642:SF0 (PANTHER)	-
IMGA|Medtr4g119930.1	3.27848	cullin-like protein1	IPR001373 (PFAM); IPR016159 (SUPERFAMILY); G3DSA:1.20.1310.10 (GENE3D), PTHR11932 (PANTHER), PTHR11932:SF21 (PANTHER)	-		IMGA|Medtr4g070370.1	2.40962	isoflavone reductase-like protein	IPR008030 (PFAM); IPR016040 (G3DSA:3.40.50.GENE3D); G3DSA:3.90.25.10 (GENE3D), PTHR10366 (PANTHER), PTHR10366:SF136 (PANTHER), SSF51735 (SUPERFAMILY)	-
IMGA|Medtr8g062760.1	3.27363	allene oxide cyclase	IPR009410 (PRODOM); SSF141493 (SUPERFAMILY)	EC:5.3.99.6		IMGA|Medtr4g016610.1	2.40383	disease resistance-like protein	IPR000157 (PFAM); IPR000767 (PRINTS); IPR001611 (PFAM); IPR002182 (PFAM); IPR003593 (SMART); G3DSA:3.40.50.10140 (GENE3D), G3DSA:3.40.50.300 (GENE3D), G3DSA:3.80.10.10 (GENE3D), PTHR32062 (PANTHER), SSF46785 (SUPERFAMILY), SSF52058 (SUPERFAMILY), SSF52540 (SUPERFAMILY)	EC:3.6.1.15
IMGA|Medtr4g124960.1	3.26633	protein tify 10a-like	IPR010399 (PFAM); IPR018467 (PFAM)			IMGA|Medtr1g116000.1	2.40175	hypothetical protein	no IPS match
IMGA|Medtr2g015890.2	3.25262	transcription factor bhlh30-like	IPR011598 (G3DSA:4.10.280.GENE3D); PTHR10985 (PANTHER), PTHR10985:SF43 (PANTHER)			IMGA|Medtr4g097940.1	2.39108	transcription factor bhlh25-like	IPR011598 (G3DSA:4.10.280.GENE3D); PTHR23042 (PANTHER), PTHR23042:SF24 (PANTHER)	EC:1.3.1.74
IMGA|Medtr1g014160.1	3.25083	LURP1-like domain	IPR007612 (PFAM); IPR025659 (SUPERFAMILY); PTHR31087 (PANTHER), PTHR31087:SF0 (PANTHER)	-		IMGA|Medtr2g034950.1	2.37578	protein cobra	IPR006918 (PRODOM); PTHR31052 (PANTHER)	-
IMGA|AC2336531007.1	3.24602	sts14 protein	IPR001283 (PRINTS); IPR014044 (G3DSA:3.40.33.GENE3D); PTHR10334:SF7 (PANTHER)	-		IMGA|Medtr5g040460.1	2.37283	disease resistance-like protein	IPR000157 (PFAM); IPR000767 (PRINTS); IPR002182 (PFAM); G3DSA:3.40.50.10140 (GENE3D), G3DSA:3.40.50.300 (GENE3D), G3DSA:3.80.10.10 (GENE3D), PTHR11017 (PANTHER), PTHR11017:SF130 (PANTHER), SSF46785 (SUPERFAMILY), SSF52058 (SUPERFAMILY), SSF52540 (SUPERFAMILY)	-
IMGA|AC23567412.1	3.2453	protein	IPR006121 (SUPERFAMILY); G3DSA:3.30.70.100 (GENE3D), PTHR22814 (PANTHER), PTHR22814:SF52 (PANTHER)	-		IMGA|Medtr5g023980.2	2.36788	serine threonine protein kinase	IPR000719 (PROFILE); IPR001245 (PFAM); IPR008271 (PROSITE); IPR011009 (SUPERFAMILY); IPR017441 (PROSITE); G3DSA:1.10.510.10 (GENE3D), G3DSA:3.30.200.20 (GENE3D), PTHR24420 (PANTHER), PTHR24420:SF230 (PANTHER)	EC:2.7.10.2; EC:2.7.11.0
IMGA|Medtr2g101370.1	3.24275	aquaporin tip2-1	IPR000425 (PRINTS); IPR022357 (PROSITE); IPR023271 (G3DSA:1.20.1080.GENE3D); PTHR19139:SF58 (PANTHER)	-		IMGA|Medtr5g040440.1	2.3595	disease resistance-like protein	IPR000767 (PRINTS); IPR002182 (PFAM); G3DSA:3.40.50.300 (GENE3D), G3DSA:3.80.10.10 (GENE3D), PTHR11017 (PANTHER), PTHR11017:SF130 (PANTHER), SSF46785 (SUPERFAMILY), SSF52058 (SUPERFAMILY), SSF52540 (SUPERFAMILY)	-
IMGA|Medtr7g086700.1	3.23982	hsp40 cysteine-rich domain-containing protein	IPR001305 (G3DSA:2.10.230.GENE3D)	-		IMGA|Medtr2g036440.1	2.35433	g-type lectin s-receptor-like serine threonine-protein kinase at1g34300-like	IPR000719 (PFAM); IPR008271 (PROSITE); IPR011009 (SUPERFAMILY); IPR017441 (PROSITE); G3DSA:1.10.510.10 (GENE3D), G3DSA:3.30.200.20 (GENE3D), PTHR24420 (PANTHER), PTHR24420:SF224 (PANTHER)	EC:2.7.11.0
IMGA|Medtr5g039180.1	3.23417	transcription factor bhlh135-like	IPR011598 (G3DSA:4.10.280.GENE3D)	-		IMGA|Medtr4g126900.1	2.35389	homeobox-leucine zipper protein	IPR001356 (PFAM); IPR003106 (PFAM); IPR009057 (G3DSA:1.10.10.GENE3D); IPR017970 (PROSITE); PTHR24326 (PANTHER), PTHR24326:SF63 (PANTHER)	-
IMGA|Medtr3g008580.1	3.23214	monocopper oxidase-like protein sks1	IPR001117 (PFAM); IPR008972 (G3DSA:2.60.40.GENE3D); IPR011706 (PFAM); IPR011707 (PFAM); PTHR11709 (PANTHER), PTHR11709:SF21 (PANTHER)	EC:1.10.3.3		IMGA|Medtr1g081610.1	2.35281	cysteine synthase	IPR001216 (PROSITE); IPR001926 (PFAM); IPR005856 (TIGRFAMs); IPR005859 (TIGRFAMs); G3DSA:3.40.50.1100 (GENE3D), PTHR10314 (PANTHER), PTHR10314:SF8 (PANTHER)	EC:2.5.1.52; EC:4.2.1.50; EC:2.5.1.51; EC:2.5.1.47
IMGA|Medtr3g116840.1	3.22725	isoflavone reductase homolog	IPR008030 (PFAM); IPR016040 (G3DSA:3.40.50.GENE3D); G3DSA:3.90.25.10 (GENE3D), PTHR10366 (PANTHER), PTHR10366:SF136 (PANTHER), SSF51735 (SUPERFAMILY)	-		IMGA|Medtr1g014150.1	2.35242	protein lurp-one-related 15-like	IPR007612 (PFAM); IPR025659 (SUPERFAMILY); PTHR31087 (PANTHER), PTHR31087:SF0 (PANTHER)	-
IMGA|Medtr1g061540.1	3.21826	hypothetical protein	IPR007700 (PFAM); IPR021864 (PFAM); PTHR31371 (PANTHER), PTHR31371:SF0 (PANTHER)	-		IMGA|Medtr1g021740.1	2.34697	antimicrobial extrusion protein	IPR002528 (PFAM); PTHR11206 (PANTHER), PTHR11206:SF21 (PANTHER)	-
IMGA|Medtr2g031270.1	3.21768	rhicadhesin receptor	IPR001929 (PRINTS); IPR006045 (PFAM); IPR011051 (SUPERFAMILY); IPR014710 (G3DSA:2.60.120.GENE3D); IPR019780 (PROSITE); PTHR31238 (PANTHER)	EC:1.15.1.1		IMGA|Medtr5g064640.1	2.33148	protein	no IPS match	-
IMGA|Medtr5g065130.1	3.21746	cysteine-rich receptor-like protein kinase	IPR000719 (PFAM); IPR002902 (PFAM); IPR008271 (PROSITE); IPR011009 (SUPERFAMILY); IPR017441 (PROSITE); G3DSA:1.10.510.10 (GENE3D), G3DSA:3.30.200.20 (GENE3D), PTHR24420 (PANTHER), PTHR24420:SF412 (PANTHER)	EC:2.7.11.0		IMGA|Medtr7g093140.1	2.32824	seed maturation protein lea 4	IPR005513 (PRODOM)	-
IMGA|Medtr4g097220.1	3.21738	hypothetical protein	IPR025322 (PFAM)	-		IMGA|Medtr4g024020.1	2.32525	udp-glycosyltransferase 73c2-like	IPR002213 (PANTHER); G3DSA:3.40.50.2000 (GENE3D), PTHR11926:SF15 (PANTHER), SSF53756 (SUPERFAMILY)	EC:2.4.1.0
IMGA|Medtr4g091100.1	3.20931	f-box protein skip27	no IPS match	-		IMGA|Medtr1g013790.1	2.32306	wrky transcription factor	IPR003657 (G3DSA:2.20.25.GENE3D); PTHR31877 (PANTHER), PTHR31877:SF0 (PANTHER)	-
IMGA|Medtr5g074500.1	3.20448	wound-induced protein 1-like	IPR009798 (PFAM); G3DSA:3.10.450.50 (GENE3D), SSF54427 (SUPERFAMILY)			IMGA|Medtr7g095990.1	2.31056	---NA---	no IPS match
IMGA|Medtr5g020940.1	3.20327	jasmonate o-methyltransferase	IPR005299 (PFAM); PTHR31009 (PANTHER), PTHR31009:SF0 (PANTHER), SSF53335 (SUPERFAMILY)	EC:2.1.1.141		IMGA|Medtr1g025340.1	2.30601	protein	IPR007700 (PFAM); IPR021864 (PFAM); PTHR31730 (PANTHER), PTHR31730:SF0 (PANTHER)	-
IMGA|Medtr5g037400.1	3.19872	#NAME?	IPR011990 (G3DSA:1.25.40.GENE3D); PTHR32526 (PANTHER), PTHR32526:SF2 (PANTHER), SSF48452 (SUPERFAMILY)			IMGA|Medtr4g029390.1	2.30321	non-specific lipid-transfer protein	no IPS match	-
IMGA|Medtr4g092590.1	3.19576	branched-chain amino acid	IPR001544 (PANTHER); IPR005786 (PIR); IPR018300 (PROSITE); G3DSA:3.20.10.10 (GENE3D), G3DSA:3.30.470.10 (GENE3D)	EC:2.6.1.42		IMGA|Medtr5g083770.1	2.30063	sodium-coupled neutral amino acid transporter	IPR013057 (PFAM); PTHR22950 (PANTHER)	-
IMGA|Medtr3g082120.1	3.18607	leucine-rich repeat family protein	IPR001611 (PFAM); IPR013210 (PFAM); PR00019 (PRINTS), G3DSA:3.80.10.10 (GENE3D), PTHR24420 (PANTHER), PTHR24420:SF483 (PANTHER), PF13855 (PFAM), SSF52058 (SUPERFAMILY), SSF52075 (SUPERFAMILY)	EC:1.3.1.74		IMGA|Medtr4g077940.1	2.29908	class e vacuolar protein-sorting machinery protein hse1	IPR002014 (PFAM); IPR004152 (PFAM); IPR008942 (G3DSA:1.25.40.GENE3D); G3DSA:1.20.58.160 (GENE3D), PTHR13856 (PANTHER), PTHR13856:SF27 (PANTHER), SSF89009 (SUPERFAMILY)	-
IMGA|Medtr4g068340.1	3.18455	transmembrane protein 45b	IPR006904 (PANTHER); PTHR16007:SF5 (PANTHER)	-		IMGA|Medtr3g087050.1	2.28342	monoacylglycerol lipase abhd6	IPR000073 (PRINTS); IPR000639 (PRINTS); G3DSA:3.40.50.1820 (GENE3D), PTHR10992 (PANTHER), PTHR10992:SF163 (PANTHER), PF12697 (PFAM), SSF53474 (SUPERFAMILY)	-
IMGA|Medtr6g077990.1	3.18415	gem-like protein 4	IPR004182 (PFAM); PTHR31256 (PANTHER)			IMGA|Medtr8g042370.1	2.28182	serine-threonine protein plant-	IPR000719 (PROFILE); IPR001245 (PFAM); IPR008266 (PROSITE); IPR011009 (SUPERFAMILY); IPR014729 (G3DSA:3.40.50.GENE3D); G3DSA:1.10.510.10 (GENE3D), G3DSA:3.30.200.20 (GENE3D), PTHR24420 (PANTHER)	EC:2.7.10.2
IMGA|Medtr5g066060.1	3.18364	carbonic anhydrase	IPR001765 (G3DSA:3.40.1050.GENE3D); IPR015892 (PROSITE); PTHR11002:SF1 (PANTHER)	EC:4.2.1.1		IMGA|AC2357549.1	2.27999	rossmann-fold nad -binding domain-containing protein	no IPS match	EC:1.3.1.33
IMGA|Medtr2g103140.1	3.18303	acyl-protein thioesterase 2-like	IPR003140 (PFAM); G3DSA:3.40.50.1820 (GENE3D), PTHR10655 (PANTHER), PTHR10655:SF5 (PANTHER), SSF53474 (SUPERFAMILY)	EC:3.1.1.21; EC:3.1.1.1		IMGA|Medtr3g098660.1	2.27947	Transcription initiation factor TAFII31	IPR003162 (PFAM); IPR009072 (G3DSA:1.10.20.GENE3D); PTHR22980 (PANTHER), PTHR22980:SF0 (PANTHER)	-
IMGA|Medtr4g122240.1	3.18125	della protein	IPR005202 (PFAM)	-		IMGA|AC2356745.1	2.27821	cold-acclimation proteins cap160	no IPS match	EC:3.6.1.15
IMGA|Medtr2g008430.1	3.18048	ll-diaminopimelate aminotransferase	IPR004839 (PFAM); IPR015421 (G3DSA:3.40.640.GENE3D); IPR015422 (G3DSA:3.90.1150.GENE3D); IPR015424 (SUPERFAMILY); IPR019942 (PTHR11751:PANTHER); PTHR11751 (PANTHER)	EC:2.6.1.83; EC:2.6.1.1		IMGA|Medtr5g090660.1	2.27622	anthocyanidin 3-o-glucosyltransferase	IPR002213 (PANTHER); G3DSA:3.40.50.2000 (GENE3D), PTHR11926:SF15 (PANTHER), SSF53756 (SUPERFAMILY)	-
IMGA|Medtr4g077940.1	3.16909	class e vacuolar protein-sorting machinery protein hse1	IPR002014 (PFAM); IPR004152 (PFAM); IPR008942 (G3DSA:1.25.40.GENE3D); G3DSA:1.20.58.160 (GENE3D), PTHR13856 (PANTHER), PTHR13856:SF27 (PANTHER), SSF89009 (SUPERFAMILY)	-		IMGA|AC2356698.1	2.27218	ferric reductase defective 3a	IPR002528 (PFAM); PTHR11206 (PANTHER), PTHR11206:SF47 (PANTHER)	-
IMGA|Medtr4g097940.1	3.16684	transcription factor bhlh25-like	IPR011598 (G3DSA:4.10.280.GENE3D); PTHR23042 (PANTHER), PTHR23042:SF24 (PANTHER)			IMGA|Medtr5g087760.1	2.27189	late embryogenesis abundant hydroxyproline-rich glycoprotein	IPR004864 (PFAM); PTHR31852 (PANTHER)	-
IMGA|Medtr1g110510.1	3.16163	nuclease s1	IPR003154 (PFAM); IPR008947 (G3DSA:1.10.575.GENE3D); PTHR32188 (PANTHER)	-		IMGA|Medtr8g079700.1	2.27102	weak chloroplast movement under blue light 1-like protein	IPR008545 (PFAM)	-
IMGA|Medtr3g057220.1	3.15616	(+)-neomenthol dehydrogenase	IPR002198 (PRINTS); IPR002347 (PRINTS); IPR016040 (G3DSA:3.40.50.GENE3D); PTHR24322 (PANTHER), PTHR24322:SF58 (PANTHER), SSF51735 (SUPERFAMILY)	EC:1.1.1.208; EC:1.1.1.207		IMGA|Medtr6g072760.1	2.25891	disease resistance-like protein	IPR000157 (PFAM); IPR000767 (PRINTS); IPR002182 (PFAM); G3DSA:3.40.50.10140 (GENE3D), G3DSA:3.40.50.300 (GENE3D), G3DSA:3.80.10.10 (GENE3D), PTHR11017 (PANTHER), PTHR11017:SF130 (PANTHER), SSF46785 (SUPERFAMILY), SSF52058 (SUPERFAMILY), SSF52540 (SUPERFAMILY)	-
IMGA|Medtr8g022240.1	3.15516	zinc finger ccch domain-containing protein	IPR000571 (PFAM); IPR003034 (G3DSA:1.10.720.GENE3D); G3DSA:4.10.1000.10 (GENE3D), SSF68906 (SUPERFAMILY), SSF90229 (SUPERFAMILY)	-		IMGA|Medtr1g093150.1	2.25847	hypothetical protein	no IPS match	-
IMGA|Medtr8g023610.1	3.15257	protein	tmhmm (TMHMM)	-		IMGA|Medtr1g019440.2	2.25787	alpha-amylase	IPR006047 (PFAM); IPR012850 (PFAM); IPR013780 (G3DSA:2.60.40.GENE3D); IPR013781 (G3DSA:3.20.20.GENE3D); IPR015902 (PANTHER); IPR017853 (SUPERFAMILY); PTHR10357:SF9 (PANTHER), SSF51011 (SUPERFAMILY)	EC:3.2.1.60; EC:3.2.1.1
IMGA|Medtr1g019440.1	3.15242	alpha-amylase	IPR006046 (PRINTS); IPR006047 (PFAM); IPR006589 (SMART); IPR012850 (PFAM); IPR013775 (PIR); IPR013780 (G3DSA:2.60.40.GENE3D); IPR013781 (G3DSA:3.20.20.GENE3D); IPR015902 (PANTHER); IPR017853 (SUPERFAMILY); PTHR10357:SF9 (PANTHER), SSF51011 (SUPERFAMILY)	EC:3.2.1.60; EC:3.2.1.1		IMGA|Medtr7g070800.1	2.25212	anthocyanidin 3-o-glucosyltransferase	IPR002213 (PANTHER); G3DSA:3.40.50.2000 (GENE3D), PTHR11926:SF15 (PANTHER), SSF53756 (SUPERFAMILY)	EC:2.4.1.0
IMGA|Medtr1g084670.1	3.1504	galactinol synthase	IPR002495 (PFAM); G3DSA:3.90.550.10 (GENE3D), PTHR11183 (PANTHER), PTHR11183:SF2 (PANTHER), SSF53448 (SUPERFAMILY)	EC:2.4.1.123		IMGA|AC23567119.1	2.24848	isoflavone 2 -hydroxylase-like	IPR001128 (PRINTS); IPR002401 (PRINTS); IPR017972 (PROSITE); PTHR24298 (PANTHER), PTHR24298:SF0 (PANTHER)	EC:1.14.13.0
IMGA|Medtr7g012240.1	3.14944	trna (guanosine -2 -o)-methyltransferase-like	IPR001537 (PFAM); G3DSA:3.40.1280.10 (GENE3D), PTHR12029 (PANTHER), PTHR12029:SF14 (PANTHER), SSF75217 (SUPERFAMILY)	EC:2.1.1.34		IMGA|Medtr2g039620.1	2.24679	transcription factor myc4	IPR011598 (G3DSA:4.10.280.GENE3D); PTHR12565 (PANTHER)	-
IMGA|Medtr3g104950.1	3.14925	ultraviolet-b-repressible protein	IPR009518 (PFAM)	-		IMGA|Medtr5g023980.1	2.24107	serine threonine protein kinase	IPR000719 (PFAM); IPR008271 (PROSITE); IPR011009 (SUPERFAMILY); IPR017441 (PROSITE); G3DSA:1.10.510.10 (GENE3D), G3DSA:3.30.200.20 (GENE3D), PTHR24420 (PANTHER), PTHR24420:SF230 (PANTHER)	EC:2.7.10.2; EC:2.7.11.0
IMGA|Medtr1g018250.1	3.14402	tetratricopeptide repeat protein 7b-like	IPR011990 (G3DSA:1.25.40.GENE3D); IPR013026 (PROFILE); IPR013105 (PFAM); IPR019734 (PFAM); PTHR23083 (PANTHER), PTHR23083:SF163 (PANTHER), SSF48452 (SUPERFAMILY)	-		IMGA|Medtr1g108330.1	2.23847	protein	no IPS match	-
IMGA|Medtr7g034710.1	3.14385	protein	IPR009902 (PFAM); G3DSA:3.40.50.150 (GENE3D)			IMGA|Medtr2g086560.2	2.23556	ef-hand calcium binding	IPR002048 (SMART); IPR011992 (G3DSA:1.10.238.GENE3D); IPR018247 (PROSITE); IPR018249 (PROFILE); PTHR10183 (PANTHER), PTHR10183:SF16 (PANTHER), PF13405 (PFAM), SSF47473 (SUPERFAMILY)	-
IMGA|AC23500528.1	3.14115	cysteine-rich receptor-like protein kinase	IPR000719 (PFAM); IPR002902 (PFAM); IPR008271 (PROSITE); IPR011009 (SUPERFAMILY); IPR017441 (PROSITE); G3DSA:1.10.510.10 (GENE3D), G3DSA:3.30.200.20 (GENE3D), PTHR24420 (PANTHER), PTHR24420:SF412 (PANTHER)	EC:2.7.11.0		IMGA|Medtr3g114530.1	2.23536	probable nucleoredoxin 2-like	IPR002219 (SMART); IPR012336 (G3DSA:3.40.30.GENE3D); G3DSA:3.30.60.20 (GENE3D), PTHR13871 (PANTHER), PTHR13871:SF10 (PANTHER), PF13905 (PFAM), SSF57889 (SUPERFAMILY)	-
IMGA|Medtr5g005670.1	3.13907	tryptophan synthase beta chain	IPR001926 (PFAM); IPR006653 (PROSITE); IPR006654 (PTHR10314:PANTHER); IPR023026 (PIR); G3DSA:3.40.50.1100 (GENE3D), PTHR10314 (PANTHER)	EC:4.2.1.20; EC:1.3.1.74		IMGA|Medtr6g072010.1	2.23447	type i inositol- -trisphosphate 5-phosphatase cvp2-like	IPR000300 (SMART); IPR005135 (PFAM); G3DSA:3.60.10.10 (GENE3D), PTHR11200 (PANTHER), PTHR11200:SF63 (PANTHER)	-
IMGA|Medtr3g106060.1	3.13887	wrky transcription factor	IPR003657 (G3DSA:2.20.25.GENE3D); PTHR31877 (PANTHER), PTHR31877:SF0 (PANTHER)	-		IMGA|Medtr3g105510.1	2.23141	ap2 erf domain-containing transcription factor	IPR001471 (PRINTS); IPR016177 (SUPERFAMILY); PTHR31839 (PANTHER), PTHR31839:SF0 (PANTHER)	-
IMGA|Medtr7g071970.1	3.13454	wound-induced protein	IPR009798 (PFAM); G3DSA:3.10.450.50 (GENE3D), SSF54427 (SUPERFAMILY)			IMGA|Medtr4g090580.1	2.21598	probable nadh dehydrogenase-like	IPR013027 (PRINTS); IPR023753 (PFAM); G3DSA:3.50.50.60 (GENE3D), PTHR22915 (PANTHER), PTHR22915:SF4 (PANTHER), SSF51905 (SUPERFAMILY)	EC:1.6.5.3
IMGA|AC23355612.1	3.12792	ring finger protein	IPR001841 (PFAM); IPR013083 (G3DSA:3.30.40.GENE3D); PTHR22764 (PANTHER), SSF57850 (SUPERFAMILY)	-		IMGA|Medtr1g030220.1	2.20306	early nodulin	IPR001087 (PFAM); PTHR22835 (PANTHER)	EC:3.2.1.51
IMGA|Medtr7g014570.1	3.12333	isoflavone-7-o-methyltransferase	IPR001077 (PFAM); IPR011991 (G3DSA:1.10.10.GENE3D); IPR012967 (PFAM); G3DSA:3.40.50.150 (GENE3D), PTHR11746 (PANTHER), PTHR11746:SF53 (PANTHER), SSF46785 (SUPERFAMILY), SSF53335 (SUPERFAMILY)	EC:2.1.1.150		IMGA|Medtr2g043030.1	2.20088	ap2 erf domain-containing transcription factor	IPR001471 (PRINTS); IPR016177 (SUPERFAMILY); PTHR31839 (PANTHER), PTHR31839:SF0 (PANTHER)	-
IMGA|Medtr7g035070.1	3.12256	set domain-containing protein	IPR001214 (PFAM); IPR011383 (PIR); IPR015353 (G3DSA:3.90.1420.GENE3D); G3DSA:3.90.1410.10 (GENE3D), PTHR13271 (PANTHER), SSF82199 (SUPERFAMILY)	-		IMGA|Medtr4g119780.1	2.19593	protein	IPR000008 (PFAM); IPR008973 (SUPERFAMILY); IPR018029 (PROFILE); G3DSA:2.60.40.150 (GENE3D), PTHR32246 (PANTHER), PTHR32246:SF1 (PANTHER)	-
IMGA|Medtr5g071540.1	3.12169	protein	IPR000504 (PFAM); IPR012677 (G3DSA:3.30.70.GENE3D); PTHR24012 (PANTHER), PTHR24012:SF78 (PANTHER), SSF54928 (SUPERFAMILY)	-		IMGA|AC1467211015.1	2.18814	bzip transcription factor bzip73a	IPR004827 (PFAM); G3DSA:1.20.5.170 (GENE3D), PTHR22952 (PANTHER), PTHR22952:SF40 (PANTHER)	-
IMGA|Medtr5g011190.1	3.11907	subtilisin-like serine protease	IPR000209 (G3DSA:3.40.50.GENE3D); IPR003137 (PFAM); IPR010259 (PFAM); IPR015500 (PRINTS); IPR023827 (PROSITE); G3DSA:3.50.30.30 (GENE3D), PTHR10795:SF17 (PANTHER)	EC:1.3.1.74; EC:3.4.21.0		IMGA|Medtr7g069980.1	2.18396	ferritin	IPR001519 (PANTHER); IPR008331 (PFAM); IPR009040 (PROFILE); IPR009078 (SUPERFAMILY); IPR012347 (G3DSA:1.20.1260.GENE3D); IPR014034 (PROSITE); PTHR11431:SF8 (PANTHER)	EC:1.16.3.1
IMGA|Medtr4g016610.1	3.11831	disease resistance-like protein	IPR000157 (PFAM); IPR000767 (PRINTS); IPR001611 (PFAM); IPR002182 (PFAM); IPR003593 (SMART); G3DSA:3.40.50.10140 (GENE3D), G3DSA:3.40.50.300 (GENE3D), G3DSA:3.80.10.10 (GENE3D), PTHR32062 (PANTHER), SSF46785 (SUPERFAMILY), SSF52058 (SUPERFAMILY), SSF52540 (SUPERFAMILY)	EC:3.1.26.4; EC:3.6.1.15		IMGA|Medtr5g016410.1	2.16302	cytochrome p450	IPR001128 (PRINTS); IPR002401 (PRINTS); IPR017972 (PROSITE); PTHR24298 (PANTHER), PTHR24298:SF0 (PANTHER)	EC:1.14.14.1; EC:1.14.13.89; EC:1.14.13.52
IMGA|Medtr2g081010.1	3.11505	rhomboid-like protein 10	IPR002610 (PANTHER); IPR022764 (PFAM); G3DSA:1.20.1540.10 (GENE3D), PTHR22936:SF0 (PANTHER), SSF144091 (SUPERFAMILY)	EC:3.4.21.0		IMGA|Medtr5g017670.1	2.15864	patatin group a-3	IPR002641 (PFAM); IPR016035 (SUPERFAMILY); G3DSA:3.40.1090.10 (GENE3D), PTHR32176 (PANTHER), PTHR32176:SF1 (PANTHER)	-
IMGA|Medtr6g031230.1	3.11439	gdsl esterase lipase	IPR001087 (PFAM); PTHR22835 (PANTHER), PTHR22835:SF39 (PANTHER)	EC:3.1.1.2		IMGA|Medtr5g017110.1	2.1581	protein kinase-like protein	IPR000719 (PFAM); IPR002290 (SMART); IPR008271 (PROSITE); IPR011009 (SUPERFAMILY); IPR017441 (PROSITE); G3DSA:1.10.510.10 (GENE3D), G3DSA:3.30.200.20 (GENE3D), PTHR24361 (PANTHER), PTHR24361:SF129 (PANTHER)	EC:2.7.11.0
IMGA|Medtr7g093140.1	3.11349	seed maturation protein lea 4	IPR005513 (PRODOM)	-		IMGA|Medtr1g021610.1	2.15073	cysteine-rich receptor-like protein kinase	IPR000719 (PFAM); IPR008271 (PROSITE); IPR011009 (SUPERFAMILY); IPR017441 (PROSITE); G3DSA:1.10.510.10 (GENE3D), G3DSA:3.30.200.20 (GENE3D), PTHR24420 (PANTHER), PTHR24420:SF412 (PANTHER)	EC:2.7.11.0
IMGA|Medtr7g023670.1	3.1075	polygalacturonase inhibitor protein	IPR013210 (PFAM); G3DSA:3.80.10.10 (GENE3D), PTHR24420 (PANTHER), PF13855 (PFAM), SSF52058 (SUPERFAMILY)			IMGA|Medtr7g100340.1	2.14659	pinus taeda anonymous locus 2_10297_01 genomic sequence	no IPS match
IMGA|Medtr5g020230.1	3.10434	gata transcription factor	IPR000679 (PFAM); IPR013088 (G3DSA:3.30.50.GENE3D); PTHR10071 (PANTHER), PTHR10071:SF125 (PANTHER), SSF57716 (SUPERFAMILY)	-		IMGA|Medtr3g109280.1	2.14274	af385697_1 at5g10580 f12b17_70	IPR006747 (PFAM); PTHR31881 (PANTHER)	-
IMGA|Medtr1g050220.1	3.09816	isoliquiritigenin 2 -o-methyltransferase	IPR001077 (PFAM); IPR011991 (G3DSA:1.10.10.GENE3D); IPR012967 (PFAM); IPR016461 (PIR); G3DSA:3.40.50.150 (GENE3D), PTHR11746 (PANTHER), PTHR11746:SF53 (PANTHER), SSF46785 (SUPERFAMILY), SSF53335 (SUPERFAMILY)	EC:2.1.1.65; EC:2.1.1.154		IMGA|Medtr8g091680.1	2.1372	cytochrome p450	IPR001128 (PRINTS); IPR002401 (PRINTS); IPR017972 (PROSITE); PTHR24298 (PANTHER), PTHR24298:SF0 (PANTHER)	-
IMGA|Medtr5g017290.1	3.09684	dna binding	IPR005516 (PFAM)	-		IMGA|Medtr1g095730.1	2.13414	hypothetical protein	no IPS match	-
IMGA|AC23365619.1	3.09453	pre-mrna cleavage complex ii protein family	IPR010655 (PFAM); G3DSA:3.40.50.300 (GENE3D), PTHR12755 (PANTHER), PF03205 (PFAM), SSF52540 (SUPERFAMILY)	-		IMGA|Medtr7g093160.1	2.13404	seed maturation protein lea 4	IPR005513 (PRODOM)	-
IMGA|Medtr7g075900.1	3.09089	subtilisin-like protease-like	IPR000209 (G3DSA:3.40.50.GENE3D); IPR003137 (PFAM); IPR010259 (PFAM); IPR015500 (PRINTS); IPR023827 (PROSITE); IPR023828 (PROSITE); G3DSA:3.50.30.30 (GENE3D), PTHR10795:SF17 (PANTHER)	EC:3.4.21.0		IMGA|Medtr6g071340.1	2.13188	u-box domain-containing protein	IPR003613 (PFAM); IPR011989 (G3DSA:1.25.10.GENE3D); IPR013083 (G3DSA:3.30.40.GENE3D); IPR016024 (SUPERFAMILY); PTHR22849 (PANTHER), SSF57850 (SUPERFAMILY)	EC:6.3.2.19
IMGA|Medtr5g044680.1	3.08617	kinase-like protein	IPR000719 (PFAM); IPR001611 (PFAM); IPR008271 (PROSITE); IPR011009 (SUPERFAMILY); IPR013210 (PFAM); IPR017441 (PROSITE); PR00019 (PRINTS), G3DSA:1.10.510.10 (GENE3D), G3DSA:3.30.200.20 (GENE3D), G3DSA:3.80.10.10 (GENE3D), PTHR24420 (PANTHER), PTHR24420:SF44 (PANTHER), PF13855 (PFAM), SSF52058 (SUPERFAMILY)	EC:2.7.11.0		IMGA|Medtr7g067500.1	2.13074	u3 ribonucleoprotein family protein	no IPS match	-
IMGA|Medtr7g089560.1	3.08267	f-box protein at2g32560-like	IPR001810 (PFAM); G3DSA:1.20.1280.50 (GENE3D), PTHR31482 (PANTHER), PTHR31482:SF0 (PANTHER)	-		IMGA|Medtr8g068900.1	2.12616	probable receptor protein kinase tmk1-like	no IPS match	-
IMGA|Medtr7g078400.1	3.0795	myc-like anthocyanin regulatory protein	IPR025610 (PFAM); PTHR11514 (PANTHER), PTHR11514:SF9 (PANTHER)	-		IMGA|Medtr7g068190.1	2.12573	probable lrr receptor-like serine threonine-protein kinase at1g56140-like	IPR000719 (PFAM); IPR008271 (PROSITE); IPR011009 (SUPERFAMILY); IPR017441 (PROSITE); G3DSA:1.10.510.10 (GENE3D), G3DSA:3.30.200.20 (GENE3D), PTHR24420 (PANTHER), PTHR24420:SF283 (PANTHER)	EC:2.7.11.0
IMGA|Medtr8g039090.1	3.07811	nadph:quinone oxidoreductase	IPR005025 (PFAM); G3DSA:3.40.50.360 (GENE3D), PTHR30543 (PANTHER), PTHR30543:SF0 (PANTHER), SSF52218 (SUPERFAMILY)	EC:1.5.1.29; EC:1.6.5.2; EC:2.3.1.0		IMGA|Medtr7g079350.1	2.12385	wall-associated receptor kinase-like protein	IPR000719 (PFAM); IPR002482 (SMART); IPR008271 (PROSITE); IPR011009 (SUPERFAMILY); IPR013320 (G3DSA:2.60.120.GENE3D); IPR017441 (PROSITE); IPR018392 (PFAM); G3DSA:1.10.510.10 (GENE3D), G3DSA:3.10.350.10 (GENE3D), G3DSA:3.30.200.20 (GENE3D), PTHR24420 (PANTHER), PTHR24420:SF99 (PANTHER)	EC:2.7.11.0
IMGA|Medtr3g102100.1	3.06973	dehydration-responsive element binding protein 2	IPR001471 (PRINTS); IPR016177 (SUPERFAMILY); PTHR31729 (PANTHER), PTHR31729:SF0 (PANTHER)	-		IMGA|Medtr3g067280.1	2.12123	albumin	IPR012512 (PFAM)	-
IMGA|AC23366912.1	3.06875	acetyl- cytosolic 2	IPR002155 (PIR); IPR016038 (G3DSA:3.40.47.GENE3D); IPR016039 (SUPERFAMILY); IPR020610 (PROSITE); IPR020613 (PROSITE); IPR020616 (PFAM); IPR020617 (PFAM); PTHR18919:SF7 (PANTHER)	EC:2.3.1.9		IMGA|Medtr7g077050.1	2.11715	ripening-related protein	IPR009009 (SUPERFAMILY)	EC:3.6.1.0
IMGA|Medtr2g101850.1	3.06209	dynein light chain flagellar outer arm	IPR001372 (G3DSA:3.30.740.GENE3D); PTHR11886:SF22 (PANTHER)	-		IMGA|Medtr3g100570.1	2.11669	protein	IPR002067 (PRINTS); IPR018108 (PFAM); IPR023395 (G3DSA:1.50.40.GENE3D); PTHR24089 (PANTHER), PTHR24089:SF39 (PANTHER)	-
IMGA|Medtr2g013450.1	3.06146	pentatricopeptide repeat-containing protein	IPR002885 (PFAM); IPR011990 (G3DSA:1.25.40.GENE3D); PTHR24015 (PANTHER), PTHR24015:SF172 (PANTHER), SSF48452 (SUPERFAMILY)	-		IMGA|Medtr4g029430.1	2.11385	protein lurp-one-related 15-like	IPR007612 (PFAM); IPR025659 (SUPERFAMILY); PTHR31087 (PANTHER), PTHR31087:SF0 (PANTHER)	-
IMGA|Medtr4g071200.1	3.05915	probable salt tolerance-like protein at1g75540-like	IPR000315 (PFAM); PTHR31892 (PANTHER)	-		IMGA|Medtr4g098230.1	2.1135	folic acid binding transferase	IPR012886 (G3DSA:3.30.990.GENE3D); IPR022384 (SUPERFAMILY); PTHR12234 (PANTHER)	-
IMGA|Medtr2g101310.1	3.05152	ankyrin repeat-containing protein	IPR002110 (SMART); IPR020683 (G3DSA:1.25.40.GENE3D); IPR026961 (PFAM); IPR027001 (PANTHER); IPR027002 (PTHR24177:PANTHER)	-		IMGA|Medtr4g132380.1	2.11052	probable f-box protein at4g22030-like	PTHR31478 (PANTHER), PTHR31478:SF0 (PANTHER)
IMGA|Medtr1g082890.1	3.04845	mannosylglycoprotein endo-beta-mannosidase-like	IPR006102 (PFAM); IPR006103 (PFAM); IPR006104 (PFAM); IPR008979 (SUPERFAMILY); IPR013781 (G3DSA:3.20.20.GENE3D); IPR013812 (G3DSA:2.60.40.GENE3D); IPR017853 (SUPERFAMILY); IPR023232 (PROSITE); G3DSA:2.60.120.260 (GENE3D), PTHR10066 (PANTHER), PTHR10066:SF10 (PANTHER)	EC:3.2.1.152		IMGA|Medtr5g031140.1	2.11033	lectin	IPR000985 (PROSITE); IPR001220 (PFAM); IPR008985 (SUPERFAMILY); IPR013320 (G3DSA:2.60.120.GENE3D); IPR016363 (PIR)	-
IMGA|Medtr4g009000.1	3.04775	transcription factor bhlh25	no IPS match	EC:3.4.21.0		IMGA|Medtr5g080000.1	2.1053	receptor-like protein kinase	IPR001611 (PFAM); IPR013210 (PFAM); PR00019 (PRINTS), G3DSA:3.80.10.10 (GENE3D), PTHR24420 (PANTHER), PTHR24420:SF480 (PANTHER), PF13516 (PFAM), PF13855 (PFAM), SSF52058 (SUPERFAMILY)	-
IMGA|Medtr3g034110.1	3.03664	hypothetical protein	no IPS match	EC:1.8.1.8		IMGA|Medtr1g019440.1	2.1052	alpha-amylase	IPR006046 (PRINTS); IPR006047 (PFAM); IPR006589 (SMART); IPR012850 (PFAM); IPR013775 (PIR); IPR013780 (G3DSA:2.60.40.GENE3D); IPR013781 (G3DSA:3.20.20.GENE3D); IPR015902 (PANTHER); IPR017853 (SUPERFAMILY); PTHR10357:SF9 (PANTHER), SSF51011 (SUPERFAMILY)	EC:3.2.1.60; EC:3.2.1.1
IMGA|Medtr8g107620.1	3.0338	purple acid phosphatase	IPR004843 (PFAM); IPR024927 (PIR); G3DSA:3.60.21.10 (GENE3D), PTHR10161 (PANTHER), PTHR10161:SF8 (PANTHER), SSF56300 (SUPERFAMILY)	EC:3.1.3.2		IMGA|Medtr5g014240.1	2.1042	ent-kaurenoic acid oxidase 2	IPR001128 (PRINTS); IPR002401 (PRINTS); IPR017972 (PROSITE); PTHR24286 (PANTHER), PTHR24286:SF12 (PANTHER)	-
IMGA|Medtr8g100000.1	3.02779	dual specificity protein phosphatase family protein	IPR000340 (PFAM); IPR000387 (PROFILE); IPR000403 (G3DSA:1.10.1070.GENE3D); IPR011009 (SUPERFAMILY); IPR015275 (PFAM); IPR015880 (SMART); IPR020422 (SMART); IPR024950 (PANTHER); G3DSA:3.90.190.10 (GENE3D), PTHR10159:SF168 (PANTHER), SSF52799 (SUPERFAMILY)	EC:3.1.3.48; EC:3.5.4.26; EC:2.7.1.0; EC:1.1.1.193; EC:2.4.1.1		IMGA|Medtr7g098150.1	2.10278	peptide transporter ptr3-a	IPR000109 (PANTHER); IPR016196 (SUPERFAMILY); G3DSA:1.20.1250.20 (GENE3D), PTHR11654:SF37 (PANTHER)	-
IMGA|Medtr1g011800.1	3.02484	at5g25460 f18g18_200	IPR006946 (PFAM); PTHR31265 (PANTHER), PTHR31265:SF0 (PANTHER)	-		IMGA|Medtr2g102030.1	2.10165	uncharacterized protein	IPR005061 (PFAM); PTHR12161 (PANTHER)
IMGA|Medtr4g076050.1	3.02381	ser thr protein kinase	no IPS match	EC:2.7.10.0		IMGA|Medtr4g052040.1	2.09948	Ovate protein family	IPR006458 (PFAM); PS51257 (PROFILE)	-
IMGA|Medtr2g044920.2	3.02283	50s ribosomal protein l18	IPR005484 (PFAM); G3DSA:3.30.420.100 (GENE3D), SSF53137 (SUPERFAMILY)	-		IMGA|Medtr5g076170.1	2.09858	protein ndr1-like	IPR004864 (PFAM); PTHR31852 (PANTHER)	-
IMGA|Medtr4g093040.1	3.02009	l-type lectin-domain containing receptor kinase -like	IPR000719 (PFAM); IPR000985 (PROSITE); IPR001220 (PFAM); IPR008271 (PROSITE); IPR008985 (SUPERFAMILY); IPR011009 (SUPERFAMILY); IPR013320 (G3DSA:2.60.120.GENE3D); IPR017441 (PROSITE); IPR019825 (PROSITE); G3DSA:1.10.510.10 (GENE3D), G3DSA:3.30.200.20 (GENE3D), PTHR24420 (PANTHER), PTHR24420:SF30 (PANTHER)	EC:2.7.10.2; EC:2.7.11.22		IMGA|Medtr5g055480.1	2.0983	Glycosyl transferase	IPR003406 (PFAM); PTHR31042 (PANTHER), PTHR31042:SF0 (PANTHER)	-
IMGA|Medtr4g098230.1	3.01525	folic acid binding transferase	IPR012886 (G3DSA:3.30.990.GENE3D); IPR022384 (SUPERFAMILY); PTHR12234 (PANTHER)	-		IMGA|Medtr7g080530.1	2.09477	haloacid dehalogenase-like hydrolase domain-containing protein	IPR006349 (TIGRFAMs); IPR006357 (PFAM); IPR023214 (G3DSA:3.40.50.GENE3D); IPR023215 (G3DSA:3.40.50.GENE3D); PTHR19288 (PANTHER), PTHR19288:SF6 (PANTHER), PF13242 (PFAM)	EC:3.1.3.18; EC:3.1.3.41
IMGA|AC23310944.1	3.01407	f-box protein	no IPS match			IMGA|Medtr4g091150.1	2.09016	reticuline oxidase-like protein	IPR006094 (PFAM); IPR012951 (PFAM); IPR016166 (PROFILE); IPR016168 (G3DSA:3.30.465.GENE3D); PTHR32448 (PANTHER), SignalP-NN(euk) (SIGNALP), tmhmm (TMHMM)	EC:1.1.1.158
IMGA|Medtr7g116610.1	3.00508	protein	no IPS match	-		IMGA|Medtr5g048050.1	2.08894	u-box domain-containing protein	IPR003613 (PFAM); IPR011989 (G3DSA:1.25.10.GENE3D); IPR013083 (G3DSA:3.30.40.GENE3D); IPR016024 (SUPERFAMILY); PTHR22849 (PANTHER), SSF57850 (SUPERFAMILY)	EC:6.3.2.19
IMGA|Medtr3g072390.1	2.99574	universal stress protein family protein	IPR006016 (PFAM); IPR014729 (G3DSA:3.40.50.GENE3D); SSF52402 (SUPERFAMILY)	-		IMGA|Medtr2g038040.2	2.0879	transcription factor bhlh27	IPR011598 (G3DSA:4.10.280.GENE3D); PTHR11514 (PANTHER), PTHR11514:SF11 (PANTHER)	EC:1.3.1.74
IMGA|Medtr4g104350.1	2.99053	dna polymerase iii subunit gamma tau	IPR003593 (SMART); IPR008921 (SUPERFAMILY); IPR012763 (TIGRFAMs); G3DSA:1.10.8.60 (GENE3D), G3DSA:3.40.50.300 (GENE3D), PTHR11669 (PANTHER), PF13177 (PFAM), SSF52540 (SUPERFAMILY)	EC:2.7.7.7; EC:3.6.1.15		IMGA|Medtr1g083440.1	2.08581	dormancy auxin associated protein	IPR008406 (PFAM)	-
IMGA|Medtr5g013530.1	2.99001	protein tify	IPR010399 (PFAM); IPR018467 (PFAM)			IMGA|Medtr7g046720.1	2.08447	hydroquinone glucosyltransferase	IPR002213 (PANTHER); G3DSA:2.60.120.260 (GENE3D), G3DSA:3.40.50.2000 (GENE3D), PTHR11926:SF15 (PANTHER), SSF53756 (SUPERFAMILY)	EC:2.4.1.0
IMGA|Medtr7g089640.1	2.98871	f-box protein at2g32560-like	IPR001810 (PFAM); G3DSA:1.20.1280.50 (GENE3D), PTHR31482 (PANTHER), PTHR31482:SF0 (PANTHER)	-		IMGA|AC23310911.1	2.08007	cytochrome p450	IPR001128 (PRINTS); IPR002401 (PRINTS); IPR017972 (PROSITE); PTHR24298 (PANTHER), PTHR24298:SF0 (PANTHER)	-
IMGA|Medtr6g059410.1	2.98811	kunitz-type trypsin inhibitor-like 2 protein	IPR002160 (PRINTS); IPR011065 (SUPERFAMILY); G3DSA:2.80.10.50 (GENE3D)	-		IMGA|Medtr1g096030.1	2.07851	gras family transcription factor	IPR005202 (PFAM); PTHR31636 (PANTHER)	-
IMGA|Medtr6g070950.1	2.98619	cell division cycle-associated 7-like protein	IPR018866 (PFAM)	-		IMGA|Medtr3g077600.1	2.0763	cellulase-like partial	IPR012341 (G3DSA:1.50.10.GENE3D)	EC:3.2.1.4
IMGA|Medtr5g091030.1	2.9842	anaphase-promoting complex subunit	PTHR12830 (PANTHER), PTHR12830:SF5 (PANTHER)	-		IMGA|Medtr3g057220.1	2.07564	(+)-neomenthol dehydrogenase	IPR002198 (PRINTS); IPR002347 (PRINTS); IPR016040 (G3DSA:3.40.50.GENE3D); PTHR24322 (PANTHER), PTHR24322:SF58 (PANTHER), SSF51735 (SUPERFAMILY)	EC:1.1.1.0
IMGA|Medtr3g092670.1	2.97984	double-strand telomere binding protein 1	no IPS match	-		IMGA|Medtr6g023120.1	2.07281	18x5-like protein	no IPS match	-
IMGA|Medtr4g036410.1	2.97926	ripening-related protein	IPR009009 (SUPERFAMILY); IPR014733 (G3DSA:2.40.40.GENE3D)	EC:3.6.1.0		IMGA|Medtr1g101360.1	2.06894	protease inhibitor seed storage lipid transfer protein family protein	IPR013770 (G3DSA:1.10.110.GENE3D); IPR016140 (PFAM)	-
IMGA|Medtr5g016520.1	2.97331	microtubule-associated protein rp eb family member 1-like	IPR001715 (G3DSA:1.10.418.GENE3D); IPR004953 (PFAM); PTHR10623 (PANTHER), PTHR10623:SF6 (PANTHER), SSF140612 (SUPERFAMILY)	-		IMGA|Medtr2g097390.1	2.06808	gras family transcription factor	IPR001852 (PFAM); IPR005202 (PFAM); PTHR31636 (PANTHER)	-
IMGA|Medtr4g124910.1	2.97316	20 kda chaperonin	IPR011032 (SUPERFAMILY); IPR017416 (PIR); IPR018369 (PROSITE); IPR020818 (PRINTS); PTHR10772:SF0 (PANTHER)	-		IMGA|Medtr5g019050.1	2.06495	wall-associated receptor kinase-like protein	IPR000719 (PFAM); IPR002482 (SMART); IPR011009 (SUPERFAMILY); IPR018392 (PFAM); G3DSA:1.10.510.10 (GENE3D), G3DSA:3.10.350.10 (GENE3D), G3DSA:3.30.200.20 (GENE3D), PTHR24420 (PANTHER), PTHR24420:SF212 (PANTHER)	EC:2.7.10.1
IMGA|Medtr5g045470.1	2.97053	trypsin inhibitor	IPR000864 (PRODOM)	-		IMGA|Medtr6g088280.1	2.06126	uncharacterized protein	no IPS match
IMGA|Medtr2g018630.1	2.97011	serine carboxypeptidase	IPR001563 (PRINTS); G3DSA:3.40.50.1820 (GENE3D), PTHR11802:SF7 (PANTHER), SSF53474 (SUPERFAMILY)	EC:3.4.16.0; EC:2.3.1.92		IMGA|Medtr4g078630.1	2.05757	alcohol dehydrogenase	IPR002198 (PRINTS); IPR002347 (PRINTS); IPR016040 (G3DSA:3.40.50.GENE3D); IPR020904 (PROSITE); PTHR24322 (PANTHER), PF13561 (PFAM), SSF51735 (SUPERFAMILY)	EC:1.1.1.100
IMGA|Medtr1g013800.1	2.96682	formin-like protein 18	IPR003104 (SMART); IPR008973 (SUPERFAMILY); IPR014020 (PFAM); IPR015425 (PFAM); G3DSA:2.60.40.1110 (GENE3D), PTHR23213 (PANTHER), PTHR23213:SF18 (PANTHER), SSF52799 (SUPERFAMILY)	-		IMGA|Medtr7g012040.1	2.05583	isoliquiritigenin 2 -o-methyltransferase	IPR001077 (PFAM); IPR011991 (G3DSA:1.10.10.GENE3D); IPR012967 (PFAM); IPR016461 (PIR); G3DSA:3.40.50.150 (GENE3D), PTHR11746 (PANTHER), PTHR11746:SF53 (PANTHER), SSF46785 (SUPERFAMILY), SSF53335 (SUPERFAMILY)	EC:2.1.1.65; EC:2.1.1.154
IMGA|Medtr5g066060.3	2.96606	carbonic anhydrase	IPR001765 (G3DSA:3.40.1050.GENE3D); PTHR11002:SF1 (PANTHER)	EC:4.2.1.1		IMGA|Medtr5g025690.1	2.05519	calcium-binding protein cml42	IPR002048 (SMART); IPR011992 (G3DSA:1.10.238.GENE3D); IPR018247 (PROSITE); IPR018249 (PROFILE); PTHR10891 (PANTHER), PTHR10891:SF137 (PANTHER), PF13499 (PFAM), SSF47473 (SUPERFAMILY)	-
IMGA|Medtr7g085180.1	2.96184	apyrase-like protein	IPR000407 (PANTHER); PTHR11782:SF8 (PANTHER), SignalP-NN(euk) (SIGNALP), tmhmm (TMHMM)	EC:3.6.1.15		IMGA|Medtr2g019160.1	2.05353	protein tify 5a	IPR008480 (PFAM)	-
IMGA|Medtr5g082750.1	2.95964	leucoanthocyanidin dioxygenase	IPR002283 (PRINTS); IPR005123 (PFAM); IPR026992 (PFAM); G3DSA:2.60.120.330 (GENE3D), PTHR10209 (PANTHER), PTHR10209:SF55 (PANTHER), SSF51197 (SUPERFAMILY)	EC:1.14.11.0; EC:1.13.11.0		IMGA|Medtr6g012100.1	2.05184	quinone oxidoreductase-like protein	PF13602 (PFAM)	EC:1.6.5.5
IMGA|AC23310925.1	2.95732	cytochrome p450	IPR001128 (G3DSA:1.10.630.GENE3D); IPR002401 (PRINTS); PTHR24298 (PANTHER)	-		IMGA|Medtr7g012020.1	2.04843	isoliquiritigenin 2 -o-methyltransferase	IPR001077 (PFAM); IPR011991 (G3DSA:1.10.10.GENE3D); IPR012967 (PFAM); IPR016461 (PIR); G3DSA:3.40.50.150 (GENE3D), PTHR11746 (PANTHER), PTHR11746:SF53 (PANTHER), SSF46785 (SUPERFAMILY), SSF53335 (SUPERFAMILY)	EC:2.1.1.65; EC:2.1.1.154
IMGA|Medtr2g104380.1	2.95594	serine-rich protein	no IPS match			IMGA|Medtr5g079980.1	2.04652	receptor-like protein kinase	IPR001611 (PFAM); IPR003609 (PROFILE); IPR013210 (PFAM); IPR013227 (PFAM); PR00019 (PRINTS), G3DSA:3.80.10.10 (GENE3D), PTHR24420 (PANTHER), PTHR24420:SF480 (PANTHER), PF13504 (PFAM), PF13516 (PFAM), PF13855 (PFAM), SSF52047 (SUPERFAMILY), SSF52058 (SUPERFAMILY)	-
IMGA|AC23365549.1	2.95545	tubby-like protein	IPR000007 (PRINTS); IPR025659 (SUPERFAMILY); PTHR16517 (PANTHER), PTHR16517:SF7 (PANTHER)	-		IMGA|Medtr1g086530.1	2.04425	myb transcription factor	IPR001005 (PFAM); IPR009057 (G3DSA:1.10.10.GENE3D); IPR017930 (PROFILE); PTHR10641 (PANTHER), PTHR10641:SF199 (PANTHER)	-
IMGA|Medtr5g017700.1	2.94827	nodulation protein h-like	IPR000863 (PFAM); G3DSA:3.40.50.300 (GENE3D), PTHR32175 (PANTHER), PTHR32175:SF0 (PANTHER), SSF52540 (SUPERFAMILY)	EC:2.8.2.0		IMGA|Medtr4g090840.1	2.04423	isoflavone-7-o-methyltransferase	IPR001077 (PFAM); IPR011991 (G3DSA:1.10.10.GENE3D); IPR012967 (PFAM); IPR016461 (PIR); G3DSA:3.40.50.150 (GENE3D), PTHR11746 (PANTHER), PTHR11746:SF53 (PANTHER), SSF46785 (SUPERFAMILY), SSF53335 (SUPERFAMILY)	EC:2.1.1.150
IMGA|Medtr5g012680.1	2.94783	metalloendoproteinase 1	IPR001818 (PFAM); IPR002477 (PFAM); IPR006026 (SMART); IPR021190 (PRINTS); IPR024079 (G3DSA:3.40.390.GENE3D); PTHR10201 (PANTHER), PTHR10201:SF15 (PANTHER), SSF55486 (SUPERFAMILY)	EC:3.4.24.0		IMGA|Medtr5g037950.1	2.0425	thioredoxin h2	IPR005746 (PRINTS); IPR012336 (G3DSA:3.40.30.GENE3D); IPR013766 (PFAM); IPR017937 (PROSITE); PTHR10438:SF50 (PANTHER)	-
IMGA|Medtr7g080950.1	2.9472	udp-glucose glucosyltransferase	IPR002213 (PANTHER); G3DSA:3.40.50.2000 (GENE3D), PTHR11926:SF15 (PANTHER), SSF53756 (SUPERFAMILY)	EC:2.4.1.121		IMGA|Medtr4g038440.3	2.03999	caffeic acid 3-o-methyltransferase	IPR001077 (PFAM); IPR011991 (G3DSA:1.10.10.GENE3D); IPR012967 (PFAM); G3DSA:3.40.50.150 (GENE3D), PTHR11746 (PANTHER), PTHR11746:SF53 (PANTHER), SSF46785 (SUPERFAMILY), SSF53335 (SUPERFAMILY)	-
IMGA|Medtr2g036500.1	2.94704	g-type lectin s-receptor-like serine threonine-protein kinase at1g34300-like	IPR000719 (PROFILE); IPR001245 (PFAM); IPR008271 (PROSITE); IPR011009 (SUPERFAMILY); IPR017441 (PROSITE); G3DSA:1.10.510.10 (GENE3D), G3DSA:3.30.200.20 (GENE3D), PTHR24420 (PANTHER), PTHR24420:SF224 (PANTHER)	EC:2.7.11.18		IMGA|Medtr5g056160.1	2.03757	endonuclease 2-like	IPR003154 (PFAM); IPR008947 (G3DSA:1.10.575.GENE3D); PTHR32188 (PANTHER)	-
IMGA|Medtr8g103190.1	2.94557	u-box domain-containing protein	IPR001680 (PFAM); IPR003613 (PFAM); IPR011989 (G3DSA:1.25.10.GENE3D); IPR013083 (G3DSA:3.30.40.GENE3D); IPR015943 (G3DSA:2.130.10.GENE3D); IPR016024 (SUPERFAMILY); IPR017986 (PROFILE); PTHR22844 (PANTHER), SSF57850 (SUPERFAMILY)	EC:6.3.2.19		IMGA|Medtr8g014900.1	2.03586	protein chup1	PTHR31342 (PANTHER), PTHR31342:SF0 (PANTHER)	-
IMGA|Medtr4g005730.2	2.9375	protein kinase domain-containing protein	no IPS match	EC:2.7.10.0; EC:2.7.11.25		IMGA|Medtr7g012350.1	2.03543	ripening-related protein	IPR009009 (SUPERFAMILY); IPR012961 (PFAM)	EC:3.6.1.0
IMGA|Medtr5g070880.1	2.93534	alternative oxidase	IPR002680 (PIR); PTHR31803 (PANTHER), PTHR31803:SF0 (PANTHER)	-		IMGA|Medtr1g100800.1	2.03209	at5g52420 k24m7_17	no IPS match	-
IMGA|Medtr8g023390.1	2.93528	protein	no IPS match	EC:2.7.7.49; EC:6.3.2.0; EC:3.1.1.3		IMGA|Medtr2g087080.1	2.02651	harpin-induced 1	IPR004864 (PFAM); SignalP-NN(euk) (SIGNALP), tmhmm (TMHMM)	-
IMGA|Medtr5g009410.1	2.93286	ethylene-responsive transcription factor erf061	IPR001471 (PRINTS); IPR016177 (SUPERFAMILY); PTHR31657 (PANTHER), PTHR31657:SF0 (PANTHER)	-		IMGA|Medtr3g070860.1	2.02326	flavonol synthase/flavanone 3-hydroxylase-like	IPR002283 (PRINTS); IPR005123 (PFAM); IPR026992 (PFAM); G3DSA:2.60.120.330 (GENE3D), PTHR10209 (PANTHER), PTHR10209:SF55 (PANTHER), SSF51197 (SUPERFAMILY)	EC:1.13.11.0; EC:1.14.11.19
IMGA|Medtr7g089670.1	2.9328	f-box protein	IPR001810 (PFAM); G3DSA:1.20.1280.50 (GENE3D), PTHR31482 (PANTHER), PTHR31482:SF0 (PANTHER)			IMGA|Medtr1g086510.1	2.01998	myb-like transcription factor	IPR001005 (PFAM); IPR009057 (G3DSA:1.10.10.GENE3D); IPR017930 (PROFILE); PTHR10641 (PANTHER), PTHR10641:SF199 (PANTHER)	-
IMGA|Medtr2g014170.1	2.9325	dof zinc finger protein	IPR003851 (PRODOM); PTHR31992 (PANTHER), PTHR31992:SF0 (PANTHER)	-		IMGA|Medtr4g081640.1	2.01982	g-type lectin s-receptor-like serine threonine-protein kinase at4g27290-like	IPR000719 (PROFILE); IPR000858 (PFAM); IPR001245 (PFAM); IPR001480 (G3DSA:2.90.10.GENE3D); IPR003609 (SMART); IPR008271 (PROSITE); IPR011009 (SUPERFAMILY); IPR013227 (PFAM); IPR017441 (PROSITE); G3DSA:1.10.510.10 (GENE3D), G3DSA:3.30.200.20 (GENE3D), PTHR24420 (PANTHER), PTHR24420:SF126 (PANTHER)	EC:2.7.11.0
IMGA|Medtr1g073180.1	2.92906	4-coumarate-coa ligase	IPR000873 (PFAM); IPR020845 (PROSITE); IPR025110 (PFAM); G3DSA:2.30.38.10 (GENE3D), G3DSA:3.30.300.30 (GENE3D), G3DSA:3.40.50.980 (GENE3D), PTHR24096 (PANTHER), PTHR24096:SF16 (PANTHER), SSF56801 (SUPERFAMILY)	EC:2.3.1.86; EC:1.13.12.7		IMGA|Medtr8g038220.2	2.01812	annexin-like protein	IPR001464 (PRINTS); IPR009118 (PRINTS); IPR018252 (PROSITE); IPR018502 (G3DSA:1.10.220.GENE3D)	-
IMGA|Medtr1g073170.1	2.92906	myb transcription factor	IPR001005 (PFAM); IPR009057 (G3DSA:1.10.10.GENE3D); IPR017930 (PROFILE); PTHR10641 (PANTHER), PTHR10641:SF199 (PANTHER)	-		IMGA|Medtr3g031650.2	2.01755	dihydroflavonol reductase	IPR001509 (PFAM); IPR016040 (G3DSA:3.40.50.GENE3D); PTHR10366 (PANTHER), PTHR10366:SF9 (PANTHER), SSF51735 (SUPERFAMILY)	EC:1.2.1.44; EC:1.1.1.219
IMGA|Medtr7g011060.1	2.92563	alpha-expansin 5	IPR002963 (PRINTS); IPR007112 (SMART); IPR007117 (G3DSA:2.60.40.GENE3D); IPR007118 (PRINTS); IPR009009 (PFAM); IPR014733 (G3DSA:2.40.40.GENE3D); PTHR31867 (PANTHER), PTHR31867:SF0 (PANTHER)	-		IMGA|Medtr1g021590.1	2.01744	protein	IPR001680 (PFAM); IPR015943 (G3DSA:2.130.10.GENE3D); IPR017986 (PROFILE); IPR020472 (PRINTS); PTHR22844 (PANTHER)	EC:2.7.11.7
IMGA|Medtr5g009210.1	2.92018	ring finger protein	IPR001841 (PFAM); IPR013083 (G3DSA:3.30.40.GENE3D); PTHR14155 (PANTHER), SSF57850 (SUPERFAMILY)	-		IMGA|Medtr1g031580.1	2.00714	kinase r-like protein	IPR000719 (PROFILE); IPR001245 (PFAM); IPR008271 (PROSITE); IPR011009 (SUPERFAMILY); IPR017441 (PROSITE); IPR025287 (PFAM); G3DSA:1.10.510.10 (GENE3D), G3DSA:3.30.200.20 (GENE3D), PTHR24420 (PANTHER), PTHR24420:SF368 (PANTHER)	EC:2.7.11.0
IMGA|Medtr1g093150.1	2.91855	hypothetical protein	no IPS match	EC:6.3.2.19		IMGA|Medtr2g088610.1	2.00647	plant cell wall protein 88	IPR004864 (PFAM)	-
IMGA|Medtr8g022270.1	2.91792	abc transporter b family member 19-like	IPR001140 (PFAM); IPR003439 (PFAM); IPR003593 (SMART); IPR011527 (SUPERFAMILY); IPR017871 (PROSITE); IPR017940 (PROFILE); G3DSA:1.20.1560.10 (GENE3D), G3DSA:3.40.50.300 (GENE3D), PTHR24221 (PANTHER), PTHR24221:SF24 (PANTHER), SSF52540 (SUPERFAMILY)	EC:3.6.3.31; EC:3.6.3.44		IMGA|Medtr5g064990.1	2.00511	ring-h2 finger protein atl11-like	IPR001841 (PFAM); IPR013083 (G3DSA:3.30.40.GENE3D); PTHR22764 (PANTHER), PTHR22764:SF10 (PANTHER), SSF57850 (SUPERFAMILY)	EC:6.3.2.19
IMGA|Medtr3g087050.1	2.91574	monoacylglycerol lipase abhd6	IPR000073 (PRINTS); IPR000639 (PRINTS); G3DSA:3.40.50.1820 (GENE3D), PTHR10992 (PANTHER), PTHR10992:SF163 (PANTHER), PF12697 (PFAM), SSF53474 (SUPERFAMILY)	-		IMGA|Medtr1g101250.1	2.00338	receptor-like protein kinase	IPR001611 (PFAM); IPR003591 (SMART); IPR013210 (PFAM); PR00019 (PRINTS), G3DSA:3.80.10.10 (GENE3D), PTHR24420 (PANTHER), PF13855 (PFAM), SignalP-NN(euk) (SIGNALP), tmhmm (TMHMM), SSF52047 (SUPERFAMILY)	-
IMGA|Medtr1g019040.1	2.91408	protein	IPR003877 (PFAM)	-		IMGA|Medtr4g094210.1	2.00246	metacaspase-1	IPR011600 (PFAM); G3DSA:3.40.50.1460 (GENE3D), PTHR31773 (PANTHER)	EC:3.4.22.0
IMGA|Medtr7g079970.2	2.91258	tyrosine specific protein phosphatase family protein	IPR004861 (PFAM); IPR020428 (PRINTS); G3DSA:3.90.190.10 (GENE3D), PTHR31126 (PANTHER), PTHR31126:SF0 (PANTHER), SSF52799 (SUPERFAMILY)	EC:3.1.3.48		IMGA|Medtr3g082250.1	2.00238	atfp4-like protein	PTHR22814 (PANTHER), PTHR22814:SF34 (PANTHER)	-
IMGA|Medtr7g016630.1	2.91252	mads-box protein	IPR002100 (PRINTS); IPR002487 (PFAM); PTHR11945 (PANTHER), PTHR11945:SF19 (PANTHER)	-		IMGA|Medtr3g034410.1	2.00233	brix domain-containing protein	no IPS match	-
IMGA|Medtr4g097260.1	2.90815	protein	no IPS match			IMGA|Medtr2g030100.1	-2.00752	protein	IPR010264 (PFAM)	-
IMGA|Medtr1g082290.1	2.90596	histidine phosphotransfer protein	IPR008207 (G3DSA:1.20.120.GENE3D)	EC:1.3.1.74		IMGA|Medtr8g020590.1	-2.01064	germin-like protein	IPR001929 (PRINTS); IPR006045 (PFAM); IPR011051 (SUPERFAMILY); IPR014710 (G3DSA:2.60.120.GENE3D); IPR019780 (PROSITE); PTHR31238 (PANTHER)	EC:1.2.3.4; EC:1.1.1.271
IMGA|Medtr5g032660.1	2.90378	ovarian cancer-associated gene 2 protein	IPR005645 (PFAM); G3DSA:3.40.50.1820 (GENE3D), PTHR22778 (PANTHER), SSF53474 (SUPERFAMILY)	-		IMGA|Medtr7g065510.1	-2.03522	hypothetical protein	no IPS match
IMGA|Medtr7g014730.1	2.90376	isoflavonoid malonyl transferase	IPR023213 (G3DSA:3.30.559.GENE3D); PTHR31625 (PANTHER), PTHR31625:SF0 (PANTHER)	EC:2.3.1.153		IMGA|Medtr4g023730.1	-2.03706	protein	IPR001509 (PFAM); IPR016040 (G3DSA:3.40.50.GENE3D); PTHR10366 (PANTHER), PTHR10366:SF9 (PANTHER), SSF51735 (SUPERFAMILY)	-
IMGA|Medtr3g083580.1	2.90254	glucan endo- -beta-glucosidase 4-like	IPR000490 (PFAM); IPR012946 (PFAM); IPR013781 (G3DSA:3.20.20.GENE3D); IPR017853 (SUPERFAMILY); PTHR32227 (PANTHER), PTHR32227:SF30 (PANTHER)	EC:3.2.1.0		IMGA|Medtr1g088640.2	-2.05736	universal stress protein	IPR006015 (PRINTS); IPR006016 (PFAM); IPR014729 (G3DSA:3.40.50.GENE3D); PTHR31964 (PANTHER), PTHR31964:SF0 (PANTHER), SSF52402 (SUPERFAMILY)	-
IMGA|Medtr1g021740.1	2.89976	antimicrobial extrusion protein	IPR002528 (PFAM); PTHR11206 (PANTHER), PTHR11206:SF21 (PANTHER)	-		IMGA|Medtr8g037620.1	-2.06271	protein	IPR004158 (PFAM); PTHR31549 (PANTHER)	-
IMGA|Medtr5g036480.1	2.898	two-component response regulator arr3	IPR001789 (PFAM); IPR011006 (SUPERFAMILY); G3DSA:3.40.50.2300 (GENE3D), PTHR26402 (PANTHER), PTHR26402:SF256 (PANTHER)	EC:2.7.11.0		IMGA|Medtr7g012050.1	-2.06809	atp binding protein	no IPS match	EC:2.7.11.23
IMGA|Medtr4g064750.3	2.8975	protein plastid transcriptionally active 16	IPR016040 (G3DSA:3.40.50.GENE3D); PTHR14194 (PANTHER), PTHR14194:SF18 (PANTHER), SSF51735 (SUPERFAMILY)	-		IMGA|Medtr7g079310.1	-2.0741	subtilisin-like protease	IPR000209 (G3DSA:3.40.50.GENE3D); IPR003137 (PFAM); IPR010259 (PFAM); IPR015500 (PRINTS); IPR023828 (PROSITE); PTHR10795:SF17 (PANTHER), SignalP-NN(euk) (SIGNALP), tmhmm (TMHMM)	EC:3.4.21.0
IMGA|Medtr7g076540.1	2.89699	polyprotein	no IPS match	-		IMGA|AC2336608.1	-2.09199	trans-cinnamate 4-monooxygenase	IPR001128 (PRINTS); IPR002401 (PRINTS); IPR017972 (PROSITE); PTHR24298 (PANTHER)	EC:1.14.13.11
IMGA|Medtr6g083920.1	2.8945	protein	IPR012438 (PFAM)	-		IMGA|Medtr8g009560.1	-2.0927	protein wax2	IPR006694 (PFAM); IPR021940 (PFAM); PTHR11863 (PANTHER), PTHR11863:SF1 (PANTHER)	-
IMGA|AC23365624.1	2.89367	atp-dependent dna helicase q4	IPR001650 (PFAM); IPR003409 (PFAM); G3DSA:2.20.110.10 (GENE3D), G3DSA:3.40.50.1820 (GENE3D), G3DSA:3.40.50.300 (GENE3D), PTHR13710 (PANTHER), PTHR13710:SF1 (PANTHER), SSF52540 (SUPERFAMILY), SSF53474 (SUPERFAMILY), SSF82185 (SUPERFAMILY)	-		IMGA|Medtr7g024930.1	-2.0989	protein binding	IPR004146 (PFAM); IPR011424 (PFAM); G3DSA:3.30.60.20 (GENE3D), SSF57889 (SUPERFAMILY)	EC:1.8.1.8
IMGA|Medtr8g036640.1	2.8926	e3 ubiquitin ligase big brother	IPR001841 (PFAM); IPR013083 (G3DSA:3.30.40.GENE3D); PTHR14155 (PANTHER), PTHR14155:SF16 (PANTHER), SSF57850 (SUPERFAMILY)	EC:6.3.2.19		IMGA|Medtr5g028610.1	-2.10043	cc-nbs-lrr resistance protein	IPR000767 (PRINTS); IPR001611 (PROFILE); IPR002182 (PFAM); G3DSA:3.80.10.10 (GENE3D), PTHR23155 (PANTHER), PF13855 (PFAM), SSF52058 (SUPERFAMILY), SSF52540 (SUPERFAMILY)	-
IMGA|Medtr5g095710.1	2.88879	vernalization insensitive 3	no IPS match	-		IMGA|Medtr4g124720.1	-2.11876	ribosomal protein l2	IPR012340 (G3DSA:2.40.50.GENE3D)	-
IMGA|Medtr5g009200.1	2.88524	ring finger protein	IPR001841 (PFAM); IPR013083 (G3DSA:3.30.40.GENE3D); PTHR14155 (PANTHER), SSF57850 (SUPERFAMILY)	-		IMGA|Medtr5g074760.1	-2.11923	cationic peroxidase 1-like	IPR000823 (PRINTS); IPR002016 (PRINTS); IPR010255 (SUPERFAMILY); IPR019793 (PROSITE); IPR019794 (PROSITE); G3DSA:1.10.420.10 (GENE3D), G3DSA:1.10.520.10 (GENE3D), PTHR31388 (PANTHER), PTHR31388:SF0 (PANTHER)	EC:1.11.1.7
IMGA|Medtr8g069400.1	2.88147	glycosyltransferase-like protein	IPR003388 (PANTHER); IPR005069 (PFAM); PTHR10994:SF2 (PANTHER)	-		IMGA|Medtr1g012710.1	-2.12484	14 kda proline-rich protein	IPR013770 (G3DSA:1.10.110.GENE3D); IPR016140 (PFAM); PTHR31731 (PANTHER)	-
IMGA|Medtr4g083680.1	2.87819	lob domain-containing protein 4-like	IPR004883 (PFAM); PTHR31301 (PANTHER)	-		IMGA|Medtr2g093230.1	-2.13734	gex1_arath ame: full=protein gamete expressed 1 flags: precursor	no IPS match	-
IMGA|Medtr4g036220.1	2.87457	apyrase	IPR000407 (PANTHER); PTHR11782:SF8 (PANTHER)	EC:3.6.1.15		IMGA|Medtr2g030460.1	-2.19042	19 protein	IPR011692 (PFAM)	-
IMGA|Medtr5g096680.1	2.87147	late embryogenesis abundant hydroxyproline-rich glycoprotein family member	IPR004864 (PFAM)			IMGA|Medtr5g022400.1	-2.19482	mlo-like protein 4-like	IPR004326 (PFAM); PTHR31942 (PANTHER), PTHR31942:SF0 (PANTHER)	-
IMGA|Medtr5g068780.1	2.86265	60s ribosomal protein	IPR000702 (PIR); IPR002359 (PROSITE); IPR020040 (G3DSA:3.90.930.GENE3D); PTHR11655:SF2 (PANTHER)	-		IMGA|Medtr4g128770.1	-2.20048	pathogenesis-related protein	IPR001283 (PRINTS); IPR002413 (PRINTS); IPR014044 (G3DSA:3.40.33.GENE3D); IPR018244 (PROSITE); PTHR10334:SF7 (PANTHER)	-
IMGA|AC233685103.1	2.85513	at2g46850-like partial	IPR000719 (PROFILE); IPR001245 (PFAM); IPR011009 (SUPERFAMILY); G3DSA:1.10.510.10 (GENE3D), G3DSA:3.30.200.20 (GENE3D), PTHR24420 (PANTHER), PTHR24420:SF207 (PANTHER)	EC:2.7.10.0; EC:2.7.11.0		IMGA|Medtr2g085370.1	-2.20083	protein	IPR006969 (PFAM)	-
IMGA|Medtr3g116440.1	2.85431	organ-specific protein s2	IPR024489 (PRODOM)			IMGA|Medtr3g111290.1	-2.20578	transcription factor bhlh93-like	IPR011598 (G3DSA:4.10.280.GENE3D); PTHR31945 (PANTHER), PTHR31945:SF0 (PANTHER)	-
IMGA|Medtr7g117280.1	2.85086	lipase class 3 family protein	IPR002921 (PFAM); G3DSA:3.40.50.1820 (GENE3D), PTHR31073 (PANTHER), PS00120 (PROSITE), SSF53474 (SUPERFAMILY)	EC:3.1.1.3		IMGA|Medtr6g036620.1	-2.241	albumin	IPR012512 (PFAM)	-
IMGA|Medtr2g097900.2	2.84801	mate efflux family protein	IPR002528 (PFAM); PTHR11206 (PANTHER), PTHR11206:SF47 (PANTHER)	-		IMGA|Medtr7g030070.1	-2.25553	leucine rich repeat receptor	IPR000719 (PROFILE); IPR001245 (PFAM); IPR001611 (PFAM); IPR011009 (SUPERFAMILY); IPR013210 (PFAM); G3DSA:1.10.510.10 (GENE3D), G3DSA:3.30.200.20 (GENE3D), G3DSA:3.80.10.10 (GENE3D), PTHR24420 (PANTHER), SSF52058 (SUPERFAMILY)	EC:2.7.11.0
IMGA|Medtr4g070570.1	2.84789	hypothetical protein	IPR004320 (PFAM)			IMGA|Medtr5g074600.1	-2.25712	o-methyltransferase	IPR001077 (PFAM); IPR011991 (G3DSA:1.10.10.GENE3D); IPR012967 (PFAM); IPR016461 (PIR); G3DSA:3.40.50.150 (GENE3D), PTHR11746 (PANTHER), PTHR11746:SF53 (PANTHER), SSF46785 (SUPERFAMILY), SSF53335 (SUPERFAMILY)	EC:2.1.1.6; EC:2.1.1.146
IMGA|Medtr1g097890.1	2.8477	s-adenosylmethionine mitochondrial carrier protein	IPR002067 (PRINTS); IPR018108 (PFAM); IPR023395 (G3DSA:1.50.40.GENE3D); PTHR24089 (PANTHER), PTHR24089:SF23 (PANTHER)	-		IMGA|Medtr5g077710.1	-2.27752	protein	IPR004159 (PFAM); G3DSA:3.40.50.150 (GENE3D), PTHR31106 (PANTHER), SSF53335 (SUPERFAMILY)	EC:2.1.1.0
IMGA|Medtr4g008920.1	2.84588	transcription factor bhlh25	IPR011598 (G3DSA:4.10.280.GENE3D)	EC:1.3.1.74; EC:3.4.21.0		IMGA|Medtr1g079760.1	-2.28229	ammonium transporter	IPR001905 (PANTHER); IPR018047 (PROSITE); IPR019495 (PFAM); IPR022967 (SMART); IPR024041 (G3DSA:1.10.3430.GENE3D); IPR025721 (PFAM); PTHR11730:SF8 (PANTHER)	-
IMGA|Medtr7g083060.1	2.84256	metal ion binding protein	IPR006121 (PFAM); G3DSA:3.30.70.100 (GENE3D), PTHR22814 (PANTHER), PTHR22814:SF32 (PANTHER)	-		IMGA|Medtr6g018270.1	-2.30433	lob domain-containing protein 41-like	IPR004883 (PFAM); IPR017414 (PIR); PTHR31304 (PANTHER)	-
IMGA|Medtr4g082590.1	2.84123	hypothetical protein	IPR005134 (PFAM); PTHR31721 (PANTHER)	-		IMGA|Medtr7g090410.1	-2.308	transcription factor org2	IPR011598 (G3DSA:4.10.280.GENE3D); IPR015660 (PANTHER); PTHR13935:SF2 (PANTHER)	-
IMGA|Medtr5g037250.1	2.83409	transcription factor bpe-like	IPR011598 (G3DSA:4.10.280.GENE3D); PTHR12565 (PANTHER), PTHR12565:SF7 (PANTHER)	-		IMGA|Medtr2g069300.1	-2.31006	1-aminocyclopropane-1-carboxylate oxidase-like protein	IPR005123 (PFAM); IPR026992 (PFAM); G3DSA:2.60.120.330 (GENE3D), PTHR10209 (PANTHER), PTHR10209:SF55 (PANTHER), SSF51197 (SUPERFAMILY)	EC:1.14.11.0
IMGA|Medtr6g023070.1	2.83081	ankyrin repeat-containing	IPR002110 (SMART); IPR020683 (G3DSA:1.25.40.GENE3D); PTHR24148 (PANTHER), PF13857 (PFAM)			IMGA|Medtr5g028370.1	-2.33453	gdsl esterase lipase	G3DSA:3.40.50.1820 (GENE3D), PTHR31479 (PANTHER), PTHR31479:SF0 (PANTHER), SSF53474 (SUPERFAMILY)	EC:3.1.1.3
IMGA|Medtr2g099920.1	2.82605	tir-nbs-lrr resistance protein	IPR000157 (PFAM); IPR000767 (PRINTS); IPR002182 (PFAM); G3DSA:3.40.50.10140 (GENE3D), G3DSA:3.40.50.300 (GENE3D), G3DSA:3.80.10.10 (GENE3D), PTHR11017 (PANTHER), PTHR11017:SF130 (PANTHER), SSF46785 (SUPERFAMILY), SSF52058 (SUPERFAMILY), SSF52540 (SUPERFAMILY)	EC:3.6.1.15		IMGA|Medtr3g104370.1	-2.34415	myb transcription factor	IPR001005 (PFAM); IPR001878 (G3DSA:4.10.60.GENE3D); IPR006447 (TIGRFAMs); IPR009057 (G3DSA:1.10.10.GENE3D); IPR017930 (PROFILE); PTHR31243 (PANTHER)	-
IMGA|Medtr3g046820.1	2.8258	syringolide-induced protein 14-1-1	no IPS match	-		IMGA|Medtr4g113820.1	-2.34552	early nodulin 93 protein	IPR005050 (PRODOM)	-
IMGA|Medtr8g035630.1	2.82104	quinone oxidoreductase-like protein	IPR002085 (PANTHER); IPR011032 (SUPERFAMILY); IPR013154 (PFAM); IPR016040 (G3DSA:3.40.50.GENE3D); G3DSA:3.90.180.10 (GENE3D), PTHR11695:SF34 (PANTHER), PF13602 (PFAM), SSF51735 (SUPERFAMILY)	EC:1.6.5.5		IMGA|Medtr7g102820.1	-2.36178	probable 2-oxoglutarate fe -dependent dioxygenase-like	IPR002283 (PRINTS); IPR005123 (PFAM); IPR026992 (PFAM); G3DSA:2.60.120.330 (GENE3D), PTHR10209 (PANTHER), PTHR10209:SF55 (PANTHER), SSF51197 (SUPERFAMILY)	EC:1.14.11.0; EC:1.13.11.0
IMGA|Medtr2g096540.1	2.81929	zinc finger protein zat11-like	IPR007087 (PROSITE); IPR015880 (SMART); PTHR26374 (PANTHER), PTHR26374:SF121 (PANTHER), PF13912 (PFAM), SSF57667 (SUPERFAMILY)	-		IMGA|Medtr3g117800.1	-2.38231	endo- -beta-xylanase a	IPR001000 (PRINTS); IPR013781 (G3DSA:3.20.20.GENE3D); IPR017853 (SUPERFAMILY); G3DSA:2.60.120.260 (GENE3D), PTHR31490 (PANTHER)	EC:3.2.1.8
IMGA|Medtr8g006270.1	2.81875	hydroquinone glucosyltransferase-like	IPR002213 (PANTHER); G3DSA:3.40.50.2000 (GENE3D), PTHR11926:SF15 (PANTHER), SSF53756 (SUPERFAMILY)	EC:2.4.1.0		IMGA|Medtr2g020590.1	-2.3837	1-deoxy-d-xylulose 5-phosphate synthase	IPR005474 (PROSITE); IPR005475 (PFAM); IPR005476 (PFAM); IPR005477 (PFAM); IPR009014 (SUPERFAMILY); IPR015941 (G3DSA:3.40.50.GENE3D); IPR020826 (PROSITE); G3DSA:3.40.50.970 (GENE3D), PTHR11624 (PANTHER), PTHR11624:SF20 (PANTHER), SSF52518 (SUPERFAMILY)	EC:2.2.1.7
IMGA|Medtr3g047190.1	2.81357	vq motif-containing protein	no IPS match	-		IMGA|Medtr3g104370.2	-2.39665	myb transcription factor	IPR001005 (PFAM); IPR001878 (G3DSA:4.10.60.GENE3D); IPR009057 (G3DSA:1.10.10.GENE3D); IPR017930 (PROFILE); PTHR31243 (PANTHER)	-
IMGA|Medtr3g101350.2	2.81261	uroporphyrinogen-iii synthase	IPR003754 (PFAM); G3DSA:3.40.50.10090 (GENE3D)	EC:4.2.1.75		IMGA|Medtr5g074710.1	-2.42672	cationic peroxidase 1-like	IPR000823 (PRINTS); IPR002016 (PRINTS); IPR010255 (SUPERFAMILY); IPR019793 (PROSITE); IPR019794 (PROSITE); G3DSA:1.10.420.10 (GENE3D), G3DSA:1.10.520.10 (GENE3D), PTHR31388 (PANTHER), PTHR31388:SF0 (PANTHER)	EC:1.11.1.7
IMGA|AC225458101.1	2.80475	cytochrome p450	IPR001128 (PRINTS); IPR002403 (PRINTS); IPR017972 (PROSITE); PTHR24296 (PANTHER), PTHR24296:SF0 (PANTHER)	EC:2.7.7.49; EC:1.14.14.1		IMGA|Medtr6g092620.1	-2.44994	1-aminocyclopropane-1-carboxylate oxidase	IPR005123 (PFAM); IPR026992 (PFAM); G3DSA:2.60.120.330 (GENE3D), PTHR10209 (PANTHER), PTHR10209:SF55 (PANTHER), SSF51197 (SUPERFAMILY)	EC:1.14.11.0; EC:4.2.1.3; EC:1.14.17.4
IMGA|Medtr7g082570.1	2.80269	glutamine amidotransferase-like protein rp404-like	IPR011697 (PFAM); IPR017926 (PROFILE); G3DSA:3.40.50.880 (GENE3D), PTHR11922 (PANTHER), PTHR11922:SF19 (PANTHER), SSF52317 (SUPERFAMILY)	-		IMGA|AC2356671.1	-2.45179	leucine-rich repeat	IPR001611 (PFAM); IPR025875 (PFAM); G3DSA:3.80.10.10 (GENE3D), PTHR24420 (PANTHER), PTHR24420:SF243 (PANTHER), SignalP-NN(euk) (SIGNALP), tmhmm (TMHMM), SSF52058 (SUPERFAMILY)	-
IMGA|Medtr7g108430.1	2.79877	zinc finger protein	IPR007087 (PFAM); IPR013087 (G3DSA:3.30.160.GENE3D); IPR015880 (SMART); IPR022755 (PFAM); PTHR10593 (PANTHER), PTHR10593:SF17 (PANTHER), SSF57667 (SUPERFAMILY)	-		IMGA|Medtr5g084850.1	-2.54058	3 -n-debenzoyl-2 -deoxytaxol n-	IPR003480 (PFAM); IPR023213 (G3DSA:3.30.559.GENE3D); PTHR31623 (PANTHER)	EC:2.3.1.0
IMGA|Medtr7g058640.1	2.79804	vesicle-associated membrane synaptobrevin 7b	IPR001388 (PRINTS); IPR010908 (G3DSA:3.30.450.GENE3D); IPR011012 (SUPERFAMILY); G3DSA:1.20.5.110 (GENE3D), PTHR21136 (PANTHER), PTHR21136:SF8 (PANTHER)	-		IMGA|Medtr4g098850.1	-2.54517	type i inositol- -trisphosphate 5-phosphatase 2-like	IPR000300 (SMART); IPR005135 (PFAM); G3DSA:3.60.10.10 (GENE3D), PTHR11200 (PANTHER), PTHR11200:SF29 (PANTHER)	EC:3.1.3.56
IMGA|Medtr3g085750.1	2.79688	dna polymerase alpha subunit b	IPR007185 (PFAM); IPR013627 (PFAM); IPR016722 (PIR); PTHR23061 (PANTHER), PTHR23061:SF17 (PANTHER)	EC:2.7.7.7		IMGA|Medtr5g074700.1	-2.58127	peroxidase	IPR000823 (PRINTS); IPR002016 (PRINTS); IPR010255 (SUPERFAMILY); IPR019793 (PROSITE); G3DSA:1.10.420.10 (GENE3D), G3DSA:1.10.520.10 (GENE3D), PTHR31388 (PANTHER), PTHR31388:SF0 (PANTHER)	EC:1.11.1.7
IMGA|Medtr8g014520.1	2.79229	auxin-responsive protein iaa18	IPR003311 (PFAM); IPR011525 (PROFILE); PTHR31211 (PANTHER), PTHR31211:SF0 (PANTHER), SSF54277 (SUPERFAMILY)	EC:3.1.3.4; EC:3.1.3.2		IMGA|Medtr4g059900.1	-2.66008	ccp	IPR009810 (PFAM)	-
IMGA|Medtr3g014650.1	2.7861	phosphatidylinositol-4-phosphate 5-kinase	IPR002498 (PFAM); IPR003409 (PFAM); IPR016034 (SMART); IPR017163 (PIR); IPR023610 (PANTHER); G3DSA:2.20.110.10 (GENE3D), G3DSA:3.30.800.10 (GENE3D), G3DSA:3.30.810.10 (GENE3D), PTHR23086:SF6 (PANTHER), SSF56104 (SUPERFAMILY), SSF82185 (SUPERFAMILY)	EC:2.7.1.68		IMGA|Medtr1g062110.2	-2.66521	-oxoglutarate 3-dioxygenase	IPR002283 (PRINTS); IPR005123 (PFAM); IPR026992 (PFAM); G3DSA:2.60.120.330 (GENE3D), PTHR10209 (PANTHER), PTHR10209:SF55 (PANTHER), SSF51197 (SUPERFAMILY)	EC:1.14.11.23; EC:1.13.11.0
IMGA|Medtr5g015600.1	2.78528	condensin-2 complex subunit g2	IPR006912 (PFAM); IPR011989 (G3DSA:1.25.10.GENE3D); IPR016024 (SUPERFAMILY); IPR024741 (PFAM); PTHR32203 (PANTHER), PTHR32203:SF1 (PANTHER)	-		IMGA|Medtr5g074740.1	-2.67225	peroxidase	IPR000823 (PRINTS); IPR002016 (PRINTS); IPR010255 (SUPERFAMILY); IPR019793 (PROSITE); IPR019794 (PROSITE); G3DSA:1.10.420.10 (GENE3D), G3DSA:1.10.520.10 (GENE3D), PTHR31388 (PANTHER), PTHR31388:SF0 (PANTHER)	EC:1.11.1.7
IMGA|Medtr7g038150.1	2.78453	at4g23490 f16g20_190	IPR006740 (PFAM); PTHR10811 (PANTHER), PTHR10811:SF5 (PANTHER)	-		IMGA|Medtr1g062110.1	-2.67324	-oxoglutarate 3-dioxygenase	IPR002283 (PRINTS); IPR005123 (PFAM); IPR026992 (PFAM); G3DSA:2.60.120.330 (GENE3D), PTHR10209 (PANTHER), PTHR10209:SF55 (PANTHER), SSF51197 (SUPERFAMILY)	EC:1.14.11.0; EC:1.13.11.0
IMGA|Medtr1g030220.1	2.78357	early nodulin	IPR001087 (PFAM); PTHR22835 (PANTHER)	EC:3.2.1.51		IMGA|Medtr5g050900.1	-2.68868	40s ribosomal protein s5	IPR000235 (PANTHER); IPR005716 (PTHR11205:PANTHER); IPR020606 (PROSITE); IPR023798 (G3DSA:1.10.455.GENE3D)	-
IMGA|Medtr7g090230.1	2.78342	glutaredoxin family protein	IPR002109 (PFAM); IPR012336 (G3DSA:3.40.30.GENE3D); PTHR10168 (PANTHER), PTHR10168:SF44 (PANTHER)	-		IMGA|Medtr2g101660.1	-2.76012	plac8 family protein	IPR006461 (PFAM); PTHR31670 (PANTHER), PTHR31670:SF0 (PANTHER), tmhmm (TMHMM)	-
IMGA|Medtr1g088720.1	2.77873	dna mismatch repair protein	IPR002099 (PANTHER); IPR003594 (G3DSA:3.30.565.GENE3D); IPR013507 (PFAM); IPR014721 (G3DSA:3.30.230.GENE3D); IPR014762 (PROSITE); IPR014763 (TIGRFAMs); IPR014790 (PFAM); IPR015434 (PTHR10073:PANTHER); IPR020568 (SUPERFAMILY); PF13589 (PFAM), SSF118116 (SUPERFAMILY)	EC:2.7.7.49; EC:3.6.1.3; EC:2.7.6.2		IMGA|Medtr2g093960.1	-2.79972	zinc finger protein	IPR007087 (PROSITE); IPR013087 (G3DSA:3.30.160.GENE3D); IPR015880 (SMART); IPR022755 (PFAM); PTHR10593 (PANTHER), PTHR10593:SF17 (PANTHER)	-
IMGA|Medtr4g090440.1	2.77674	protein	no IPS match			IMGA|Medtr7g110990.1	-2.81034	alpha-expansin 1	IPR002963 (PRINTS); IPR007112 (SMART); IPR007117 (G3DSA:2.60.40.GENE3D); IPR007118 (PRINTS); IPR009009 (PFAM); IPR014733 (G3DSA:2.40.40.GENE3D); PTHR31867 (PANTHER), PTHR31867:SF0 (PANTHER)	-
IMGA|Medtr7g092620.1	2.77616	cytochrome p450	IPR001128 (PRINTS); IPR002401 (PRINTS); IPR017972 (PROSITE); PTHR24298 (PANTHER)	EC:1.14.13.87		IMGA|Medtr7g084300.1	-2.83326	chalcone synthase	IPR001099 (PFAM); IPR011141 (PIR); IPR012328 (PFAM); IPR016038 (G3DSA:3.40.47.GENE3D); IPR016039 (SUPERFAMILY); IPR018088 (PROSITE); PTHR31565 (PANTHER)	EC:2.3.1.74; EC:2.3.1.47
IMGA|Medtr1g104890.4	2.77158	cysteine-rich receptor-like protein kinase	IPR002902 (PFAM); PTHR32201 (PANTHER), SignalP-NN(euk) (SIGNALP), tmhmm (TMHMM)	EC:2.7.11.25; EC:2.7.10.2		IMGA|Medtr8g094690.1	-2.93739	protein	IPR025422 (PFAM)	-
IMGA|Medtr3g082050.1	2.76946	zinc transporter	IPR003689 (PFAM); IPR004698 (TIGRFAMs); PTHR11040 (PANTHER), PTHR11040:SF1 (PANTHER)	EC:1.3.1.74		IMGA|Medtr5g055000.2	-3.08917	probable nitrite transporter at1g68570-like	IPR000109 (PANTHER); IPR016196 (SUPERFAMILY); G3DSA:1.20.1250.20 (GENE3D), PTHR11654:SF57 (PANTHER), tmhmm (TMHMM)	-
IMGA|Medtr4g053770.1	2.76945	fatty acyl- reductase	IPR013120 (PFAM); IPR016040 (G3DSA:3.40.50.GENE3D); IPR026055 (PANTHER); PTHR11011:SF1 (PANTHER), SSF51735 (SUPERFAMILY)	-		IMGA|Medtr4g068000.1	-3.15399	rwp-rk domain-containing protein	IPR000270 (PFAM); IPR003035 (PFAM); G3DSA:3.10.20.240 (GENE3D), PTHR32002 (PANTHER), PTHR32002:SF0 (PANTHER), SSF54277 (SUPERFAMILY)	-
IMGA|Medtr4g114240.1	2.7655	kinase-like protein	IPR000719 (PROFILE); IPR000742 (SMART); IPR000858 (PFAM); IPR001245 (PFAM); IPR001480 (G3DSA:2.90.10.GENE3D); IPR011009 (SUPERFAMILY); IPR013320 (G3DSA:2.60.120.GENE3D); IPR017441 (PROSITE); G3DSA:1.10.510.10 (GENE3D), G3DSA:3.30.200.20 (GENE3D), PTHR24420 (PANTHER)	EC:2.7.11.25		IMGA|Medtr5g093440.1	-3.23895	hypothetical protein	IPR008480 (PFAM)
IMGA|Medtr6g012830.1	2.76548	hypothetical protein	IPR018971 (PFAM)			IMGA|Medtr5g093430.1	-3.56474	hypothetical protein	IPR008480 (PFAM); IPR025520 (PFAM)
IMGA|Medtr1g100470.1	2.76391	at5g52420 k24m7_17	no IPS match	-		IMGA|Medtr7g111010.1	-4.12002	alpha-expansin 1	IPR002963 (PRINTS); IPR007112 (SMART); IPR007117 (G3DSA:2.60.40.GENE3D); IPR007118 (PRINTS); IPR009009 (PFAM); IPR014733 (G3DSA:2.40.40.GENE3D); PTHR31867 (PANTHER), PTHR31867:SF0 (PANTHER)	-
IMGA|Medtr2g089100.1	2.76036	gras family transcription factor	IPR005202 (PFAM); PTHR31295 (PANTHER)	-		IMGA|Medtr4g122740.1	-4.90584	pectinesterase inhibitor	IPR006501 (G3DSA:1.20.140.GENE3D); PS51257 (PROFILE)	EC:3.1.1.11
IMGA|Medtr2g037790.1	2.75963	oxysterol-binding protein	IPR000648 (PANTHER); IPR018494 (PROSITE); SSF144000 (SUPERFAMILY)			IMGA|Medtr7g086380.1	-6.79015	2-aminoethanethiol dioxygenase	IPR011051 (SUPERFAMILY); IPR012864 (PFAM); IPR014710 (G3DSA:2.60.120.GENE3D); PTHR22966 (PANTHER)	EC:1.13.11.19
IMGA|Medtr7g085150.1	2.75748	apyrase	IPR000407 (PANTHER); PTHR11782:SF8 (PANTHER), SignalP-NN(euk) (SIGNALP), tmhmm (TMHMM)	EC:3.6.1.15		IMGA|Medtr5g022390.1	-9.23086	thiosulfate sulfurtransferase	IPR001763 (G3DSA:3.40.250.GENE3D); PTHR13253 (PANTHER), PTHR13253:SF25 (PANTHER)	EC:2.8.1.1
IMGA|AC14054518.1	2.75542	ras-related protein raba1f-like	IPR001806 (PRINTS); IPR003579 (SMART); IPR005225 (TIGRFAMs); G3DSA:3.40.50.300 (GENE3D), PTHR24073 (PANTHER), PTHR24073:SF87 (PANTHER), PS51419 (PROFILE), SSF52540 (SUPERFAMILY)	-
IMGA|Medtr7g112720.1	2.75206	heparan-alpha-glucosaminide n-acetyltransferase-like	PTHR31335 (PANTHER)	-
IMGA|Medtr1g098300.1	2.74627	probable serine threonine-protein kinase at1g54610-like	IPR000719 (PFAM); IPR002290 (SMART); IPR008271 (PROSITE); IPR011009 (SUPERFAMILY); IPR017441 (PROSITE); G3DSA:1.10.510.10 (GENE3D), G3DSA:3.30.200.20 (GENE3D), PTHR24056 (PANTHER), PTHR24056:SF39 (PANTHER)	EC:2.7.11.23
IMGA|Medtr7g011890.1	2.73934	probable mitochondrial saccharopine dehydrogenase at5g39410-like	IPR005097 (PFAM); IPR016040 (G3DSA:3.40.50.GENE3D); PTHR12286 (PANTHER), PTHR12286:SF0 (PANTHER), SSF51735 (SUPERFAMILY)	-
IMGA|Medtr2g009720.3	2.73819	gmp synthase	IPR017926 (PFAM); G3DSA:3.40.50.880 (GENE3D), PTHR11922 (PANTHER), PTHR11922:SF14 (PANTHER), SSF52317 (SUPERFAMILY)	-
IMGA|Medtr3g082770.1	2.73788	nudix hydrolase	IPR000086 (G3DSA:3.90.79.GENE3D); IPR015797 (SUPERFAMILY); IPR020084 (PROSITE); PTHR13994 (PANTHER), PTHR13994:SF2 (PANTHER), SignalP-NN(euk) (SIGNALP), tmhmm (TMHMM)	EC:3.6.1.6; EC:3.6.1.13; EC:3.6.1.22
IMGA|Medtr4g114060.1	2.73426	dynein light chain	IPR001372 (G3DSA:3.30.740.GENE3D); PTHR11886:SF9 (PANTHER)	-
IMGA|Medtr5g075180.1	2.73423	hypothetical protein	IPR006943 (PFAM); PTHR31161 (PANTHER), PTHR31161:SF0 (PANTHER)	-
IMGA|Medtr4g010340.1	2.72729	germin-like protein	IPR001929 (PRINTS); IPR006045 (PFAM); IPR011051 (SUPERFAMILY); IPR014710 (G3DSA:2.60.120.GENE3D); PTHR31238 (PANTHER)	-
IMGA|Medtr5g035800.1	2.72131	protein	IPR007087 (PROSITE); IPR013087 (G3DSA:3.30.160.GENE3D); IPR015880 (SMART); SSF57667 (SUPERFAMILY)	-
IMGA|AC22551832.1	2.71738	calcium-binding protein cml42	IPR011992 (G3DSA:1.10.238.GENE3D); IPR018247 (PROSITE); IPR018249 (PROFILE); PF13405 (PFAM), SSF47473 (SUPERFAMILY)	-
IMGA|Medtr8g074000.2	2.7167	g2 mitotic-specific cyclin-1-like	no IPS match	-
IMGA|Medtr4g097920.1	2.71588	transcription factor bhlh25-like	IPR011598 (G3DSA:4.10.280.GENE3D); PTHR23042 (PANTHER), PTHR23042:SF24 (PANTHER)	EC:1.3.1.74
IMGA|Medtr5g099060.1	2.7158	nodule inception protein	IPR000270 (PFAM); IPR003035 (PFAM); G3DSA:3.10.20.240 (GENE3D), PTHR32002 (PANTHER), PTHR32002:SF0 (PANTHER), SSF54277 (SUPERFAMILY)
IMGA|Medtr5g015840.1	2.71283	upf0553 protein	IPR019438 (PANTHER); PTHR21314:SF0 (PANTHER)
IMGA|Medtr2g081630.1	2.71134	nuclear transcription factor y subunit c-1	IPR003958 (PFAM); IPR009072 (G3DSA:1.10.20.GENE3D); PTHR10252 (PANTHER), PTHR10252:SF8 (PANTHER)	-
IMGA|Medtr2g097900.1	2.70817	mate efflux family protein	IPR002528 (PFAM); PTHR11206 (PANTHER), PTHR11206:SF47 (PANTHER)	-
IMGA|Medtr5g042910.1	2.70813	protein	IPR009769 (PFAM); PTHR31558 (PANTHER), PTHR31558:SF0 (PANTHER)	-
IMGA|Medtr7g010650.1	2.70562	aquaporin nip2-1	IPR000425 (PRINTS); IPR022357 (PROSITE); IPR023271 (G3DSA:1.20.1080.GENE3D); PTHR19139:SF22 (PANTHER)	-
IMGA|Medtr2g017460.1	2.70029	receptor protein kinase-like protein	IPR001611 (PFAM); IPR013210 (PFAM); IPR025875 (PFAM); PR00019 (PRINTS), G3DSA:3.80.10.10 (GENE3D), PTHR24420 (PANTHER), PF13516 (PFAM), PF13855 (PFAM), SSF52058 (SUPERFAMILY)	EC:1.3.1.74
IMGA|Medtr5g082150.1	2.69964	nematode resistance hs1pro1 protein	IPR009743 (PFAM); IPR009869 (PFAM); SSF140959 (SUPERFAMILY)	-
IMGA|Medtr5g010230.1	2.69588	glutamate-cysteine ligase	IPR006336 (PFAM); SSF55931 (SUPERFAMILY)	EC:6.3.2.2
IMGA|Medtr3g082250.1	2.69043	atfp4-like protein	PTHR22814 (PANTHER), PTHR22814:SF34 (PANTHER)	-
IMGA|Medtr5g059140.1	2.69021	flavonol synthase	IPR002283 (PRINTS); IPR005123 (PFAM); IPR026992 (PFAM); G3DSA:2.60.120.330 (GENE3D), PTHR10209 (PANTHER), PTHR10209:SF55 (PANTHER), SSF51197 (SUPERFAMILY)	EC:1.14.11.9; EC:1.14.11.23; EC:1.13.11.0
IMGA|Medtr7g100070.1	2.68779	type i inositol- -trisphosphate 5-phosphatase cvp2-like	IPR000300 (SMART); IPR005135 (PFAM); G3DSA:3.60.10.10 (GENE3D), PTHR11200 (PANTHER), PTHR11200:SF29 (PANTHER)	EC:3.1.3.56
IMGA|Medtr7g079080.1	2.68526	1-aminocyclopropane-1-carboxylate synthase	IPR004838 (PROSITE); IPR004839 (PFAM); IPR015422 (G3DSA:3.90.1150.GENE3D); IPR015424 (SUPERFAMILY); PR00753 (PRINTS), PTHR11751 (PANTHER), PTHR11751:SF26 (PANTHER)	EC:4.4.1.14
IMGA|Medtr7g009430.1	2.68361	ap2 domain-containing transcription factor	no IPS match	EC:1.3.1.74
IMGA|Medtr3g046880.1	2.68226	gdsl esterase lipase at4g10955-like	G3DSA:3.40.50.1820 (GENE3D), PTHR31479 (PANTHER), PTHR31479:SF0 (PANTHER), SSF53474 (SUPERFAMILY)	EC:3.1.1.3
IMGA|AC2336713.1	2.67255	zinc transporter	IPR003689 (PFAM); IPR004698 (TIGRFAMs); IPR019557 (PFAM); PTHR11040 (PANTHER), PTHR11040:SF1 (PANTHER)	EC:1.3.1.74
IMGA|Medtr7g085220.1	2.67086	nac domain ipr003441	IPR003441 (PFAM); PTHR31719 (PANTHER)	-
IMGA|Medtr8g089190.1	2.66913	cytochrome p450	IPR001128 (G3DSA:1.10.630.GENE3D); IPR002401 (PRINTS); IPR017972 (PROSITE); PTHR24286 (PANTHER), PTHR24286:SF7 (PANTHER)	EC:1.14.13.77
IMGA|Medtr1g087150.1	2.66738	e3 ubiquitin-protein ligase march6	IPR011016 (PFAM); IPR013083 (G3DSA:3.30.40.GENE3D); IPR022143 (PFAM); PTHR23012 (PANTHER), SSF57850 (SUPERFAMILY)	-
IMGA|Medtr4g055610.2	2.66735	lysine histidine transporter 1-like	IPR013057 (PFAM); PTHR22950 (PANTHER)	-
IMGA|Medtr4g132000.1	2.66525	hypothetical protein	no IPS match	-
IMGA|Medtr2g087390.1	2.66488	protein faf- chloroplastic-like	IPR021410 (PFAM)
IMGA|Medtr4g016510.1	2.662	gdsl esterase lipase cprd49	IPR001087 (PFAM); IPR013830 (SUPERFAMILY); IPR013831 (G3DSA:3.40.50.GENE3D); PTHR32130 (PANTHER), PTHR32130:SF0 (PANTHER)	-
IMGA|Medtr5g009190.1	2.65657	ring-h2 zinc finger protein	IPR001841 (PFAM); IPR013083 (G3DSA:3.30.40.GENE3D); PTHR14155 (PANTHER), SSF57850 (SUPERFAMILY)	-
IMGA|Medtr1g042730.1	2.65137	protein tas-like	IPR001395 (PANTHER); IPR020471 (PRINTS); IPR023210 (G3DSA:3.20.20.GENE3D); PTHR11732:SF103 (PANTHER)	EC:1.1.1.21
IMGA|Medtr7g031370.1	2.65118	ankyrin repeat domain-containing protein	IPR002110 (SMART); IPR020683 (G3DSA:1.25.40.GENE3D); PTHR24198 (PANTHER)	-
IMGA|Medtr7g005690.1	2.644	bidirectional sugar transporter n3-like	IPR004316 (PFAM); PTHR10791 (PANTHER), PTHR10791:SF6 (PANTHER)	-
IMGA|Medtr5g089170.1	2.6437	heat stress transcription factor b-4	IPR000232 (PRINTS); IPR011991 (G3DSA:1.10.10.GENE3D); PTHR10015 (PANTHER), PTHR10015:SF7 (PANTHER), SSF46785 (SUPERFAMILY)	-
IMGA|Medtr3g064190.1	2.64178	dna-binding protein smubp-2	G3DSA:3.40.50.300 (GENE3D), PTHR10887 (PANTHER), PTHR10887:SF236 (PANTHER), PF13086 (PFAM), PF13087 (PFAM), SSF52540 (SUPERFAMILY)	-
IMGA|Medtr1g110510.2	2.64043	nuclease s1	IPR003154 (PFAM); IPR008947 (G3DSA:1.10.575.GENE3D); PTHR32188 (PANTHER)	-
IMGA|Medtr8g086470.1	2.63571	cysteine proteinase	IPR000668 (PFAM); IPR013128 (PANTHER); IPR013201 (SMART); IPR025661 (PROSITE); G3DSA:3.90.70.10 (GENE3D), PTHR12411:SF44 (PANTHER), SSF54001 (SUPERFAMILY)	-
IMGA|Medtr5g026910.1	2.6356	protein	PTHR31033 (PANTHER)	-
IMGA|Medtr4g027160.1	2.63422	nudix hydrolase	IPR000086 (G3DSA:3.90.79.GENE3D); IPR003293 (PRINTS); IPR015797 (SUPERFAMILY); IPR020084 (PROSITE); PTHR13994 (PANTHER), PTHR13994:SF2 (PANTHER)	EC:3.6.1.6; EC:3.6.1.13; EC:3.6.1.22
IMGA|Medtr8g023510.1	2.63122	lectin	IPR000985 (PROSITE); IPR001220 (PFAM); IPR008985 (SUPERFAMILY); IPR013320 (G3DSA:2.60.120.GENE3D); IPR016363 (PIR); IPR019825 (PROSITE); PTHR32401 (PANTHER), PTHR32401:SF0 (PANTHER), SignalP-NN(euk) (SIGNALP), tmhmm (TMHMM)	EC:3.1.21.4
IMGA|Medtr1g018820.1	2.63114	callose synthase	IPR026899 (PFAM); IPR026953 (PTHR12741:PANTHER); PTHR12741 (PANTHER)	EC:2.4.1.34
IMGA|Medtr2g014250.1	2.63107	uncharacterized protein	no IPS match	EC:2.7.11.0; EC:3.6.1.3
IMGA|Medtr1g090630.1	2.62803	nuclear transport factor 2 family protein	G3DSA:3.10.450.50 (GENE3D), SSF54427 (SUPERFAMILY)
IMGA|Medtr7g100700.1	2.62715	hypothetical protein	no IPS match
IMGA|Medtr7g071760.1	2.62641	wound-induced protein	IPR009798 (PFAM); G3DSA:3.10.450.50 (GENE3D), SSF54427 (SUPERFAMILY)
IMGA|Medtr6g006210.1	2.62505	hypothetical protein	no IPS match	-
IMGA|Medtr2g034440.1	2.62369	acidic glucanase	IPR000490 (PFAM); IPR013781 (G3DSA:3.20.20.GENE3D); IPR017853 (SUPERFAMILY); PTHR32227 (PANTHER), PTHR32227:SF33 (PANTHER)	EC:3.2.1.39
IMGA|Medtr5g022870.1	2.62185	peroxidase 64	IPR000823 (PRINTS); IPR002016 (PRINTS); IPR010255 (SUPERFAMILY); IPR019793 (PROSITE); G3DSA:1.10.420.10 (GENE3D), G3DSA:1.10.520.10 (GENE3D), PTHR31235 (PANTHER)	EC:1.11.1.7
IMGA|Medtr1g056470.1	2.61817	cell differentiation protein rcd1-like protein	IPR007216 (PANTHER); PTHR12262:SF0 (PANTHER)	-
IMGA|Medtr1g104890.3	2.61814	cysteine-rich receptor-like protein kinase	IPR000719 (PROFILE); IPR001245 (PFAM); IPR002902 (PFAM); IPR008271 (PROSITE); IPR011009 (SUPERFAMILY); IPR017441 (PROSITE); G3DSA:1.10.510.10 (GENE3D), G3DSA:3.30.200.20 (GENE3D), PTHR24420 (PANTHER), PTHR24420:SF412 (PANTHER)	EC:2.7.11.25
IMGA|Medtr8g022040.1	2.61799	flourescent in blue light protein	IPR011990 (G3DSA:1.25.40.GENE3D); IPR013026 (PROFILE); IPR024816 (PTHR10098:PANTHER); PTHR10098 (PANTHER), PF13424 (PFAM), SSF48452 (SUPERFAMILY)	-
IMGA|Medtr2g030240.2	2.61744	acyl-activating enzyme 14	IPR000873 (PFAM); IPR020845 (PROSITE); G3DSA:3.40.50.980 (GENE3D), PTHR24095 (PANTHER), PTHR24095:SF22 (PANTHER), SignalP-NN(euk) (SIGNALP), SSF56801 (SUPERFAMILY)	EC:6.2.1.26
IMGA|Medtr3g116510.2	2.61743	glucan endo- -beta-glucosidase	IPR000490 (PFAM); IPR012946 (PFAM); IPR013781 (G3DSA:3.20.20.GENE3D); IPR017853 (SUPERFAMILY); PTHR32227 (PANTHER), PTHR32227:SF18 (PANTHER)	EC:3.2.1.39
IMGA|Medtr7g076000.1	2.61253	bon1-associated protein 2-like	IPR000008 (SMART); IPR008973 (SUPERFAMILY); G3DSA:2.60.40.150 (GENE3D)
IMGA|Medtr7g052120.1	2.61095	protein	no IPS match	-
IMGA|Medtr4g022850.1	2.60591	zeaxanthin epoxidase	IPR002938 (PFAM); IPR003042 (PRINTS); G3DSA:3.50.50.60 (GENE3D), PTHR13789 (PANTHER), PTHR13789:SF10 (PANTHER), SSF51905 (SUPERFAMILY)	EC:1.14.13.90
IMGA|Medtr4g006690.1	2.60459	golgi snare 11 protein	SignalP-NN(euk) (SIGNALP), tmhmm (TMHMM)	-
IMGA|Medtr3g096450.1	2.60227	protein	no IPS match
IMGA|Medtr7g012350.1	2.60226	ripening-related protein	IPR009009 (SUPERFAMILY); IPR012961 (PFAM)	EC:3.6.1.0
IMGA|Medtr6g086170.1	2.60136	sulfate transporter	IPR001902 (TIGRFAMs); IPR002645 (G3DSA:3.30.750.GENE3D); IPR011547 (PFAM); IPR018045 (PROSITE); PTHR11814 (PANTHER), PTHR11814:SF46 (PANTHER), PF13792 (PFAM)	-
IMGA|Medtr2g034880.1	2.59983	hypothetical protein	IPR009606 (PFAM)	-
IMGA|Medtr4g007060.1	2.59553	wrky transcription factor	IPR003657 (G3DSA:2.20.25.GENE3D); IPR013959 (PFAM); PTHR31877 (PANTHER), PTHR31877:SF0 (PANTHER)	-
IMGA|Medtr3g099040.1	2.59325	heavy-metal-associated domain--containing protein	IPR006121 (PFAM); G3DSA:3.30.70.100 (GENE3D), PTHR22814 (PANTHER), PTHR22814:SF13 (PANTHER)	-
IMGA|Medtr3g099520.1	2.58928	---NA---	no IPS match
IMGA|Medtr5g029850.1	2.58819	wrky transcription factor	IPR003657 (G3DSA:2.20.25.GENE3D); PTHR31221 (PANTHER)	-
IMGA|Medtr3g084520.1	2.58565	udp-glycosyltransferase 75d1-like	IPR002213 (PANTHER); G3DSA:3.40.50.2000 (GENE3D), PTHR11926:SF15 (PANTHER), SSF53756 (SUPERFAMILY)	-
IMGA|Medtr4g019040.1	2.58455	protein	no IPS match	-
IMGA|Medtr3g095560.1	2.58358	ring finger protein	IPR001841 (PFAM); IPR013083 (G3DSA:3.30.40.GENE3D); PTHR22764 (PANTHER), PTHR22764:SF18 (PANTHER), SSF57850 (SUPERFAMILY)	-
IMGA|Medtr3g062840.1	2.58296	protein	IPR010605 (PFAM)	-
IMGA|Medtr4g020990.1	2.58224	upf0160 protein mitochondrial-like	IPR003226 (PANTHER); PTHR11215:SF0 (PANTHER), tmhmm (TMHMM)	-
IMGA|Medtr4g022520.1	2.58162	replication factor a protein	IPR003871 (PFAM)
IMGA|Medtr2g097520.1	2.57769	ripening-related hydrolase-like protein	IPR006402 (TIGRFAMs); IPR010237 (TIGRFAMs); IPR023214 (G3DSA:3.40.50.GENE3D); PTHR12725 (PANTHER), PTHR12725:SF12 (PANTHER), PF13419 (PFAM)	-
IMGA|Medtr3g107830.1	2.57733	burp domain-containing protein	IPR004873 (PFAM); PTHR31236 (PANTHER), PTHR31236:SF0 (PANTHER)
IMGA|Medtr7g082810.1	2.57549	antimicrobial extrusion protein	IPR002528 (PFAM); PTHR11206 (PANTHER), PTHR11206:SF21 (PANTHER)	-
IMGA|Medtr5g014240.1	2.57312	ent-kaurenoic acid oxidase 2	IPR001128 (PRINTS); IPR002401 (PRINTS); IPR017972 (PROSITE); PTHR24286 (PANTHER), PTHR24286:SF12 (PANTHER)	-
IMGA|Medtr3g092260.1	2.57146	ssxt protein	IPR007726 (PFAM)	-
IMGA|Medtr3g085830.1	2.57013	ankyrin repeat-containing	IPR002110 (SMART); IPR020683 (G3DSA:1.25.40.GENE3D); PTHR24128 (PANTHER)
IMGA|Medtr5g021530.2	2.56997	serine carboxypeptidase s28 family protein	IPR008758 (PANTHER); G3DSA:3.40.50.1820 (GENE3D), PTHR11010:SF2 (PANTHER), SignalP-NN(euk) (SIGNALP), tmhmm (TMHMM)	-
IMGA|Medtr5g072570.1	2.56961	serine carboxypeptidase-like protein	IPR001563 (PRINTS); IPR018202 (PROSITE); G3DSA:3.40.50.1820 (GENE3D), PTHR11802:SF8 (PANTHER), SSF53474 (SUPERFAMILY)	EC:3.4.16.0
IMGA|Medtr5g067700.1	2.56939	wrky transcription factor	IPR003657 (G3DSA:2.20.25.GENE3D)	-
IMGA|Medtr8g072560.1	2.56488	auxin efflux carrier-like protein	IPR004776 (PFAM); PTHR31651 (PANTHER)	-
IMGA|Medtr5g012600.1	2.56434	probable pectinesterase 68-like	IPR000070 (PFAM); IPR011050 (SUPERFAMILY); IPR012334 (G3DSA:2.160.20.GENE3D); IPR018040 (PROSITE); PTHR31321 (PANTHER), PTHR31321:SF0 (PANTHER)	EC:3.1.1.11
IMGA|Medtr7g010020.1	2.56391	homeobox-leucine zipper protein hat7-like	IPR000047 (PRINTS); IPR001356 (PFAM); IPR003106 (PFAM); IPR009057 (G3DSA:1.10.10.GENE3D); IPR017970 (PROSITE); G3DSA:1.20.5.170 (GENE3D), PTHR24326 (PANTHER), PTHR24326:SF74 (PANTHER)	-
IMGA|Medtr4g114170.1	2.56343	protein	IPR021467 (PFAM)	-
IMGA|Medtr5g010640.1	2.56269	osmotin precursor	IPR001938 (PRINTS); IPR017949 (PROSITE); PTHR31048 (PANTHER)	-
IMGA|Medtr2g026550.1	2.5593	hypothetical protein	no IPS match
IMGA|AC2313571.1	2.55802	flavonoid 3 -hydroxylase	IPR001128 (G3DSA:1.10.630.GENE3D); PTHR24300 (PANTHER), SignalP-NN(euk) (SIGNALP), tmhmm (TMHMM)	-
IMGA|Medtr7g085120.1	2.55758	apyrase	IPR000407 (PANTHER); PTHR11782:SF8 (PANTHER)	EC:3.6.1.15
IMGA|Medtr5g056720.1	2.55758	cytochrome p450	IPR001128 (PRINTS); IPR002401 (PRINTS); IPR017972 (PROSITE); PTHR24298 (PANTHER)	-
IMGA|Medtr6g083800.1	2.55489	pathogenesis-related protein 4	IPR001153 (PRODOM); IPR009009 (SUPERFAMILY); IPR014733 (G3DSA:2.40.40.GENE3D); IPR018226 (PROSITE); PTHR22595 (PANTHER), PTHR22595:SF1 (PANTHER), SignalP-NN(euk) (SIGNALP), tmhmm (TMHMM)	-
IMGA|AC1508412.1	2.55343	alpha-amylase subtilisin inhibitor	IPR002160 (PRINTS); IPR011065 (SUPERFAMILY); G3DSA:2.80.10.50 (GENE3D)	-
IMGA|Medtr7g099570.1	2.54789	ankyrin repeat-containing	IPR002110 (SMART); IPR020683 (G3DSA:1.25.40.GENE3D); IPR026961 (PFAM); PTHR24198 (PANTHER)	EC:2.7.11.0
IMGA|Medtr5g022850.1	2.54785	f-box protein	IPR017451 (TIGRFAMs)	EC:3.4.23.0
IMGA|Medtr3g092490.1	2.54734	rna-binding protein 24-b	IPR000504 (PFAM); IPR012677 (G3DSA:3.30.70.GENE3D); PTHR24011 (PANTHER), PTHR24011:SF87 (PANTHER), SSF54928 (SUPERFAMILY)	-
IMGA|Medtr1g113960.1	2.54634	act-like protein tyrosine kinase family protein	IPR000719 (PROFILE); IPR001245 (PRINTS); IPR002912 (PFAM); IPR008271 (PROSITE); IPR011009 (SUPERFAMILY); G3DSA:1.10.510.10 (GENE3D), G3DSA:3.30.200.20 (GENE3D), G3DSA:3.30.70.260 (GENE3D), PTHR23257 (PANTHER), PTHR23257:SF82 (PANTHER), SSF55021 (SUPERFAMILY)	EC:2.7.10.2; EC:2.7.112.1; EC:2.7.11.0
IMGA|Medtr8g107300.1	2.54603	protein tify 5a	IPR008480 (PFAM); IPR010399 (PFAM); IPR018467 (PFAM)
IMGA|Medtr7g044920.1	2.5439	albumin	IPR012512 (PFAM)	-
IMGA|Medtr2g014400.1	2.54289	protein e6-like	no IPS match	-
IMGA|Medtr4g126900.1	2.54196	homeobox-leucine zipper protein	IPR001356 (PFAM); IPR003106 (PFAM); IPR009057 (G3DSA:1.10.10.GENE3D); IPR017970 (PROSITE); PTHR24326 (PANTHER), PTHR24326:SF63 (PANTHER)	-
IMGA|Medtr5g074290.1	2.54186	hypothetical protein	IPR025322 (PFAM)
IMGA|Medtr1g017770.1	2.54026	u-box domain-containing protein 30-like	IPR003613 (PFAM); IPR011989 (G3DSA:1.25.10.GENE3D); IPR013083 (G3DSA:3.30.40.GENE3D); IPR016024 (SUPERFAMILY); PTHR22849 (PANTHER), SSF57850 (SUPERFAMILY)	EC:6.3.2.19
IMGA|Medtr2g035310.1	2.53901	melanoma-associated antigen	IPR002190 (PANTHER); PTHR11736:SF6 (PANTHER)	-
IMGA|Medtr4g098210.1	2.53845	transcription factor bhlh25	IPR011598 (G3DSA:4.10.280.GENE3D); PTHR23042 (PANTHER), PTHR23042:SF23 (PANTHER)	EC:1.3.1.74
IMGA|Medtr8g087590.1	2.53566	cc-nbs-lrr resistance protein	IPR002182 (PFAM)	EC:3.6.1.15
IMGA|Medtr2g103170.1	2.53484	protein	IPR006946 (PFAM); IPR008979 (SUPERFAMILY); G3DSA:2.60.120.260 (GENE3D), PTHR31265 (PANTHER), PTHR31265:SF0 (PANTHER)	-
IMGA|Medtr3g099740.1	2.53432	purine permease	IPR000620 (PFAM); IPR004853 (PFAM); IPR017956 (SMART); PTHR31376 (PANTHER), PTHR31376:SF0 (PANTHER), SSF103481 (SUPERFAMILY)	-
IMGA|Medtr5g006070.1	2.53145	hexose transporter	IPR003663 (PRINTS); IPR005828 (PFAM); IPR005829 (PROSITE); IPR016196 (SUPERFAMILY); IPR020846 (PROFILE); G3DSA:1.20.1250.20 (GENE3D), PTHR24063 (PANTHER), PTHR24063:SF72 (PANTHER)	EC:1.3.1.74
IMGA|Medtr5g040490.1	2.5291	disease resistance-like protein	IPR000157 (PFAM); IPR000767 (PRINTS); IPR002182 (PFAM); G3DSA:3.40.50.10140 (GENE3D), G3DSA:3.40.50.300 (GENE3D), G3DSA:3.80.10.10 (GENE3D), PTHR11017 (PANTHER), PTHR11017:SF130 (PANTHER), SSF46785 (SUPERFAMILY), SSF52058 (SUPERFAMILY), SSF52540 (SUPERFAMILY)	EC:3.6.1.15
IMGA|Medtr4g129510.1	2.52563	unknown function DUF828	IPR008546 (PFAM); IPR013666 (PFAM); PTHR31351 (PANTHER)
IMGA|Medtr5g082000.1	2.52404	26s proteasome regulatory subunit	IPR000555 (PFAM); IPR024969 (PFAM); PTHR10540 (PANTHER), PTHR10540:SF6 (PANTHER)	-
IMGA|Medtr3g086380.1	2.52141	terminal ear1-like 2 protein	IPR000504 (PFAM); IPR007201 (PFAM); IPR012677 (G3DSA:3.30.70.GENE3D); PTHR24011 (PANTHER), PTHR24011:SF98 (PANTHER), SSF54928 (SUPERFAMILY)	-
IMGA|Medtr3g015490.1	2.52127	type-a response regulator	IPR001789 (PFAM); IPR011006 (SUPERFAMILY); G3DSA:3.40.50.2300 (GENE3D), PTHR26402 (PANTHER), PTHR26402:SF256 (PANTHER)	-
IMGA|Medtr5g007850.1	2.51985	mitochondrial inner membrane protease subunit 2	IPR000223 (PRINTS); IPR011056 (G3DSA:2.10.109.GENE3D); IPR015927 (SUPERFAMILY); IPR019759 (PFAM); IPR026726 (PTHR12383:PANTHER)	-
IMGA|Medtr4g100530.1	2.51606	glycoprotein homolog	IPR008480 (PFAM)	EC:3.1.3.48
IMGA|Medtr4g038440.3	2.51591	caffeic acid 3-o-methyltransferase	IPR001077 (PFAM); IPR011991 (G3DSA:1.10.10.GENE3D); IPR012967 (PFAM); G3DSA:3.40.50.150 (GENE3D), PTHR11746 (PANTHER), PTHR11746:SF53 (PANTHER), SSF46785 (SUPERFAMILY), SSF53335 (SUPERFAMILY)	EC:2.1.1.146
IMGA|Medtr2g028220.1	2.5151	streptococcal hemagglutinin-like protein	IPR007573 (PFAM); PTHR31807 (PANTHER)	-
IMGA|Medtr7g084720.1	2.51295	hypothetical protein	IPR008480 (PFAM)
IMGA|AC20256819.1	2.51098	metal ion binding	IPR006121 (PFAM); G3DSA:3.30.70.100 (GENE3D), PTHR22814 (PANTHER), PTHR22814:SF13 (PANTHER)	-
IMGA|AC2297241044.1	2.50755	kinesin-like protein	IPR001752 (PRINTS); IPR019821 (PROSITE); PTHR24115 (PANTHER), PTHR24115:SF51 (PANTHER), SSF52540 (SUPERFAMILY)	EC:3.6.4.5; EC:3.6.1.3
IMGA|Medtr3g099490.1	2.50735	pentatricopeptide repeat-containing protein mitochondrial-like	no IPS match
IMGA|Medtr4g103670.1	2.50672	f-box family-6	IPR001810 (SUPERFAMILY); IPR006566 (PFAM); G3DSA:3.80.10.10 (GENE3D), PTHR32212 (PANTHER), SSF52047 (SUPERFAMILY)	-
IMGA|Medtr3g110450.1	2.50573	receptor-like protein kinase hsl1-like	IPR000719 (PFAM); IPR001611 (PFAM); IPR008271 (PROSITE); IPR011009 (SUPERFAMILY); IPR013210 (PFAM); IPR013320 (G3DSA:2.60.120.GENE3D); IPR017441 (PROSITE); G3DSA:1.10.510.10 (GENE3D), G3DSA:3.30.200.20 (GENE3D), G3DSA:3.80.10.10 (GENE3D), PTHR24420 (PANTHER), PF13855 (PFAM), SSF52047 (SUPERFAMILY), SSF52058 (SUPERFAMILY)	EC:1.3.1.74; EC:2.7.11.25
IMGA|Medtr1g101550.1	2.5057	ap2 erf domain-containing transcription factor	IPR001471 (G3DSA:3.30.730.GENE3D); IPR016177 (SUPERFAMILY); PTHR31985 (PANTHER)	-
IMGA|Medtr3g100590.1	2.50558	anion exchanger family protein	no IPS match	-
IMGA|Medtr1g086480.3	2.50465	adp-ribosylation factor	IPR006689 (PRINTS); IPR024156 (SMART); G3DSA:3.40.50.300 (GENE3D), PTHR11711 (PANTHER), SSF52540 (SUPERFAMILY)	-
IMGA|Medtr8g107740.1	2.50287	pentatricopeptide repeat-containing protein	IPR002885 (PFAM); PTHR24015 (PANTHER), PTHR24015:SF73 (PANTHER), PF14432 (PFAM)	-
IMGA|Medtr8g020800.1	2.50238	coiled-coil-helix-coiled-coil-helix domain-containing protein 4	IPR010625 (PFAM); PTHR21622 (PANTHER)	-
IMGA|Medtr3g020800.1	2.50001	chymotrypsin inhibitor-2	IPR000864 (PRODOM)	-
IMGA|Medtr1g019110.1	2.49849	dehydration responsive element-binding protein 1	IPR001471 (PRINTS); IPR016177 (SUPERFAMILY); PTHR31729 (PANTHER), PTHR31729:SF0 (PANTHER)	-
IMGA|Medtr5g034370.1	2.49691	protein	IPR010341 (PFAM); PTHR31928 (PANTHER)	-
IMGA|Medtr5g009020.1	2.49607	ubiquitin-conjugating enzyme e2 19	IPR000608 (PFAM); IPR016135 (G3DSA:3.10.110.GENE3D); IPR023313 (PROSITE); PTHR24067 (PANTHER), PTHR24067:SF44 (PANTHER), SM00212 (SMART)	EC:6.3.2.19
IMGA|Medtr7g065640.1	2.49267	glutathione s-transferase gst	IPR004045 (PROFILE); IPR010987 (G3DSA:1.20.1050.GENE3D); IPR012336 (G3DSA:3.40.30.GENE3D); IPR017933 (PROFILE); PTHR11260 (PANTHER), PTHR11260:SF16 (PANTHER), PF13417 (PFAM)	EC:2.5.1.18
IMGA|Medtr8g065810.1	2.49224	probable gmp synthase	IPR005019 (PFAM); IPR011257 (G3DSA:1.10.340.GENE3D); PTHR31116 (PANTHER), PTHR31116:SF0 (PANTHER)	EC:3.2.2.20
IMGA|Medtr7g035140.1	2.49208	protein	no IPS match	-
IMGA|Medtr1g019410.1	2.49195	cytochrome p450	IPR001128 (PRINTS); IPR002401 (PRINTS); IPR017972 (PROSITE); PTHR24286 (PANTHER), PTHR24286:SF10 (PANTHER)	EC:1.14.13.93
IMGA|Medtr1g086510.1	2.49068	myb-like transcription factor	IPR001005 (PFAM); IPR009057 (G3DSA:1.10.10.GENE3D); IPR017930 (PROFILE); PTHR10641 (PANTHER), PTHR10641:SF199 (PANTHER)	-
IMGA|Medtr3g117680.1	2.48796	2 calcium sensor	IPR011992 (G3DSA:1.10.238.GENE3D); IPR018247 (PROSITE); IPR018249 (PROFILE); PF13405 (PFAM), SSF47473 (SUPERFAMILY)	-
IMGA|Medtr6g032830.1	2.48637	gata transcription factor 9-like	IPR000679 (PFAM); IPR013088 (G3DSA:3.30.50.GENE3D); PTHR10071 (PANTHER), PTHR10071:SF113 (PANTHER), SSF57716 (SUPERFAMILY)	-
IMGA|Medtr7g100340.1	2.48133	hypothetical protein	no IPS match
IMGA|Medtr3g080130.1	2.48093	glycine-rich rna-binding protein 2	IPR000504 (PFAM); IPR012677 (G3DSA:3.30.70.GENE3D); PTHR24012 (PANTHER), PTHR24012:SF30 (PANTHER), SSF54928 (SUPERFAMILY)	-
IMGA|Medtr4g132020.1	2.4805	protein	IPR007608 (PFAM)	-
IMGA|Medtr2g034810.1	2.47931	protein	IPR025486 (PFAM); PTHR21726 (PANTHER), PTHR21726:SF25 (PANTHER), PF14383 (PFAM)	-
IMGA|Medtr4g116080.1	2.47747	aldose 1-	no IPS match	-
IMGA|Medtr6g032770.1	2.47647	nac domain protein	IPR003441 (PFAM); PTHR31744 (PANTHER)	-
IMGA|Medtr1g100560.1	2.47577	zeaxanthin epoxidase	IPR000253 (G3DSA:2.60.200.GENE3D); IPR008984 (SUPERFAMILY); PTHR23308 (PANTHER)	-
IMGA|Medtr6g060660.1	2.47444	hypothetical protein	no IPS match
IMGA|Medtr4g083620.1	2.47426	ubox-like partial	no IPS match	EC:6.3.2.19
IMGA|Medtr2g104550.1	2.47371	transcription factor bhlh25	IPR011598 (G3DSA:4.10.280.GENE3D); PTHR23042 (PANTHER), PTHR23042:SF23 (PANTHER)	EC:1.3.1.74
IMGA|Medtr5g013290.1	2.47231	hypothetical protein	no IPS match
IMGA|Medtr2g040130.1	2.47166	nuclease harbi1-like	IPR026103 (PANTHER); PF13359 (PFAM)	-
IMGA|Medtr5g093570.1	2.47113	aspartate carbamoyltransferase	IPR002082 (PRINTS); IPR006130 (PRINTS); IPR006131 (PFAM); IPR006132 (PFAM); G3DSA:3.40.50.1370 (GENE3D), PTHR11405 (PANTHER), PTHR11405:SF16 (PANTHER)	EC:2.1.3.2
IMGA|Medtr3g109700.1	2.47058	peptidyl-trna hydrolase	IPR002833 (PTHR12649:PANTHER); IPR023476 (G3DSA:3.40.1490.GENE3D); PTHR12649 (PANTHER)	EC:3.1.1.29
IMGA|Medtr7g068290.1	2.47031	ring u-box domain-containing protein	IPR001841 (SMART); IPR013083 (G3DSA:3.30.40.GENE3D); IPR017907 (PROSITE); PTHR15067 (PANTHER), PTHR15067:SF7 (PANTHER), PF13923 (PFAM), SSF57850 (SUPERFAMILY)	-
IMGA|Medtr2g102520.1	2.46631	cyclin a2	IPR004367 (PFAM); IPR006671 (PFAM); IPR013763 (G3DSA:1.10.472.GENE3D); IPR014400 (PIR); PTHR10177 (PANTHER), PTHR10177:SF99 (PANTHER)	EC:2.4.1.0
IMGA|Medtr8g030530.1	2.46573	cytochrome p450 86a2	IPR001128 (PRINTS); IPR002401 (PRINTS); IPR017972 (PROSITE); PTHR24296 (PANTHER), PTHR24296:SF0 (PANTHER)	EC:1.14.15.3; EC:1.14.14.1
IMGA|Medtr2g026030.1	2.4644	tonoplast dicarboxylate transporter	IPR001898 (PFAM); PTHR10283 (PANTHER)	EC:3.6.1.30
IMGA|Medtr3g079240.1	2.46399	cytochrome p450	IPR001128 (G3DSA:1.10.630.GENE3D); IPR002401 (PRINTS); PTHR24282 (PANTHER), PTHR24282:SF1 (PANTHER)	EC:1.3.3.9
IMGA|Medtr2g015690.1	2.46386	phospholipase a1-iigamma-like	IPR002921 (PFAM); G3DSA:3.40.50.1820 (GENE3D), PTHR31828 (PANTHER), PS00120 (PROSITE), SSF53474 (SUPERFAMILY)	EC:3.1.1.32; EC:3.1.1.23; EC:3.1.1.3
IMGA|Medtr8g073560.1	2.4637	probable serine threonine-protein kinase chloroplastic-like	IPR000719 (PROFILE); IPR001245 (PFAM); IPR008271 (PROSITE); IPR011009 (SUPERFAMILY); IPR013320 (G3DSA:2.60.120.GENE3D); IPR017441 (PROSITE); G3DSA:1.10.510.10 (GENE3D), G3DSA:3.30.200.20 (GENE3D), PTHR24420 (PANTHER), PTHR24420:SF230 (PANTHER)	EC:2.7.10.2; EC:2.7.11.0
IMGA|Medtr3g102310.1	2.45842	cyclin d3-1	IPR004367 (PFAM); IPR006671 (PFAM); IPR013763 (G3DSA:1.10.472.GENE3D); PTHR10177 (PANTHER), PTHR10177:SF76 (PANTHER)	-
IMGA|Medtr3g076930.1	2.45615	pachytene checkpoint protein 2 homolog	IPR001270 (PRINTS); IPR003593 (SMART); IPR003959 (PFAM); IPR003960 (PROSITE); G3DSA:3.40.50.300 (GENE3D), PTHR23077 (PANTHER), PTHR23077:SF10 (PANTHER), SSF52540 (SUPERFAMILY)	EC:3.6.4.3
IMGA|Medtr8g014580.1	2.45467	iq domain-containing protein	IPR000048 (PFAM); IPR025064 (PFAM); PTHR32547 (PANTHER), PTHR32547:SF0 (PANTHER), SSF52540 (SUPERFAMILY)	-
IMGA|Medtr4g119830.1	2.45056	probable protein phosphatase 2c 40-like	IPR001932 (G3DSA:3.60.40.GENE3D); IPR015655 (PANTHER); PTHR13832:SF97 (PANTHER)	-
IMGA|Medtr3g072530.2	2.45023	auxin-induced protein 5ng4	IPR000620 (PFAM); PTHR31218 (PANTHER), SSF103481 (SUPERFAMILY)	-
IMGA|Medtr4g081870.1	2.45011	nac domain protein	IPR003441 (PFAM); PTHR31719 (PANTHER)	-
IMGA|Medtr8g067490.1	2.44875	zinc finger protein	IPR001841 (PFAM); IPR002035 (SMART); IPR013083 (G3DSA:3.30.40.GENE3D); G3DSA:3.40.50.410 (GENE3D), PTHR10579 (PANTHER), PTHR10579:SF5 (PANTHER), PF13768 (PFAM), SSF53300 (SUPERFAMILY), SSF57850 (SUPERFAMILY)	EC:6.3.2.19
IMGA|Medtr3g101260.1	2.44735	hypothetical protein	IPR003245 (PFAM); IPR008972 (G3DSA:2.60.40.GENE3D)	-
IMGA|Medtr7g104460.1	2.4466	dt1	IPR001858 (PROSITE); IPR008914 (G3DSA:3.90.280.GENE3D); PTHR11362 (PANTHER)
IMGA|Medtr4g057200.1	2.4462	pheophorbide a oxygenase	IPR013626 (PFAM); IPR017941 (G3DSA:2.102.10.GENE3D); PTHR21266 (PANTHER), PTHR21266:SF3 (PANTHER), SSF55961 (SUPERFAMILY)	EC:1.13.12.14; EC:1.3.1.33; EC:3.5.99.7; EC:4.4.1.15
IMGA|Medtr4g072210.2	2.44406	protein af-9 homolog	IPR005033 (PANTHER)	-
IMGA|Medtr1g097920.1	2.44292	type i inositol- -trisphosphate 5-phosphatase 1-like	IPR000300 (SMART); IPR003029 (PFAM); IPR005135 (PFAM); IPR012340 (G3DSA:2.40.50.GENE3D); IPR016027 (SUPERFAMILY); IPR022967 (SMART); G3DSA:3.60.10.10 (GENE3D), PTHR11200 (PANTHER), PTHR11200:SF29 (PANTHER)	EC:3.1.3.56; EC:1.3.1.74
IMGA|Medtr4g012440.1	2.43703	s-adenosyl-l-methionine-dependent methyltransferase family protein	IPR019410 (PFAM); G3DSA:3.40.50.150 (GENE3D), PTHR14614 (PANTHER), PTHR14614:SF0 (PANTHER), SSF53335 (SUPERFAMILY)
IMGA|Medtr5g018770.1	2.4355	sts14 protein	IPR001283 (PRINTS); IPR014044 (G3DSA:3.40.33.GENE3D); PTHR10334:SF7 (PANTHER)	-
IMGA|Medtr1g093100.1	2.43353	basic 7s globulin-like	IPR001461 (PANTHER); IPR009007 (G3DSA:2.40.70.GENE3D); IPR021109 (SUPERFAMILY); PTHR13683:SF100 (PANTHER)	EC:3.4.23.0
IMGA|Medtr1g083440.1	2.43075	dormancy auxin associated protein	IPR008406 (PFAM)	-
IMGA|Medtr1g072820.1	2.42968	atp-dependent dna helicase	IPR000212 (PANTHER); IPR014017 (PFAM); G3DSA:3.40.50.300 (GENE3D), SSF52540 (SUPERFAMILY)	-
IMGA|Medtr3g116430.1	2.42849	organ-specific protein s2	IPR024489 (PRODOM)
IMGA|Medtr3g078090.1	2.4237	polygalacturonase-1 non-catalytic subunit beta	IPR004873 (PFAM); PTHR31458 (PANTHER)	EC:3.2.1.15
IMGA|Medtr3g009130.1	2.42346	protein fam136a	IPR008560 (PANTHER)
IMGA|Medtr4g028090.1	2.42303	probably inactive leucine-rich repeat receptor-like protein kinase at3g28040-like	IPR000719 (PROFILE); IPR001245 (PFAM); IPR001611 (PFAM); IPR011009 (SUPERFAMILY); IPR013210 (PFAM); IPR013320 (G3DSA:2.60.120.GENE3D); IPR017441 (PROSITE); PR00019 (PRINTS), G3DSA:1.10.510.10 (GENE3D), G3DSA:3.30.200.20 (GENE3D), G3DSA:3.80.10.10 (GENE3D), PTHR24420 (PANTHER), PTHR24420:SF291 (PANTHER), PF13855 (PFAM), SSF52058 (SUPERFAMILY)	EC:2.7.10.1; EC:1.3.1.74; EC:2.7.11.16
IMGA|Medtr5g037400.2	2.42169	#NAME?	IPR011990 (G3DSA:1.25.40.GENE3D); PTHR32526 (PANTHER), PTHR32526:SF2 (PANTHER), SSF48452 (SUPERFAMILY)
IMGA|Medtr4g084390.1	2.41877	dna-directed rna polymerase ii subunit rpb3-a	IPR001514 (PROSITE); IPR009025 (SUPERFAMILY); IPR011261 (PFAM); IPR011262 (G3DSA:2.170.120.GENE3D); IPR011263 (SMART); G3DSA:3.30.1360.10 (GENE3D), PTHR11800 (PANTHER), PTHR11800:SF2 (PANTHER)	EC:2.7.7.6
IMGA|Medtr5g080000.1	2.41695	receptor-like protein kinase	IPR001611 (PFAM); IPR013210 (PFAM); PR00019 (PRINTS), G3DSA:3.80.10.10 (GENE3D), PTHR24420 (PANTHER), PTHR24420:SF480 (PANTHER), PF13516 (PFAM), PF13855 (PFAM), SSF52058 (SUPERFAMILY)	-
IMGA|Medtr1g116000.1	2.41621	hypothetical protein	no IPS match
IMGA|Medtr7g012340.1	2.41525	ripening-related protein	IPR009009 (SUPERFAMILY)	EC:3.6.1.0
IMGA|Medtr1g016070.1	2.41088	sphingolipid delta-8 desaturase	IPR001199 (G3DSA:3.10.120.GENE3D); IPR005804 (PFAM); IPR012171 (PIR); PTHR19353 (PANTHER), PTHR19353:SF7 (PANTHER)	EC:1.14.19.0
IMGA|Medtr6g078490.1	2.41088	rj2 protein	IPR000157 (PFAM); IPR000767 (PRINTS); IPR002182 (PFAM); IPR003593 (SMART); G3DSA:3.40.50.10140 (GENE3D), G3DSA:3.40.50.300 (GENE3D), PTHR11017 (PANTHER), PTHR11017:SF130 (PANTHER), SSF46785 (SUPERFAMILY), SSF52540 (SUPERFAMILY)	EC:3.6.1.15
IMGA|Medtr5g067640.1	2.41009	glycerol-3-phosphate dehydrogenase	IPR006109 (PFAM); IPR006168 (PRINTS); IPR008927 (SUPERFAMILY); IPR011128 (PFAM); IPR013328 (G3DSA:1.10.1040.GENE3D); IPR016040 (G3DSA:3.40.50.GENE3D); SSF51735 (SUPERFAMILY)	EC:3.5.2.6; EC:1.1.1.8; EC:1.1.1.94; EC:3.1.2.6
IMGA|Medtr7g117200.1	2.40877	wrky transcription factor	IPR003657 (G3DSA:2.20.25.GENE3D); PTHR32096 (PANTHER), PTHR32096:SF4 (PANTHER)	-
IMGA|Medtr8g072020.1	2.4084	ring finger protein	IPR001841 (PFAM); IPR013083 (G3DSA:3.30.40.GENE3D); PTHR14155 (PANTHER), SSF57850 (SUPERFAMILY)	-
IMGA|Medtr4g131020.1	2.40643	actin binding	IPR003104 (SMART); IPR008973 (SUPERFAMILY); IPR014020 (PFAM); IPR015425 (PFAM); G3DSA:2.60.40.1110 (GENE3D), G3DSA:3.90.190.10 (GENE3D), PTHR23213 (PANTHER), PTHR23213:SF18 (PANTHER), SSF52799 (SUPERFAMILY)	-
IMGA|AC23310945.1	2.40565	abscisic acid -deficient 4 protein	IPR025461 (PFAM)	-
IMGA|AC23500615.1	2.40528	cysteine-rich receptor-like protein kinase	IPR000719 (PROFILE); IPR001245 (PFAM); IPR002902 (PFAM); IPR008271 (PROSITE); IPR011009 (SUPERFAMILY); IPR017441 (PROSITE); G3DSA:1.10.510.10 (GENE3D), G3DSA:3.30.200.20 (GENE3D), PTHR24420 (PANTHER), PTHR24420:SF412 (PANTHER)	EC:2.7.11.25
IMGA|Medtr3g095780.1	2.40476	protein	IPR001680 (PFAM); IPR015943 (G3DSA:2.130.10.GENE3D); IPR017986 (PROFILE); IPR019775 (PROSITE); IPR020472 (PRINTS); PTHR14221 (PANTHER), PTHR14221:SF0 (PANTHER)	-
IMGA|Medtr8g014900.1	2.40247	protein chup1	PTHR31342 (PANTHER), PTHR31342:SF0 (PANTHER)	-
IMGA|Medtr4g055580.3	2.40092	f-box lrr-repeat protein	IPR006566 (PFAM)
IMGA|Medtr7g023650.1	2.40031	polygalacturonase inhibitor protein	IPR013210 (PFAM); G3DSA:3.80.10.10 (GENE3D), PTHR24420 (PANTHER), PF13855 (PFAM), SSF52058 (SUPERFAMILY)	-
IMGA|Medtr6g031060.1	2.39949	double-stranded rna-specific adenosine deaminase	IPR002466 (PFAM); PTHR10910 (PANTHER), PTHR10910:SF16 (PANTHER)	EC:3.5.4.4
IMGA|Medtr2g096560.1	2.39694	cold-inducible rna-binding protein	IPR000504 (PFAM); IPR012677 (G3DSA:3.30.70.GENE3D); PTHR24622 (PANTHER), PTHR24622:SF102 (PANTHER), SSF54928 (SUPERFAMILY)	-
IMGA|Medtr5g082580.1	2.39302	phosphoinositide phospholipase c	IPR000008 (PFAM); IPR000909 (PFAM); IPR001192 (PRINTS); IPR001711 (PFAM); IPR008973 (SUPERFAMILY); IPR011992 (G3DSA:1.10.238.GENE3D); IPR015359 (PFAM); IPR017946 (G3DSA:3.20.20.GENE3D); IPR018029 (PROFILE); G3DSA:2.60.40.150 (GENE3D), PTHR10336:SF35 (PANTHER), SSF47473 (SUPERFAMILY)	EC:3.1.4.11
IMGA|Medtr2g038040.2	2.39217	transcription factor bhlh27	IPR011598 (G3DSA:4.10.280.GENE3D); PTHR11514 (PANTHER), PTHR11514:SF11 (PANTHER)	EC:1.3.1.74
IMGA|Medtr7g093540.1	2.3906	dna-3-methyladenine glycosylase	IPR003180 (G3DSA:3.10.300.GENE3D); IPR011034 (SUPERFAMILY); PTHR10429:SF0 (PANTHER)	EC:3.2.2.20
IMGA|Medtr5g015670.1	2.39032	d5-type cyclin	IPR004367 (PFAM); IPR006671 (PFAM); IPR013763 (G3DSA:1.10.472.GENE3D); IPR014400 (PIR); PTHR10177 (PANTHER), PTHR10177:SF76 (PANTHER)	EC:2.7.11.22
IMGA|Medtr4g114060.2	2.38746	dynein light chain	IPR001372 (G3DSA:3.30.740.GENE3D)	-
IMGA|Medtr5g016540.2	2.38657	arf1_5 -family small gtpase	IPR006689 (PFAM); IPR024156 (SMART); G3DSA:3.40.50.300 (GENE3D), PTHR11711 (PANTHER), SSF52540 (SUPERFAMILY)	-
IMGA|Medtr5g039600.1	2.38557	transcription factor tcp14-like	IPR005333 (PFAM); IPR017887 (PROFILE); PTHR31072 (PANTHER)
IMGA|Medtr5g083520.1	2.3855	biotin lipoyl attachment domain-containing protein	IPR000089 (PFAM); IPR011053 (SUPERFAMILY); G3DSA:2.40.50.100 (GENE3D), PTHR18866 (PANTHER), PTHR18866:SF60 (PANTHER)	-
IMGA|Medtr3g096910.1	2.38466	beta-galactosidase 6-like	IPR001944 (PRINTS); IPR008979 (SUPERFAMILY); IPR013781 (G3DSA:3.20.20.GENE3D); IPR017853 (SUPERFAMILY); IPR019801 (PROSITE); IPR025300 (PFAM); G3DSA:2.60.120.260 (GENE3D), PTHR23421:SF2 (PANTHER)	EC:3.2.1.23
IMGA|Medtr5g058720.1	2.38194	peroxin 19-1	no IPS match	-
IMGA|Medtr6g023120.1	2.38143	hypothetical protein	no IPS match
IMGA|Medtr3g082680.1	2.38027	hypothetical protein	PS51257 (PROFILE)	-
IMGA|Medtr2g007340.1	2.38026	e3 ubiquitin-protein ligase ring1-like	IPR001841 (PFAM); IPR013083 (G3DSA:3.30.40.GENE3D); PTHR22763 (PANTHER), PTHR22763:SF0 (PANTHER), SSF57850 (SUPERFAMILY)	-
IMGA|Medtr1g073320.1	2.37946	cysteine-rich repeat secretory protein 3-like	IPR002902 (PFAM); PTHR32080 (PANTHER)	-
IMGA|Medtr5g092970.1	2.37812	protein	G3DSA:3.80.10.10 (GENE3D), PTHR23125 (PANTHER), PTHR23125:SF99 (PANTHER), SSF52047 (SUPERFAMILY)	-
IMGA|Medtr4g061110.1	2.37746	hypothetical protein	no IPS match	-
IMGA|Medtr4g122070.1	2.37601	fip1 motif-containing protein	IPR007854 (PFAM); PTHR13484 (PANTHER)	-
IMGA|Medtr7g079080.2	2.3756	1-aminocyclopropane-1-carboxylate synthase	IPR004838 (PROSITE); IPR004839 (PFAM); IPR015421 (G3DSA:3.40.640.GENE3D); IPR015422 (G3DSA:3.90.1150.GENE3D); IPR015424 (SUPERFAMILY); PR00753 (PRINTS), PTHR11751 (PANTHER), PTHR11751:SF26 (PANTHER)	EC:4.4.1.14
IMGA|Medtr4g070340.2	2.37182	isoflavone reductase-like protein	IPR008030 (PFAM); G3DSA:3.90.25.10 (GENE3D), PTHR10366 (PANTHER), PTHR10366:SF136 (PANTHER), SSF51735 (SUPERFAMILY)	-
IMGA|Medtr7g110880.1	2.3703	protein	PTHR31865 (PANTHER)
IMGA|Medtr7g102260.1	2.36794	xyloglucan endo-transglycosylase	IPR000757 (PFAM); IPR008985 (SUPERFAMILY); IPR010713 (PFAM); IPR013320 (G3DSA:2.60.120.GENE3D); IPR016455 (PIR); PTHR31062 (PANTHER)	EC:2.4.1.207; EC:3.2.1.0
IMGA|Medtr1g105180.1	2.36638	irk-interacting protein	no IPS match	-
IMGA|Medtr5g016830.1	2.36635	filament-like plant protein 7-like	IPR008587 (PFAM); PTHR31580 (PANTHER)	-
IMGA|Medtr1g101910.1	2.36613	protein	IPR025486 (PFAM); PF14383 (PFAM)	-
IMGA|Medtr2g087950.1	2.36529	cellulose synthase-like protein h1	IPR005150 (PFAM); IPR010471 (PFAM); PTHR32287 (PANTHER), PTHR32287:SF0 (PANTHER), SSF53448 (SUPERFAMILY)	EC:2.4.1.12
IMGA|Medtr3g061630.2	2.36527	chaperonin-like protein	IPR003435 (PFAM)	-
IMGA|Medtr7g065080.1	2.36363	peptide transporter ptr3-b	IPR000109 (PANTHER); IPR016196 (SUPERFAMILY); IPR018456 (PROSITE); G3DSA:1.20.1250.20 (GENE3D), PTHR11654:SF37 (PANTHER)	-
IMGA|Medtr1g083790.1	2.36337	syntaxin 33	IPR000727 (PFAM); IPR006011 (PFAM); IPR006012 (PROSITE); IPR010989 (SUPERFAMILY); G3DSA:1.20.58.70 (GENE3D), PTHR19957 (PANTHER), PTHR19957:SF60 (PANTHER)	-
IMGA|Medtr2g102040.1	2.36325	protein	IPR019410 (PFAM); G3DSA:3.40.50.150 (GENE3D), PTHR23108 (PANTHER), SSF53335 (SUPERFAMILY)	-
IMGA|Medtr5g079500.1	2.36145	transcription factor bhlh83	IPR011598 (G3DSA:4.10.280.GENE3D); PTHR31090 (PANTHER), PTHR31090:SF0 (PANTHER)	-
IMGA|Medtr7g038520.1	2.36035	tmv resistance protein n	IPR000157 (PFAM); IPR000767 (PRINTS); IPR001611 (PFAM); IPR002182 (PFAM); G3DSA:3.40.50.10140 (GENE3D), G3DSA:3.40.50.300 (GENE3D), G3DSA:3.80.10.10 (GENE3D), PTHR11017 (PANTHER), PTHR11017:SF130 (PANTHER), PF13504 (PFAM), SSF46785 (SUPERFAMILY), SSF52058 (SUPERFAMILY), SSF52540 (SUPERFAMILY)	-
IMGA|Medtr2g044920.1	2.36014	50s ribosomal protein l18	IPR004389 (TIGRFAMs); IPR005484 (PFAM); G3DSA:3.30.420.100 (GENE3D), PTHR12899 (PANTHER), SSF53137 (SUPERFAMILY)	-
IMGA|Medtr8g022300.1	2.35711	protein	no IPS match
IMGA|Medtr3g009190.1	2.35708	protochlorophyllide reductase b	IPR002198 (PFAM); IPR002347 (PRINTS); IPR016040 (G3DSA:3.40.50.GENE3D); PTHR24319 (PANTHER), PTHR24319:SF5 (PANTHER), SSF51735 (SUPERFAMILY)	-
IMGA|Medtr5g027030.1	2.35582	growth-regulating factor 1	IPR014977 (PFAM); IPR014978 (PFAM); PTHR31602 (PANTHER)	EC:3.6.1.0
IMGA|Medtr5g031140.1	2.35454	lectin	IPR000985 (PROSITE); IPR001220 (PFAM); IPR008985 (SUPERFAMILY); IPR013320 (G3DSA:2.60.120.GENE3D); IPR016363 (PIR)	-
IMGA|Medtr2g036440.1	2.35433	g-type lectin s-receptor-like serine threonine-protein kinase at1g34300-like	IPR000719 (PFAM); IPR008271 (PROSITE); IPR011009 (SUPERFAMILY); IPR017441 (PROSITE); G3DSA:1.10.510.10 (GENE3D), G3DSA:3.30.200.20 (GENE3D), PTHR24420 (PANTHER), PTHR24420:SF224 (PANTHER)	EC:2.7.11.0
IMGA|Medtr8g077510.1	2.35339	gata transcription factor	IPR000679 (PFAM); IPR013088 (G3DSA:3.30.50.GENE3D); PTHR10071 (PANTHER), PTHR10071:SF125 (PANTHER), SSF57716 (SUPERFAMILY)	-
IMGA|Medtr7g082230.1	2.35276	cop1-interacting protein	no IPS match	-
IMGA|Medtr3g072400.1	2.34906	nucleoside-triphosphatase nucleotide binding protein	IPR004582 (PANTHER); G3DSA:1.10.8.60 (GENE3D), G3DSA:3.40.50.300 (GENE3D), SSF52540 (SUPERFAMILY)	EC:3.6.1.15
IMGA|Medtr5g038210.1	2.34785	5 -amp-activated protein kinase subunit beta-2	IPR013783 (G3DSA:2.60.40.GENE3D); IPR014756 (SUPERFAMILY); PTHR10343 (PANTHER), PTHR10343:SF10 (PANTHER)	EC:3.2.1.0
IMGA|Medtr7g082300.1	2.34374	ser thr protein kinase	IPR000719 (PFAM); IPR001611 (PFAM); IPR008271 (PROSITE); IPR011009 (SUPERFAMILY); IPR017441 (PROSITE); G3DSA:1.10.510.10 (GENE3D), G3DSA:3.30.200.20 (GENE3D), G3DSA:3.80.10.10 (GENE3D), PTHR24420 (PANTHER), PTHR24420:SF368 (PANTHER), SSF52058 (SUPERFAMILY)	EC:2.7.11.0
IMGA|Medtr5g013520.1	2.34204	protein tify	IPR010399 (PFAM); IPR018467 (PFAM)
IMGA|Medtr1g098250.1	2.34181	protein	IPR016549 (PIR)
IMGA|Medtr7g005650.1	2.34112	bidirectional sugar transporter n3-like	IPR004316 (PFAM); PTHR10791 (PANTHER), PTHR10791:SF6 (PANTHER)	-
IMGA|Medtr7g026520.1	2.33962	hypothetical protein	no IPS match	EC:2.7.11.0
IMGA|Medtr2g101820.1	2.33727	photosystem i reaction center subunit vi	IPR004928 (PFAM); G3DSA:1.20.5.220 (GENE3D)	-
IMGA|Medtr3g079520.1	2.33454	zeaxanthin epoxidase	IPR000253 (G3DSA:2.60.200.GENE3D); IPR008984 (SUPERFAMILY); PTHR23308 (PANTHER)	-
IMGA|Medtr4g112830.1	2.3328	kinetochore protein	IPR008685 (PFAM)	-
IMGA|Medtr2g015380.1	2.33185	nudix hydrolase 15	IPR000086 (G3DSA:3.90.79.GENE3D); IPR015797 (SUPERFAMILY); PTHR12992 (PANTHER), PTHR12992:SF0 (PANTHER)	EC:3.6.1.22
IMGA|Medtr4g081640.1	2.3301	g-type lectin s-receptor-like serine threonine-protein kinase at4g27290-like	IPR000719 (PROFILE); IPR000858 (PFAM); IPR001245 (PFAM); IPR001480 (G3DSA:2.90.10.GENE3D); IPR003609 (SMART); IPR008271 (PROSITE); IPR011009 (SUPERFAMILY); IPR013227 (PFAM); IPR017441 (PROSITE); G3DSA:1.10.510.10 (GENE3D), G3DSA:3.30.200.20 (GENE3D), PTHR24420 (PANTHER), PTHR24420:SF126 (PANTHER)	EC:2.7.10.2; EC:2.7.11.0
IMGA|Medtr3g088030.1	2.32801	protein	no IPS match	EC:1.8.4.11
IMGA|Medtr3g087640.1	2.32357	anthocyanin 5-aromatic acyltransferase	IPR003480 (PFAM); IPR023213 (G3DSA:3.30.559.GENE3D); PTHR31625 (PANTHER), PTHR31625:SF0 (PANTHER)	EC:2.3.1.153
IMGA|Medtr6g078770.1	2.32321	leucine zipper protein	IPR013781 (G3DSA:3.20.20.GENE3D); IPR017853 (SUPERFAMILY)	EC:3.6.1.15
IMGA|Medtr7g065160.1	2.32165	protease inhibitor seed storage ltp family protein	IPR013770 (G3DSA:1.10.110.GENE3D); IPR016140 (PFAM)	-
IMGA|Medtr5g098710.1	2.32158	protein	PTHR31110 (PANTHER), PTHR31110:SF0 (PANTHER)	-
IMGA|Medtr7g081840.1	2.32053	receptor protein kinase-like protein	IPR000719 (PROFILE); IPR001245 (PFAM); IPR011009 (SUPERFAMILY); IPR013320 (G3DSA:2.60.120.GENE3D); PR00019 (PRINTS), G3DSA:3.30.200.20 (GENE3D), G3DSA:3.80.10.10 (GENE3D), PTHR24420 (PANTHER), PTHR24420:SF68 (PANTHER), PF13855 (PFAM), SSF52058 (SUPERFAMILY)	EC:2.7.7.6; EC:2.7.10.0
IMGA|Medtr7g034720.1	2.31838	f-box protein	IPR003593 (SMART); IPR003959 (PFAM); G3DSA:3.40.50.300 (GENE3D), PTHR31173 (PANTHER), SSF52540 (SUPERFAMILY)	EC:3.6.1.15
IMGA|Medtr5g039530.1	2.31714	hva22-like protein c	IPR004345 (PANTHER); PTHR12300:SF11 (PANTHER)	-
IMGA|Medtr7g101540.1	2.31571	cytokinin riboside 5 -monophosphate phosphoribohydrolase log3-like	IPR005269 (PFAM); G3DSA:3.40.50.450 (GENE3D), PTHR31223 (PANTHER), SSF102405 (SUPERFAMILY)	-
IMGA|Medtr5g058470.1	2.31518	ap2 erf domain-containing transcription factor	IPR001471 (PRINTS); IPR016177 (SUPERFAMILY); PTHR31985 (PANTHER)	-
IMGA|Medtr3g107800.1	2.31469	abc transporter b family member	IPR001140 (PFAM); IPR003439 (PFAM); IPR003593 (SMART); IPR011527 (SUPERFAMILY); IPR017871 (PROSITE); IPR017940 (PROFILE); G3DSA:1.20.1560.10 (GENE3D), G3DSA:3.40.50.300 (GENE3D), PTHR24222 (PANTHER), PTHR24222:SF3 (PANTHER), SSF52540 (SUPERFAMILY)	EC:3.6.3.44
IMGA|Medtr1g009650.2	2.31464	pentatricopeptide repeat-containing protein	IPR000644 (PFAM); IPR002885 (PFAM); G3DSA:3.10.580.10 (GENE3D), PTHR24015 (PANTHER)	-
IMGA|Medtr5g087760.1	2.31451	late embryogenesis abundant hydroxyproline-rich glycoprotein	IPR004864 (PFAM); PTHR31852 (PANTHER)	-
IMGA|Medtr3g033000.1	2.31443	polyamine oxidase	IPR002937 (PFAM); G3DSA:3.50.50.60 (GENE3D), PTHR10742 (PANTHER), PTHR10742:SF30 (PANTHER), SSF51905 (SUPERFAMILY), SSF54373 (SUPERFAMILY)	EC:1.5.3.11
IMGA|Medtr4g131820.1	2.31403	ferredoxin 2	IPR001041 (PFAM); IPR001055 (PRINTS); IPR012675 (G3DSA:3.10.20.GENE3D); IPR018298 (PROSITE); PTHR23426 (PANTHER), PTHR23426:SF1 (PANTHER)	-
IMGA|Medtr7g068310.1	2.31295	upf0420 protein c16orf58-like	IPR006968 (PANTHER); PTHR12770:SF2 (PANTHER)	-
IMGA|Medtr6g088450.1	2.31254	polyol transporter	IPR003663 (PRINTS); IPR005828 (PFAM); IPR005829 (PROSITE); IPR016196 (SUPERFAMILY); IPR020846 (PROFILE); G3DSA:1.20.1250.20 (GENE3D), PTHR24063 (PANTHER), PTHR24063:SF148 (PANTHER)	EC:1.3.1.74
IMGA|Medtr1g088470.1	2.31247	monoglyceride lipase	IPR000073 (PRINTS); IPR022742 (PFAM); G3DSA:3.40.50.1820 (GENE3D), PTHR11614 (PANTHER), PTHR11614:SF20 (PANTHER), SSF53474 (SUPERFAMILY)	EC:3.1.1.23
IMGA|Medtr4g016920.1	2.31019	beta-glucosidase 11-like	IPR001360 (PRINTS); IPR013781 (G3DSA:3.20.20.GENE3D); IPR017853 (SUPERFAMILY); IPR018120 (PROSITE)	EC:3.2.1.21
IMGA|Medtr3g070800.1	2.31012	serine threonine-protein kinase-like protein ccr3-like	IPR000719 (PFAM); IPR008271 (PROSITE); IPR009091 (G3DSA:2.130.10.GENE3D); IPR011009 (SUPERFAMILY); IPR013320 (G3DSA:2.60.120.GENE3D); IPR017441 (PROSITE); G3DSA:1.10.510.10 (GENE3D), G3DSA:3.30.200.20 (GENE3D), PTHR24420 (PANTHER), PTHR24420:SF251 (PANTHER)	EC:2.7.11.0
IMGA|Medtr3g114870.1	2.30612	ornithine decarboxylase	IPR000183 (PRINTS); IPR002433 (PRINTS); IPR009006 (G3DSA:2.40.37.GENE3D); IPR022643 (PFAM); IPR022644 (PFAM); IPR022653 (PROSITE); IPR022657 (PROSITE); G3DSA:3.20.20.10 (GENE3D), PTHR11482 (PANTHER), PTHR11482:SF29 (PANTHER), SSF51419 (SUPERFAMILY)	EC:4.1.1.17
IMGA|Medtr1g012600.1	2.30466	ubiquitin-like family protein	G3DSA:3.10.20.90 (GENE3D), PTHR14942 (PANTHER), SSF54236 (SUPERFAMILY)	-
IMGA|Medtr1g039270.1	2.30358	aspartic proteinase nepenthesin-1-like	IPR001461 (PANTHER); IPR009007 (G3DSA:2.40.70.GENE3D); IPR021109 (SUPERFAMILY); PTHR13683:SF98 (PANTHER)	EC:3.4.23.0
IMGA|Medtr5g024660.1	2.3017	auxin efflux carrier-like protein	IPR004776 (PFAM); PTHR31651 (PANTHER)	-
IMGA|Medtr3g030620.1	2.30042	f-box protein	IPR001810 (SUPERFAMILY); IPR017451 (TIGRFAMs); G3DSA:1.20.1280.50 (GENE3D)
IMGA|Medtr3g101340.1	2.30041	hypothetical protein	IPR006869 (PFAM); IPR025757 (PFAM); PTHR23054 (PANTHER)
IMGA|Medtr7g114070.1	2.29907	stress regulated protein	SSF140990 (SUPERFAMILY)	-
IMGA|Medtr8g095150.1	2.29868	mac perforin domain containing protein	IPR020864 (PFAM); PTHR32413 (PANTHER), PTHR32413:SF0 (PANTHER)	-
IMGA|Medtr8g092260.1	2.29811	f-box family protein	IPR026960 (PFAM)	EC:6.3.2.1
IMGA|Medtr3g072120.1	2.29736	armadillo beta-catenin-like repeat-containing protein	IPR011989 (G3DSA:1.25.10.GENE3D); IPR016024 (SUPERFAMILY)	-
IMGA|Medtr5g065080.1	2.29688	purine permease	IPR000620 (PFAM); IPR004853 (PFAM); PTHR31376 (PANTHER), PTHR31376:SF0 (PANTHER), SSF103481 (SUPERFAMILY)	-
IMGA|Medtr5g034810.1	2.29583	protein	IPR025846 (PFAM); IPR026057 (PFAM); PTHR32285 (PANTHER)	-
IMGA|Medtr3g098660.1	2.29563	Transcription initiation factor TAFII31	IPR003162 (PFAM); IPR009072 (G3DSA:1.10.20.GENE3D); PTHR22980 (PANTHER), PTHR22980:SF0 (PANTHER)	-
IMGA|Medtr8g103130.1	2.29467	atp-binding cassette	G3DSA:3.40.50.300 (GENE3D)	EC:3.6.3.28
IMGA|Medtr2g020630.1	2.29393	probable flavin-containing monooxygenase 1-like	IPR012143 (PIR); IPR020946 (PFAM); G3DSA:3.50.50.60 (GENE3D), PTHR23023 (PANTHER), PTHR23023:SF4 (PANTHER), SSF51905 (SUPERFAMILY)	EC:1.14.13.8
IMGA|Medtr7g082460.1	2.29288	kinase r-like protein	IPR000719 (PFAM); IPR008271 (PROSITE); IPR011009 (SUPERFAMILY); IPR017441 (PROSITE); G3DSA:1.10.510.10 (GENE3D), G3DSA:3.30.200.20 (GENE3D), PTHR24420 (PANTHER), PTHR24420:SF368 (PANTHER), PF14380 (PFAM)	EC:2.7.10.2; EC:2.7.11.0
IMGA|Medtr4g021110.1	2.29194	hypothetical protein	no IPS match
IMGA|Medtr2g033920.1	2.29021	gdsl esterase lipase	IPR001087 (PFAM); PTHR22835 (PANTHER)	-
IMGA|Medtr1g019440.2	2.28966	alpha-amylase	IPR006047 (PFAM); IPR012850 (PFAM); IPR013780 (G3DSA:2.60.40.GENE3D); IPR013781 (G3DSA:3.20.20.GENE3D); IPR015902 (PANTHER); IPR017853 (SUPERFAMILY); PTHR10357:SF9 (PANTHER), SSF51011 (SUPERFAMILY)	EC:3.2.1.60; EC:3.2.1.1
IMGA|Medtr6g092150.1	2.28857	hypothetical protein	IPR008139 (PROFILE)	-
IMGA|Medtr5g041210.1	2.28335	beta- -galactosyltransferase	IPR001079 (PFAM); IPR002659 (PANTHER); IPR008985 (SUPERFAMILY); IPR013320 (G3DSA:2.60.120.GENE3D); PTHR11214:SF11 (PANTHER)	EC:2.4.1.134; EC:2.4.1.62
IMGA|Medtr8g104890.2	2.28232	protein plant cadmium resistance 2	IPR006461 (PFAM); PTHR31670 (PANTHER), PTHR31670:SF0 (PANTHER)
IMGA|Medtr4g057270.1	2.28186	transcription factor fer-like iron deficiency-induced transcription factor-like	IPR011598 (G3DSA:4.10.280.GENE3D); PTHR11514 (PANTHER), PTHR11514:SF8 (PANTHER)	-
IMGA|Medtr5g028100.1	2.28184	ankyrin repeat-containing protein	IPR026961 (PFAM)
IMGA|Medtr7g052020.1	2.27984	cysteine-rich repeat secretory protein 55-like	IPR002902 (PFAM); PTHR32201 (PANTHER), PTHR32201:SF0 (PANTHER)	-
IMGA|Medtr4g124300.1	2.27964	indole-3-acetic acid inducible 31	IPR003311 (PFAM); IPR011525 (PROFILE); PTHR31734 (PANTHER), SSF54277 (SUPERFAMILY)	-
IMGA|Medtr2g010470.1	2.27958	receptor-like protein kinase haiku2	IPR000719 (PFAM); IPR001611 (PFAM); IPR008271 (PROSITE); IPR011009 (SUPERFAMILY); IPR013210 (PFAM); IPR017441 (PROSITE); IPR025875 (PFAM); G3DSA:1.10.510.10 (GENE3D), G3DSA:3.30.200.20 (GENE3D), G3DSA:3.80.10.10 (GENE3D), PTHR24420 (PANTHER), PF13504 (PFAM), PF13516 (PFAM), PF13855 (PFAM), SSF52047 (SUPERFAMILY), SSF52058 (SUPERFAMILY)	EC:1.3.1.74; EC:2.7.11.0; EC:2.7.10.1; EC:3.4.11.0
IMGA|Medtr2g006280.1	2.27891	mlo-like protein 4	IPR004326 (PFAM); PTHR31942 (PANTHER), PTHR31942:SF0 (PANTHER)	-
IMGA|Medtr2g048720.1	2.27871	probable inositol transporter 2-like	IPR003663 (PRINTS); IPR005828 (PFAM); IPR005829 (PROSITE); IPR016196 (SUPERFAMILY); IPR020846 (PROFILE); G3DSA:1.20.1250.20 (GENE3D), PTHR24063 (PANTHER), PTHR24063:SF148 (PANTHER), tmhmm (TMHMM)	EC:1.3.1.74
IMGA|Medtr7g083730.1	2.27684	acyl acyl-carrier-protein thioesterase type b	IPR002864 (PFAM); G3DSA:3.10.129.10 (GENE3D)	EC:3.1.2.0
IMGA|Medtr3g077600.1	2.27644	cellulase-like partial	IPR012341 (G3DSA:1.50.10.GENE3D)	EC:3.2.1.4
IMGA|Medtr1g064260.1	2.27445	protein	IPR005269 (PFAM); G3DSA:3.40.50.450 (GENE3D), PTHR31223 (PANTHER), SSF102405 (SUPERFAMILY)	-
IMGA|Medtr4g029390.1	2.27389	non-specific lipid-transfer protein	no IPS match	-
IMGA|Medtr5g031900.1	2.27244	ap2-like ethylene-responsive transcription factor ail6-like	no IPS match	-
IMGA|Medtr7g114990.1	2.27205	aldo keto-reductase family protein	IPR001395 (PANTHER); IPR020471 (PRINTS); IPR023210 (G3DSA:3.20.20.GENE3D); PTHR11732:SF12 (PANTHER)	EC:1.1.1.65
IMGA|Medtr7g076590.1	2.2718	set domain-containing protein	G3DSA:3.90.1410.10 (GENE3D), PTHR13271 (PANTHER), SSF82199 (SUPERFAMILY)	EC:2.1.1.0
IMGA|Medtr3g084400.1	2.26995	xyloglucan galactosyltransferase katamari1-like	IPR004263 (PFAM); PTHR11062 (PANTHER), PTHR11062:SF11 (PANTHER)	-
IMGA|Medtr7g109460.1	2.26828	e3 ubiquitin-protein ligase march3	IPR011016 (PFAM); IPR013083 (G3DSA:3.30.40.GENE3D); IPR022143 (PFAM); PTHR23012 (PANTHER), SSF57850 (SUPERFAMILY)	-
IMGA|Medtr4g052010.1	2.26723	transmembrane protein c20orf108	IPR009688 (PFAM); PTHR21377 (PANTHER), PTHR21377:SF0 (PANTHER)	-
IMGA|Medtr4g091150.1	2.26661	reticuline oxidase-like protein	IPR006094 (PFAM); IPR012951 (PFAM); IPR016166 (PROFILE); IPR016168 (G3DSA:3.30.465.GENE3D); PTHR32448 (PANTHER), SignalP-NN(euk) (SIGNALP), tmhmm (TMHMM)	EC:1.21.3.3; EC:1.1.1.158
IMGA|Medtr5g024520.1	2.26575	auxin efflux carrier-like protein	IPR004776 (PFAM); PTHR31651 (PANTHER)	-
IMGA|Medtr7g005810.1	2.26454	hypothetical protein	no IPS match	-
IMGA|Medtr7g079180.1	2.26414	desiccation protectant protein lea14-like protein	IPR004864 (PFAM); IPR013783 (G3DSA:2.60.40.GENE3D); IPR013990 (SMART); PD010978 (PRODOM), PTHR31459 (PANTHER), PTHR31459:SF0 (PANTHER), SSF117070 (SUPERFAMILY)	-
IMGA|Medtr2g100070.1	2.2636	protein hothead-like	IPR000172 (PFAM); IPR007867 (PFAM); IPR012132 (PIR); G3DSA:3.50.50.60 (GENE3D), PTHR11552 (PANTHER), PTHR11552:SF14 (PANTHER), SSF51905 (SUPERFAMILY), SSF54373 (SUPERFAMILY)	EC:1.1.99.1; EC:4.1.2.10
IMGA|Medtr7g023590.1	2.26252	polygalacturonase inhibitor protein precursor	IPR013210 (PFAM); IPR025875 (PFAM); PR00019 (PRINTS), G3DSA:3.80.10.10 (GENE3D), PTHR24420 (PANTHER), PF13516 (PFAM), SSF52058 (SUPERFAMILY)
IMGA|Medtr4g007220.1	2.26024	glycosyltransferase family-37	IPR004938 (PFAM); PTHR31889 (PANTHER)	EC:2.4.1.69
IMGA|Medtr1g064260.2	2.25509	cytokinin riboside 5 -monophosphate phosphoribohydrolase log3-like	IPR005269 (PFAM); G3DSA:3.40.50.450 (GENE3D), PTHR31223 (PANTHER), SSF102405 (SUPERFAMILY)	-
IMGA|Medtr2g087350.1	2.25458	e3 ubiquitin-protein ligase pub23-like	IPR003613 (PFAM); IPR011989 (G3DSA:1.25.10.GENE3D); IPR013083 (G3DSA:3.30.40.GENE3D); IPR016024 (SUPERFAMILY); PTHR24420 (PANTHER), PTHR24420:SF168 (PANTHER), SSF57850 (SUPERFAMILY)	EC:6.3.2.19
IMGA|Medtr3g022850.1	2.25312	crossover junction endonuclease mus81	IPR006166 (PFAM); IPR011335 (SUPERFAMILY); IPR020819 (G3DSA:3.40.50.GENE3D); PTHR13451 (PANTHER)	-
IMGA|Medtr3g062640.1	2.2528	kh domain-containing protein at2g38610-like	IPR004087 (SMART); IPR004088 (PFAM); G3DSA:3.30.1370.10 (GENE3D), PTHR11208 (PANTHER), SSF54791 (SUPERFAMILY)	-
IMGA|Medtr1g075100.1	2.2525	protein	IPR012336 (G3DSA:3.40.30.GENE3D); IPR013766 (PFAM)	-
IMGA|Medtr1g090240.1	2.25188	embryonic flower 2	IPR015880 (SMART); IPR019135 (PFAM); PTHR22597 (PANTHER)	EC:2.7.7.49
IMGA|Medtr8g093250.1	2.24994	aluminum resistance protein	IPR000277 (PANTHER); IPR009651 (PFAM); IPR015421 (G3DSA:3.40.640.GENE3D); IPR015424 (SUPERFAMILY); PTHR11808:SF31 (PANTHER)	-
IMGA|Medtr3g114540.1	2.24936	rna pseudourine synthase 2	IPR002942 (G3DSA:3.10.290.GENE3D); IPR006145 (PFAM); IPR006224 (PROSITE); IPR020103 (SUPERFAMILY); PTHR10436 (PANTHER), PTHR10436:SF39 (PANTHER), SSF55174 (SUPERFAMILY)	EC:5.4.99.12; EC:3.2.1.17; EC:2.7.11.0
IMGA|Medtr4g083990.1	2.24728	cytochrome c6	IPR009056 (G3DSA:1.10.760.GENE3D); PF13442 (PFAM)	-
IMGA|Medtr5g011040.2	2.24695	hydroxymethylglutaryl- synthase	IPR000590 (PROSITE); IPR010122 (TIGRFAMs); IPR013528 (PFAM); IPR013746 (PFAM); IPR016038 (G3DSA:3.40.47.GENE3D); IPR016039 (SUPERFAMILY); PTHR11877 (PANTHER), PTHR11877:SF10 (PANTHER)	EC:2.3.3.10
IMGA|Medtr5g010680.1	2.24656	heat stress transcription factor b-2b	IPR000232 (PRINTS); IPR011991 (G3DSA:1.10.10.GENE3D); G3DSA:1.20.5.170 (GENE3D), PTHR10015 (PANTHER), PTHR10015:SF7 (PANTHER), SSF46785 (SUPERFAMILY)	-
IMGA|Medtr2g094620.1	2.24646	pleckstrin homology and lipid-binding start domain-containing protein	IPR001849 (PFAM); IPR002913 (PFAM); IPR009769 (PFAM); IPR011993 (G3DSA:2.30.29.GENE3D); IPR023393 (G3DSA:3.30.530.GENE3D); PTHR31085 (PANTHER), PTHR31085:SF0 (PANTHER), SSF50729 (SUPERFAMILY), SSF55961 (SUPERFAMILY)	-
IMGA|Medtr4g014750.1	2.24626	auxin-regulated protein	IPR003323 (PFAM); PTHR13312 (PANTHER), PTHR13312:SF0 (PANTHER), SSF54001 (SUPERFAMILY)	-
IMGA|Medtr4g101050.1	2.24605	at4g17250 dl4660w	no IPS match	-
IMGA|Medtr8g094790.1	2.24603	protein	no IPS match	EC:1.8.4.11
IMGA|AC23567710.1	2.24314	alpha-amylase subtilisin inhibitor	IPR002160 (PRINTS); IPR011065 (SUPERFAMILY); G3DSA:2.80.10.50 (GENE3D)	-
IMGA|Medtr3g098160.1	2.24242	at1g04290	IPR006683 (PFAM); G3DSA:3.10.129.10 (GENE3D), PTHR21660 (PANTHER), SSF54637 (SUPERFAMILY)	EC:3.1.2.20
IMGA|Medtr5g093360.1	2.23982	b-cell receptor-associated protein 31-like protein	IPR008417 (PANTHER); PTHR12701:SF1 (PANTHER)	-
IMGA|Medtr1g021620.1	2.23895	cysteine-rich receptor-like protein kinase	IPR002902 (PFAM); PTHR32099 (PANTHER), PTHR32099:SF0 (PANTHER)	EC:2.7.11.0
IMGA|Medtr6g075970.1	2.23879	rj2 protein	IPR000157 (PFAM); IPR000767 (PRINTS); IPR002182 (PFAM); IPR003593 (SMART); G3DSA:3.40.50.10140 (GENE3D), G3DSA:3.40.50.300 (GENE3D), G3DSA:3.80.10.10 (GENE3D), PTHR11017 (PANTHER), PTHR11017:SF130 (PANTHER), SSF46785 (SUPERFAMILY), SSF52058 (SUPERFAMILY), SSF52540 (SUPERFAMILY)	EC:3.1.26.4; EC:3.6.1.15
IMGA|Medtr5g053270.1	2.23827	protein chup1	PTHR31342 (PANTHER), PTHR31342:SF0 (PANTHER)	-
IMGA|Medtr5g017040.1	2.23756	transcription factor spatula	IPR011598 (G3DSA:4.10.280.GENE3D); IPR024097 (PANTHER); IPR024102 (PTHR10014:PANTHER)	EC:2.7.11.0
IMGA|Medtr2g062300.1	2.23607	protein	IPR010341 (PFAM); PTHR31928 (PANTHER)	-
IMGA|Medtr1g092690.1	2.23565	gdsl esterase lipase	IPR001087 (PFAM); PTHR22835 (PANTHER)	EC:3.1.1.1
IMGA|Medtr1g042740.1	2.23376	pentatricopeptide repeat-containing protein	IPR002885 (PFAM)	-
IMGA|Medtr4g029350.1	2.23354	non-specific lipid-transfer protein	IPR000528 (PRINTS); IPR013770 (G3DSA:1.10.110.GENE3D); IPR016140 (PFAM)	-
IMGA|Medtr3g035830.1	2.23352	gras family transcription factor	IPR025846 (PFAM); IPR026057 (PFAM); PTHR32285 (PANTHER)	-
IMGA|AC2256111013.1	2.23239	transcription factor bhlh123-like	IPR011598 (G3DSA:4.10.280.GENE3D); PTHR31473 (PANTHER)
IMGA|Medtr7g092270.1	2.23193	ccp-like protein	no IPS match	-
IMGA|Medtr4g125180.1	2.23134	subtilisin-like protease	IPR000209 (G3DSA:3.40.50.GENE3D); IPR003137 (PFAM); IPR009020 (SUPERFAMILY); IPR010259 (PFAM); IPR015500 (PRINTS); IPR023828 (PROSITE); G3DSA:3.30.70.80 (GENE3D), G3DSA:3.50.30.30 (GENE3D), PTHR10795:SF17 (PANTHER)	EC:3.4.21.0
IMGA|Medtr2g019190.1	2.22912	protein tify 5a	IPR018467 (PFAM)
IMGA|Medtr6g072510.1	2.22847	disease resistance-like protein	IPR000157 (PFAM); IPR000767 (PRINTS); IPR002182 (PFAM); G3DSA:3.40.50.10140 (GENE3D), G3DSA:3.40.50.300 (GENE3D), G3DSA:3.80.10.10 (GENE3D), PTHR11017 (PANTHER), PTHR11017:SF130 (PANTHER), PF13855 (PFAM), SSF46785 (SUPERFAMILY), SSF52058 (SUPERFAMILY), SSF52540 (SUPERFAMILY)	EC:3.1.26.4; EC:3.6.1.15
IMGA|Medtr8g087780.1	2.22703	nitrate chlorate transporter	IPR000109 (PANTHER); IPR016196 (SUPERFAMILY); PTHR11654:SF21 (PANTHER)	-
IMGA|Medtr4g083540.1	2.22448	protein	IPR001841 (SMART); PF13920 (PFAM)	EC:6.3.2.19
IMGA|Medtr2g062430.1	2.22101	vacuolar protein sorting-associated protein	IPR009291 (PFAM); PTHR17204 (PANTHER), PTHR17204:SF7 (PANTHER)
IMGA|Medtr5g083860.1	2.22023	peroxidase	IPR000823 (PRINTS); IPR002016 (PRINTS); IPR010255 (SUPERFAMILY); IPR019793 (PROSITE); IPR019794 (PROSITE); G3DSA:1.10.420.10 (GENE3D), G3DSA:1.10.520.10 (GENE3D), PTHR31388 (PANTHER), PTHR31388:SF0 (PANTHER)	EC:1.11.1.7
IMGA|Medtr5g096530.1	2.22005	receptor protein kinase-like protein	IPR000719 (PFAM); IPR001611 (PFAM); IPR008271 (PROSITE); IPR011009 (SUPERFAMILY); IPR013210 (PFAM); PR00019 (PRINTS), G3DSA:1.10.510.10 (GENE3D), G3DSA:3.30.200.20 (GENE3D), G3DSA:3.80.10.10 (GENE3D), PTHR24420 (PANTHER), PTHR24420:SF306 (PANTHER), PF13516 (PFAM), PF13855 (PFAM), SSF52058 (SUPERFAMILY)	EC:2.7.11.0; EC:1.3.1.74
IMGA|Medtr8g038220.2	2.21924	annexin-like protein	IPR001464 (PRINTS); IPR009118 (PRINTS); IPR018252 (PROSITE); IPR018502 (G3DSA:1.10.220.GENE3D)	-
IMGA|Medtr3g070290.1	2.21923	anthranilate synthase alpha	IPR005256 (TIGRFAMs); IPR005801 (G3DSA:3.60.120.GENE3D); IPR006805 (PFAM); IPR015890 (PFAM); IPR019999 (PRINTS); PTHR11236 (PANTHER), PTHR11236:SF9 (PANTHER)	EC:4.1.3.27; EC:6.3.2.19; EC:2.7.7.4
IMGA|Medtr6g021610.1	2.219	ccp	IPR009810 (PFAM)	-
IMGA|Medtr5g068770.1	2.219	probable l-type lectin-domain containing receptor kinase -like	IPR000719 (PFAM); IPR001220 (PFAM); IPR008985 (SUPERFAMILY); IPR011009 (SUPERFAMILY); IPR013320 (G3DSA:2.60.120.GENE3D); G3DSA:1.10.510.10 (GENE3D), G3DSA:3.30.200.20 (GENE3D), PTHR24420 (PANTHER), PTHR24420:SF335 (PANTHER)	EC:2.7.10.1; EC:2.7.11.0
IMGA|Medtr5g075640.1	2.2188	root phototropism protein 2	IPR000210 (SMART); IPR004249 (PFAM); IPR011333 (G3DSA:3.30.710.GENE3D); IPR013069 (PFAM); PTHR32370 (PANTHER), PTHR32370:SF0 (PANTHER)	-
IMGA|Medtr2g100090.1	2.21845	nucleosome chromatin assembly factor group	IPR001680 (PFAM); IPR015943 (G3DSA:2.130.10.GENE3D); IPR017986 (PROFILE); IPR022052 (PFAM); PTHR22850 (PANTHER), PTHR22850:SF14 (PANTHER)	EC:2.3.1.48
IMGA|Medtr4g022240.1	2.21656	protein	IPR003406 (PFAM); PTHR19297 (PANTHER), PTHR19297:SF2 (PANTHER)	EC:2.4.2.26
IMGA|Medtr8g087810.1	2.21638	nitrate chlorate transporter	IPR000109 (PANTHER); IPR016196 (SUPERFAMILY); G3DSA:1.20.1250.20 (GENE3D), PTHR11654:SF21 (PANTHER)	-
IMGA|Medtr5g038460.4	2.21494	ac067971_24 ests gb	IPR009770 (PFAM); PTHR31136 (PANTHER)	-
IMGA|Medtr3g031650.2	2.21477	dihydroflavonol reductase	IPR001509 (PFAM); IPR016040 (G3DSA:3.40.50.GENE3D); PTHR10366 (PANTHER), PTHR10366:SF9 (PANTHER), SSF51735 (SUPERFAMILY)	EC:1.2.1.44; EC:1.1.1.219
IMGA|Medtr1g100460.1	2.21472	detoxifying efflux carrier 35	IPR002528 (PFAM); PTHR11206 (PANTHER), PTHR11206:SF21 (PANTHER), SignalP-NN(euk) (SIGNALP), tmhmm (TMHMM)	-
IMGA|Medtr3g098170.1	2.214	acyl-coenzyme a thioesterase	IPR006683 (PFAM); G3DSA:3.10.129.10 (GENE3D), PTHR21660 (PANTHER), SSF54637 (SUPERFAMILY)	EC:3.1.2.20
IMGA|Medtr1g008880.1	2.21112	nac domain protein	IPR003441 (PFAM); PTHR31744 (PANTHER)	-
IMGA|Medtr5g014600.1	2.21101	transcription factor bhlh25-like	IPR011598 (G3DSA:4.10.280.GENE3D); PTHR23042 (PANTHER), PTHR23042:SF23 (PANTHER)	EC:1.3.1.74
IMGA|Medtr3g095680.1	2.20991	protein kinase	IPR000719 (PFAM); IPR008271 (PROSITE); IPR011009 (SUPERFAMILY); G3DSA:1.10.510.10 (GENE3D), G3DSA:3.30.200.20 (GENE3D), PTHR13902 (PANTHER), PTHR13902:SF15 (PANTHER)	EC:2.7.10.0; EC:2.7.11.25
IMGA|Medtr4g019210.2	2.20936	duf246 domain-containing protein at1g04910-like	IPR019378 (PFAM); PTHR31741 (PANTHER), PTHR31741:SF0 (PANTHER)	-
IMGA|Medtr2g060070.1	2.20913	protein	IPR001680 (PFAM); IPR015943 (G3DSA:2.130.10.GENE3D); IPR017986 (PROFILE); IPR020472 (PRINTS); PTHR22844 (PANTHER)	-
IMGA|Medtr4g029430.1	2.20866	protein lurp-one-related 15-like	IPR007612 (PFAM); IPR025659 (SUPERFAMILY); PTHR31087 (PANTHER), PTHR31087:SF0 (PANTHER)	-
IMGA|Medtr4g055410.1	2.2083	histone-lysine n-methyltransferase atx5	no IPS match	EC:2.1.1.0
IMGA|Medtr2g062310.1	2.20781	hypothetical protein	IPR010369 (PFAM); PTHR31083 (PANTHER)	-
IMGA|Medtr1g030540.1	2.20735	filament-like plant	IPR008587 (PFAM); PTHR31580 (PANTHER)
IMGA|Medtr7g011060.2	2.20716	alpha-expansin 5	IPR002963 (PRINTS); IPR007112 (SMART); IPR007117 (G3DSA:2.60.40.GENE3D); IPR007118 (PRINTS); IPR009009 (PFAM); IPR014733 (G3DSA:2.40.40.GENE3D); PTHR31867 (PANTHER), PTHR31867:SF0 (PANTHER)	-
IMGA|Medtr3g098810.1	2.20642	nac domain ipr003441	IPR003441 (PFAM); PTHR31989 (PANTHER), PTHR31989:SF0 (PANTHER)	-
IMGA|Medtr7g079350.1	2.20463	wall-associated receptor kinase-like protein	IPR000719 (PFAM); IPR002482 (SMART); IPR008271 (PROSITE); IPR011009 (SUPERFAMILY); IPR013320 (G3DSA:2.60.120.GENE3D); IPR017441 (PROSITE); IPR018392 (PFAM); G3DSA:1.10.510.10 (GENE3D), G3DSA:3.10.350.10 (GENE3D), G3DSA:3.30.200.20 (GENE3D), PTHR24420 (PANTHER), PTHR24420:SF99 (PANTHER)	EC:2.7.11.0
IMGA|Medtr5g034790.1	2.20414	ring-h2 finger protein atl46-like	IPR001841 (PFAM); IPR013083 (G3DSA:3.30.40.GENE3D); PTHR14155 (PANTHER), PTHR14155:SF23 (PANTHER), SSF57850 (SUPERFAMILY)	-
IMGA|Medtr3g086030.1	2.20413	digestive organ expansion factor-like protein	no IPS match	-
IMGA|Medtr8g074540.1	2.20256	ist1-like protein	IPR005061 (PFAM); PTHR12161 (PANTHER), PTHR12161:SF4 (PANTHER)	-
IMGA|Medtr3g030950.1	2.20222	tab2 protein	IPR009472 (PFAM)	EC:3.1.4.11
IMGA|Medtr3g087900.1	2.20195	ring finger family protein	IPR001841 (PFAM); IPR013083 (G3DSA:3.30.40.GENE3D); PTHR14155 (PANTHER), SSF57850 (SUPERFAMILY)	-
IMGA|Medtr3g117970.1	2.20164	sbp (s-ribonuclease binding protein) family protein	IPR001841 (PROFILE); PF13920 (PFAM)	-
IMGA|Medtr4g116210.1	2.20093	uncharacterized membrane protein ymr155w-like	IPR010658 (PFAM); IPR016196 (SUPERFAMILY); G3DSA:1.20.1250.20 (GENE3D), PTHR21576 (PANTHER), PTHR21576:SF13 (PANTHER)	-
IMGA|Medtr7g084140.1	2.19991	peptide alpha-n-acetyltransferase	IPR000182 (PFAM); IPR016181 (G3DSA:3.40.630.GENE3D); PTHR23091 (PANTHER), PTHR23091:SF3 (PANTHER)	EC:2.3.1.88
IMGA|Medtr6g082620.1	2.19977	ring finger protein	IPR001841 (PFAM); IPR013083 (G3DSA:3.30.40.GENE3D); PTHR22937 (PANTHER), PTHR22937:SF18 (PANTHER), SSF57850 (SUPERFAMILY)	-
IMGA|Medtr4g021710.1	2.19974	mitochondrial import inner membrane translocase subunit tim9	IPR004217 (G3DSA:1.10.287.GENE3D); PTHR10898 (PANTHER)	-
IMGA|Medtr5g017830.1	2.19903	cdpk-related protein kinase	IPR000719 (PFAM); IPR002290 (SMART); IPR008271 (PROSITE); IPR011009 (SUPERFAMILY); IPR011992 (G3DSA:1.10.238.GENE3D); IPR017441 (PROSITE); IPR018249 (PROFILE); G3DSA:1.10.510.10 (GENE3D), G3DSA:3.30.200.20 (GENE3D), PTHR24349 (PANTHER), PTHR24349:SF23 (PANTHER), SSF47473 (SUPERFAMILY)	EC:2.7.10.0; EC:2.7.11.0
IMGA|Medtr3g109760.1	2.19903	gata transcription factor	IPR000679 (PFAM); IPR013088 (G3DSA:3.30.50.GENE3D); IPR016679 (PIR); PTHR10071 (PANTHER), PTHR10071:SF113 (PANTHER), SSF57716 (SUPERFAMILY)	-
IMGA|Medtr4g120030.1	2.19785	udp-glucuronic acid decarboxylase	IPR001509 (PFAM); IPR016040 (G3DSA:3.40.50.GENE3D); G3DSA:3.90.25.10 (GENE3D), PTHR10366 (PANTHER), PTHR10366:SF35 (PANTHER), SSF51735 (SUPERFAMILY)	EC:4.1.1.35; EC:4.2.1.46
IMGA|Medtr5g041780.1	2.19694	s-adenosylmethionine-dependent methyltransferase domain-containing protein	IPR013216 (PFAM); G3DSA:3.40.50.150 (GENE3D), PTHR10108 (PANTHER), PTHR10108:SF283 (PANTHER), SSF53335 (SUPERFAMILY)	EC:2.1.1.0
IMGA|Medtr1g075610.1	2.19687	cyclin-dependent kinase	IPR000719 (PFAM); IPR002290 (SMART); IPR008271 (PROSITE); IPR011009 (SUPERFAMILY); IPR017441 (PROSITE); G3DSA:1.10.510.10 (GENE3D), G3DSA:3.30.200.20 (GENE3D), PTHR24056 (PANTHER)	EC:2.7.11.23; EC:2.7.11.22
IMGA|Medtr7g069930.1	2.19594	receptor-like protein 12-like	no IPS match
IMGA|Medtr8g089250.1	2.19419	gamma-soluble nsf attachment protein	IPR000744 (PANTHER); IPR011990 (G3DSA:1.25.40.GENE3D); PTHR13768:SF2 (PANTHER), SSF48452 (SUPERFAMILY)	-
IMGA|Medtr4g118930.1	2.19252	hypothetical protein	no IPS match	-
IMGA|Medtr8g046300.1	2.19246	prohibitin	IPR000163 (PRINTS); IPR001107 (PFAM); SSF117892 (SUPERFAMILY)	-
IMGA|Medtr7g092870.1	2.19163	acid phosphatase class iiib protein	no IPS match	EC:3.1.3.2
IMGA|Medtr2g009500.1	2.19035	beta carbonic anhydrase 5	IPR001765 (G3DSA:3.40.1050.GENE3D); IPR015892 (PROSITE); PTHR11002:SF1 (PANTHER)	EC:4.2.1.1
IMGA|Medtr4g087380.2	2.19031	protein	no IPS match
IMGA|Medtr4g025220.2	2.1879	arginase	IPR006035 (PANTHER); PTHR11358:SF4 (PANTHER)	EC:3.5.3.1
IMGA|AC2356638.1	2.18713	cyclin dependent kinase inhibitor	IPR003175 (PFAM); IPR016701 (PIR); G3DSA:4.10.365.10 (GENE3D)	-
IMGA|Medtr4g115930.1	2.18484	pinus taeda anonymous locus 0_8485_01 genomic sequence	IPR001841 (SMART); IPR013083 (G3DSA:3.30.40.GENE3D); PTHR31150 (PANTHER), PTHR31150:SF0 (PANTHER), PF13923 (PFAM), SSF57850 (SUPERFAMILY)	-
IMGA|Medtr4g069810.1	2.18461	organ-specific protein s2	IPR024489 (PRODOM)
IMGA|Medtr4g052040.1	2.1831	Ovate protein family	IPR006458 (PFAM); PS51257 (PROFILE)	-
IMGA|Medtr2g097690.1	2.18077	chaperone protein	IPR001623 (G3DSA:1.10.287.GENE3D); IPR003095 (PRINTS); PTHR24077 (PANTHER)	-
IMGA|Medtr7g065750.1	2.18018	glutathione s-transferase gst	IPR004045 (PROFILE); IPR004046 (PFAM); IPR010987 (G3DSA:1.20.1050.GENE3D); IPR012336 (G3DSA:3.40.30.GENE3D); IPR017933 (PROFILE); PTHR11260 (PANTHER), PTHR11260:SF16 (PANTHER), PF13417 (PFAM)	EC:2.5.1.18
IMGA|Medtr8g102920.1	2.17821	pinus taeda anonymous locus 0_7153_01 genomic sequence	IPR018908 (PFAM)	-
IMGA|Medtr8g023400.1	2.1782	ring-h2 finger protein atl3-like	IPR001841 (PFAM); IPR013083 (G3DSA:3.30.40.GENE3D); PTHR14155 (PANTHER), PTHR14155:SF20 (PANTHER), SSF57850 (SUPERFAMILY)	-
IMGA|Medtr8g041880.1	2.17658	cysteine-rich receptor-like protein kinase	IPR000719 (PROFILE); IPR001245 (PFAM); IPR002902 (PFAM); IPR008271 (PROSITE); IPR011009 (SUPERFAMILY); IPR021820 (PFAM); G3DSA:1.10.510.10 (GENE3D), G3DSA:3.30.200.20 (GENE3D), PTHR24420 (PANTHER), PTHR24420:SF314 (PANTHER)	EC:2.7.10.2; EC:2.7.11.0
IMGA|Medtr7g113910.1	2.17556	polygalacturonase	IPR000743 (PFAM); IPR006626 (SMART); IPR011050 (SUPERFAMILY); IPR012334 (G3DSA:2.160.20.GENE3D); PTHR31375 (PANTHER), PTHR31375:SF0 (PANTHER)	EC:3.2.1.67; EC:3.2.1.15
IMGA|Medtr5g085850.1	2.17502	nitrate transporter	IPR000109 (PANTHER); IPR016196 (SUPERFAMILY); G3DSA:1.20.1250.20 (GENE3D), PTHR11654:SF37 (PANTHER)	-
IMGA|Medtr3g052580.1	2.1723	gdsl esterase lipase	IPR001087 (PFAM); PTHR22835 (PANTHER), PTHR22835:SF39 (PANTHER)	EC:3.1.1.1
IMGA|Medtr7g098040.1	2.17224	peptide transporter ptr3-a	IPR000109 (PANTHER); IPR016196 (SUPERFAMILY); PTHR11654:SF37 (PANTHER)	-
IMGA|Medtr4g128590.1	2.1722	probable xyloglucan endotransglucosylase hydrolase protein 23-like	IPR000757 (PFAM); IPR008985 (SUPERFAMILY); IPR010713 (PFAM); IPR013320 (G3DSA:2.60.120.GENE3D); IPR016455 (PIR); PTHR31062 (PANTHER)	EC:3.2.1.0; EC:2.4.1.207
IMGA|Medtr1g011460.1	2.17118	serine threonine protein phosphatase 2a 57 kda regulatory subunit b iota isoform	IPR002554 (PIR); IPR016024 (SUPERFAMILY); PTHR10257:SF3 (PANTHER)	-
IMGA|Medtr2g013260.2	2.17106	dihydroflavonol-4-reductase	IPR016040 (G3DSA:3.40.50.GENE3D); PTHR10366 (PANTHER), PTHR10366:SF107 (PANTHER), SSF51735 (SUPERFAMILY)	EC:1.1.1.145; EC:1.1.1.219
IMGA|Medtr2g021150.1	2.17106	f-box kelch-repeat protein	IPR001810 (PFAM); IPR017451 (TIGRFAMs); G3DSA:1.20.1280.50 (GENE3D), PTHR32133 (PANTHER)	-
IMGA|Medtr5g006320.1	2.17075	ferredoxin	IPR001041 (PFAM); IPR010241 (TIGRFAMs); IPR012675 (G3DSA:3.10.20.GENE3D)	-
IMGA|Medtr2g011990.1	2.17011	fiber protein	IPR008480 (PFAM); IPR025520 (PFAM)
IMGA|Medtr3g099540.1	2.1701	blue copper protein	IPR003245 (PRODOM); IPR008972 (G3DSA:2.60.40.GENE3D)	-
IMGA|Medtr4g098110.1	2.16893	protein	IPR007573 (PFAM)	-
IMGA|Medtr5g033080.1	2.16887	abc transporter b family member	IPR001140 (PFAM); IPR003439 (PFAM); IPR003593 (SMART); IPR011527 (SUPERFAMILY); IPR017871 (PROSITE); IPR017940 (PROFILE); G3DSA:1.20.1560.10 (GENE3D), G3DSA:3.40.50.300 (GENE3D), PTHR24222 (PANTHER), PTHR24222:SF4 (PANTHER), SSF52540 (SUPERFAMILY)	EC:3.6.3.44
IMGA|Medtr3g010190.1	2.16793	#NAME?	IPR001251 (G3DSA:3.40.525.GENE3D); IPR011074 (G3DSA:1.10.8.GENE3D); PTHR23324 (PANTHER), PTHR23324:SF5 (PANTHER)	-
IMGA|Medtr1g101280.1	2.16792	homeobox-leucine zipper protein anthocyaninless 2-like	IPR001356 (PFAM); IPR002913 (PFAM); IPR009057 (G3DSA:1.10.10.GENE3D); IPR017970 (PROSITE); PTHR24325 (PANTHER), PTHR24325:SF0 (PANTHER), SSF55961 (SUPERFAMILY)	-
IMGA|Medtr4g131750.1	2.16648	dead-box atp-dependent rna helicase 58	IPR001650 (PFAM); IPR011545 (PFAM); IPR014001 (SMART); IPR014014 (PROFILE); G3DSA:3.40.50.300 (GENE3D), PTHR24031 (PANTHER), PTHR24031:SF83 (PANTHER), SSF52540 (SUPERFAMILY)	-
IMGA|Medtr7g086130.1	2.16637	kda class v heat shock protein	IPR002068 (PFAM); IPR008978 (SUPERFAMILY); G3DSA:2.60.40.790 (GENE3D), PTHR11527 (PANTHER), PTHR11527:SF14 (PANTHER)	-
IMGA|Medtr3g088400.1	2.16637	protein	no IPS match	-
IMGA|Medtr1g086530.1	2.16422	myb transcription factor	IPR001005 (PFAM); IPR009057 (G3DSA:1.10.10.GENE3D); IPR017930 (PROFILE); PTHR10641 (PANTHER), PTHR10641:SF199 (PANTHER)	-
IMGA|Medtr4g113070.1	2.16353	abc transporter g family member 32	IPR003439 (PFAM); IPR003593 (SMART); IPR013525 (PFAM); IPR013581 (PFAM); G3DSA:3.40.50.300 (GENE3D), PTHR19241 (PANTHER), PTHR19241:SF10 (PANTHER), SSF52540 (SUPERFAMILY)	EC:3.6.3.28
IMGA|Medtr1g093750.1	2.16282	transcription factor bhlh30	IPR011598 (G3DSA:4.10.280.GENE3D); G3DSA:3.30.70.260 (GENE3D), PTHR12565 (PANTHER)	-
IMGA|Medtr7g038350.1	2.16226	potyviral helper component protease-interacting protein 1	IPR001841 (PFAM); IPR013083 (G3DSA:3.30.40.GENE3D); PTHR22937 (PANTHER), PTHR22937:SF1 (PANTHER), SSF57850 (SUPERFAMILY)	-
IMGA|Medtr8g077890.1	2.16071	polyol transporter	IPR003663 (PRINTS); IPR005828 (PFAM); IPR005829 (PROSITE); IPR016196 (SUPERFAMILY); IPR020846 (PROFILE); G3DSA:1.20.1250.20 (GENE3D), PTHR24063 (PANTHER), PTHR24063:SF148 (PANTHER)	EC:1.3.1.74
IMGA|AC23365539.1	2.15978	ribulose bisphosphate carboxylase oxygenase chloroplastic-like	IPR003959 (PFAM); G3DSA:3.40.50.300 (GENE3D), PTHR32429 (PANTHER), PTHR32429:SF4 (PANTHER), SSF52540 (SUPERFAMILY)	EC:3.6.1.3
IMGA|Medtr1g062090.1	2.15966	defects in morphology protein	IPR019190 (PFAM); PTHR14464 (PANTHER), PTHR14464:SF3 (PANTHER)	-
IMGA|Medtr8g103140.1	2.15931	abc transporter g family member 39-like	IPR013525 (PFAM); IPR013581 (PFAM); G3DSA:3.40.50.300 (GENE3D), PTHR19241 (PANTHER), PTHR19241:SF10 (PANTHER), SSF52540 (SUPERFAMILY)	EC:3.6.3.28
IMGA|Medtr4g024940.1	2.15865	arginase	IPR006035 (PIR); IPR020855 (PROSITE); IPR023696 (G3DSA:3.40.800.GENE3D); PTHR11358:SF4 (PANTHER), SSF52768 (SUPERFAMILY)	EC:3.5.3.1; EC:3.5.3.11
IMGA|Medtr1g006520.1	2.15858	casein kinase i isoform delta-like	IPR000719 (PFAM); IPR008271 (PROSITE); IPR011009 (SUPERFAMILY); IPR017441 (PROSITE); G3DSA:1.10.510.10 (GENE3D), G3DSA:3.30.200.20 (GENE3D), PTHR11909 (PANTHER), PTHR11909:SF18 (PANTHER)	EC:2.7.11.0; EC:2.4.1.227
IMGA|Medtr3g090860.2	2.15831	wrky transcription factor wrky109669	IPR003657 (G3DSA:2.20.25.GENE3D)	-
IMGA|Medtr5g081920.1	2.15746	receptor protein kinase-like protein	IPR001611 (PFAM); IPR025875 (PFAM); PR00019 (PRINTS), G3DSA:3.80.10.10 (GENE3D), PTHR24420 (PANTHER), SSF52058 (SUPERFAMILY)	-
IMGA|Medtr5g067460.1	2.15734	multidrug resistance	IPR002528 (PFAM); PTHR11206 (PANTHER), PTHR11206:SF21 (PANTHER)	-
IMGA|Medtr2g099450.1	2.15658	class iv chitinase	IPR000726 (PFAM); IPR001002 (PRODOM); IPR018371 (PROSITE); IPR023346 (SUPERFAMILY); G3DSA:1.10.530.10 (GENE3D), G3DSA:3.30.20.10 (GENE3D), PTHR22595 (PANTHER), PTHR22595:SF17 (PANTHER)	EC:3.2.1.14
IMGA|Medtr8g088740.5	2.15328	serine threonine protein kinase	IPR000719 (PFAM); IPR011009 (SUPERFAMILY); IPR017441 (PROSITE); G3DSA:3.30.200.20 (GENE3D), PTHR24343 (PANTHER), PTHR24343:SF55 (PANTHER)	EC:2.7.11.0
IMGA|AC23566515.1	2.15056	protein binding	IPR009053 (SUPERFAMILY); IPR011684 (PFAM); PTHR32258 (PANTHER), PTHR32258:SF1 (PANTHER)	-
IMGA|Medtr4g075120.1	2.15053	protein	no IPS match
IMGA|Medtr1g075530.1	2.15049	embryo sac development arrest 6 protein	no IPS match	-
IMGA|Medtr5g037890.1	2.14971	thioredoxin h2	IPR005746 (PRINTS); IPR012336 (G3DSA:3.40.30.GENE3D); IPR013766 (PFAM); IPR017937 (PROSITE); PTHR10438:SF50 (PANTHER)	EC:1.8.4.0
IMGA|Medtr3g107630.2	2.14949	acyl-protein thioesterase	IPR003140 (PFAM); G3DSA:3.40.50.1820 (GENE3D), PTHR10655 (PANTHER), PTHR10655:SF5 (PANTHER), SSF53474 (SUPERFAMILY)	EC:3.1.1.21; EC:3.1.1.1
IMGA|AC23368545.1	2.14882	copper ion binding protein	no IPS match	-
IMGA|Medtr4g064750.2	2.14871	protein plastid transcriptionally active 16	no IPS match	-
IMGA|Medtr1g008300.1	2.14734	rhomboid family protein	IPR002610 (PANTHER); IPR022764 (PFAM); G3DSA:1.20.1540.10 (GENE3D), SSF144091 (SUPERFAMILY)	EC:1.11.1.7; EC:3.4.21.0
IMGA|Medtr8g061030.1	2.14633	exonuclease domain-containing	IPR012337 (SUPERFAMILY); IPR013520 (PFAM); G3DSA:3.30.420.10 (GENE3D), PTHR23044 (PANTHER)	-
IMGA|Medtr3g084790.1	2.1462	phragmoplast-associated kinesin-related protein	IPR001752 (PRINTS); IPR010544 (PFAM); IPR019821 (PROSITE); PTHR24115 (PANTHER), PTHR24115:SF103 (PANTHER), SSF52540 (SUPERFAMILY)	EC:3.6.4.4
IMGA|Medtr2g058410.1	2.14471	strictosidine synthase	IPR011042 (G3DSA:2.120.10.GENE3D); IPR018119 (PFAM); PTHR10426 (PANTHER), PTHR10426:SF5 (PANTHER), SSF63829 (SUPERFAMILY)	EC:4.3.3.2
IMGA|Medtr4g093110.1	2.14342	l-type lectin-domain containing receptor kinase -like	IPR000719 (PFAM); IPR000985 (PROSITE); IPR001220 (PFAM); IPR008271 (PROSITE); IPR008985 (SUPERFAMILY); IPR011009 (SUPERFAMILY); IPR013320 (G3DSA:2.60.120.GENE3D); IPR017441 (PROSITE); IPR019825 (PROSITE); G3DSA:1.10.510.10 (GENE3D), G3DSA:3.30.200.20 (GENE3D), PTHR24420 (PANTHER), PTHR24420:SF30 (PANTHER)	EC:2.7.10.2; EC:2.7.10.1; EC:2.7.11.0
IMGA|Medtr4g114410.1	2.14324	protein	IPR021467 (PFAM)	-
IMGA|Medtr5g029840.1	2.14307	myb domain protein 9	IPR001005 (PFAM); IPR009057 (G3DSA:1.10.10.GENE3D); IPR017930 (PROFILE); PTHR10641 (PANTHER), PTHR10641:SF30 (PANTHER)	-
IMGA|Medtr1g104840.1	2.14305	protein	no IPS match	-
IMGA|Medtr5g069180.1	2.14291	heavy metal transport detoxification domain-containing protein	IPR006121 (PFAM); G3DSA:3.30.70.100 (GENE3D), PTHR22814 (PANTHER), PTHR22814:SF51 (PANTHER)	-
IMGA|Medtr7g076280.1	2.14267	dimethyladenosine transferase	IPR001737 (PANTHER); IPR020596 (PROSITE); IPR020598 (SMART); IPR023165 (G3DSA:1.10.8.GENE3D); G3DSA:3.40.50.150 (GENE3D), PTHR11727:SF7 (PANTHER), SSF53335 (SUPERFAMILY)	EC:2.1.1.62
IMGA|Medtr4g080830.2	2.14198	30s ribosomal protein s13	IPR001892 (PIR); IPR010979 (SUPERFAMILY); IPR018269 (PROSITE); G3DSA:1.10.8.50 (GENE3D), G3DSA:4.10.910.10 (GENE3D), PTHR10871:SF1 (PANTHER)	-
IMGA|Medtr3g073530.1	2.14101	inactive rhomboid protein 1-like	IPR002610 (PANTHER); IPR022764 (PFAM); G3DSA:1.20.1540.10 (GENE3D), PTHR22936:SF0 (PANTHER), SSF144091 (SUPERFAMILY)	EC:3.4.21.0
IMGA|Medtr7g068190.2	2.14076	probable lrr receptor-like serine threonine-protein kinase at1g53430-like	IPR000719 (PROFILE); IPR001245 (PFAM); IPR011009 (SUPERFAMILY); IPR017441 (PROSITE); G3DSA:3.30.200.20 (GENE3D), PTHR24420 (PANTHER), PTHR24420:SF283 (PANTHER)	EC:2.7.10.2; EC:2.7.11.0
IMGA|Medtr8g021260.1	2.14028	inter-alpha-trypsin inhibitor heavy	PTHR10338 (PANTHER), PTHR10338:SF8 (PANTHER)	-
IMGA|Medtr2g064450.1	2.13814	protein rrnad1-like	IPR025714 (PFAM); PTHR12496 (PANTHER), PTHR12496:SF0 (PANTHER)	-
IMGA|Medtr5g064890.1	2.13795	ring finger	IPR001841 (PFAM); IPR013083 (G3DSA:3.30.40.GENE3D); PTHR14155 (PANTHER), PTHR14155:SF18 (PANTHER), SSF57850 (SUPERFAMILY)	-
IMGA|Medtr7g108770.1	2.13704	monoglyceride lipase	IPR000073 (PRINTS); G3DSA:3.40.50.1820 (GENE3D), PTHR11614 (PANTHER), PTHR11614:SF20 (PANTHER), PF12695 (PFAM), SSF53474 (SUPERFAMILY)	EC:3.1.1.23
IMGA|Medtr4g073040.1	2.13634	heavy metal-associated domain	IPR006121 (PFAM); G3DSA:3.30.70.100 (GENE3D), PTHR22814 (PANTHER), PTHR22814:SF14 (PANTHER)	-
IMGA|Medtr8g040700.1	2.13604	rsm22-like protein	IPR007533 (PANTHER); IPR015324 (PFAM); G3DSA:3.40.50.150 (GENE3D), PTHR21320:SF1 (PANTHER), SSF53335 (SUPERFAMILY)	EC:2.1.1.0
IMGA|Medtr5g021170.2	2.13506	rte1-like protein	IPR008496 (PANTHER); PTHR20921:SF0 (PANTHER)	-
IMGA|AC225458100.1	2.13503	cytochrome p450	IPR001128 (G3DSA:1.10.630.GENE3D); IPR017972 (PROSITE); PTHR24296 (PANTHER)	EC:1.14.14.1
IMGA|Medtr1g116580.1	2.13393	ino80 complex subunit d	IPR025927 (PFAM)
IMGA|Medtr5g037950.1	2.13377	thioredoxin h2	IPR005746 (PRINTS); IPR012336 (G3DSA:3.40.30.GENE3D); IPR013766 (PFAM); IPR017937 (PROSITE); PTHR10438:SF50 (PANTHER)	EC:1.8.4.0
IMGA|Medtr7g090510.1	2.13239	udp-sulfoquinovose synthase	IPR001509 (PFAM); IPR016040 (G3DSA:3.40.50.GENE3D); G3DSA:3.90.25.10 (GENE3D), PTHR10366 (PANTHER), PTHR10366:SF22 (PANTHER), SSF51735 (SUPERFAMILY)	EC:3.13.1.1; EC:2.8.2.0
IMGA|Medtr3g086910.1	2.13144	g protein-coupled receptor-like protein	IPR007822 (PRINTS); IPR020464 (PRINTS); PTHR12736 (PANTHER), PTHR12736:SF4 (PANTHER)	-
IMGA|Medtr3g113800.1	2.13087	e2f-5-like protein 2f2	IPR003316 (PFAM); IPR011991 (G3DSA:1.10.10.GENE3D); IPR015633 (PANTHER); PTHR12081:SF18 (PANTHER), SSF144074 (SUPERFAMILY), SSF46785 (SUPERFAMILY)	-
IMGA|AC23367518.1	2.12959	hypothetical protein	no IPS match
IMGA|Medtr4g103770.1	2.12537	ribonuclease j	IPR001279 (PFAM); IPR011108 (PFAM); G3DSA:3.60.15.10 (GENE3D), PTHR11203 (PANTHER), PTHR11203:SF22 (PANTHER), SSF56281 (SUPERFAMILY)	-
IMGA|Medtr3g070380.1	2.12482	cytochrome p450	IPR001128 (PRINTS); IPR002401 (PRINTS); IPR017972 (PROSITE); PTHR24286 (PANTHER), PTHR24286:SF6 (PANTHER)	-
IMGA|Medtr3g090430.1	2.12479	f-box family protein	IPR003851 (PRODOM); PTHR31992 (PANTHER), PTHR31992:SF0 (PANTHER)	-
IMGA|Medtr4g103620.1	2.12461	uracil phosphoribosyltransferase	IPR000764 (PRINTS); IPR006083 (PFAM); IPR026008 (PTHR10285:PANTHER); G3DSA:3.40.50.2020 (GENE3D), G3DSA:3.40.50.300 (GENE3D), PTHR10285 (PANTHER), SSF52540 (SUPERFAMILY), SSF53271 (SUPERFAMILY)	EC:2.4.2.9; EC:2.7.1.48; EC:2.7.1.0
IMGA|Medtr5g014230.1	2.12253	ent-kaurenoic acid oxidase	IPR001128 (G3DSA:1.10.630.GENE3D); IPR002401 (PRINTS); IPR017972 (PROSITE); PTHR24286 (PANTHER), PTHR24286:SF12 (PANTHER)	-
IMGA|Medtr5g086650.1	2.12195	receptor-like protein kinase	G3DSA:3.80.10.10 (GENE3D), PTHR24420 (PANTHER), PTHR24420:SF480 (PANTHER), SSF52058 (SUPERFAMILY)	-
IMGA|Medtr7g080460.1	2.1217	ap2 domain-containing transcription factor	IPR001471 (PRINTS); IPR016177 (SUPERFAMILY); PTHR32467 (PANTHER), PTHR32467:SF0 (PANTHER)	EC:1.3.1.74
IMGA|Medtr8g066780.1	2.12058	e3 ubiquitin-protein ligase	IPR001841 (PFAM); IPR013083 (G3DSA:3.30.40.GENE3D); PTHR14155 (PANTHER), PTHR14155:SF18 (PANTHER), SSF57850 (SUPERFAMILY)	-
IMGA|Medtr3g065460.1	2.11981	glucan endo- -beta-glucosidase	IPR000490 (PFAM); IPR012946 (PFAM); IPR013781 (G3DSA:3.20.20.GENE3D); IPR017853 (SUPERFAMILY); PTHR32227 (PANTHER), PTHR32227:SF31 (PANTHER)	EC:3.2.1.39
IMGA|Medtr7g077010.1	2.11933	ripening-related protein	IPR009009 (SUPERFAMILY)	EC:3.6.1.0
IMGA|Medtr2g103870.1	2.11931	histidine phosphotransfer protein	IPR008207 (G3DSA:1.20.120.GENE3D)	EC:1.3.1.74
IMGA|Medtr6g022020.1	2.11918	ubiquitin family protein	IPR000626 (PFAM); IPR019955 (PROFILE); G3DSA:3.10.20.90 (GENE3D), PTHR10666 (PANTHER), PTHR10666:SF69 (PANTHER), SSF54236 (SUPERFAMILY)
IMGA|Medtr4g133770.1	2.11906	peroxiredoxin chloroplastic-like isoform 2	IPR008470 (PFAM)	-
IMGA|Medtr1g075260.1	2.11607	nucleoside nucleotide kinase domain-containing protein	IPR010488 (PFAM); G3DSA:3.40.50.300 (GENE3D), PTHR31153 (PANTHER), SSF52540 (SUPERFAMILY)	-
IMGA|Medtr6g083930.1	2.116	protein	no IPS match
IMGA|Medtr1g021670.1	2.11561	at5g42660 mjb21_3	IPR006852 (PFAM); PTHR12956 (PANTHER), PTHR12956:SF15 (PANTHER)	EC:3.5.1.0
IMGA|Medtr5g094010.1	2.11463	syntaxin-51	PTHR12380 (PANTHER), PTHR12380:SF7 (PANTHER)	-
IMGA|Medtr5g033680.1	2.11417	polygalacturonase at1g48100-like	IPR000743 (PFAM); IPR006626 (SMART); IPR011050 (SUPERFAMILY); IPR012334 (G3DSA:2.160.20.GENE3D); PTHR31375 (PANTHER), PTHR31375:SF0 (PANTHER)	EC:3.2.1.67; EC:3.2.1.15
IMGA|Medtr1g110280.1	2.1135	leucine-rich repeat receptor-like protein kinase	IPR000719 (PFAM); IPR001611 (PFAM); IPR011009 (SUPERFAMILY); IPR013210 (PFAM); IPR017441 (PROSITE); IPR025875 (PFAM); G3DSA:1.10.510.10 (GENE3D), G3DSA:3.30.200.20 (GENE3D), G3DSA:3.80.10.10 (GENE3D), PTHR24420 (PANTHER), PTHR24420:SF423 (PANTHER), SSF52058 (SUPERFAMILY)	EC:2.7.11.0
IMGA|Medtr8g041910.1	2.1113	cysteine-rich receptor-like protein kinase	IPR000719 (PROFILE); IPR001245 (PFAM); IPR002902 (PFAM); IPR008271 (PROSITE); IPR011009 (SUPERFAMILY); IPR021820 (PFAM); G3DSA:1.10.510.10 (GENE3D), G3DSA:3.30.200.20 (GENE3D), PTHR24420 (PANTHER), PTHR24420:SF314 (PANTHER)	EC:2.7.11.0
IMGA|Medtr3g109540.1	2.11072	gtp-binding protein	IPR006073 (PFAM); IPR019987 (TIGRFAMs); G3DSA:3.40.50.300 (GENE3D), PTHR11649 (PANTHER), PTHR11649:SF13 (PANTHER), SSF52540 (SUPERFAMILY)	-
IMGA|Medtr4g055610.1	2.10905	lysine histidine transporter 1-like	IPR013057 (PFAM); PTHR22950 (PANTHER)	-
IMGA|Medtr8g088150.1	2.10872	carboxyl-terminal-processing protease	IPR001478 (PFAM); IPR004447 (TIGRFAMs); IPR005151 (PFAM); G3DSA:2.30.42.10 (GENE3D), G3DSA:3.30.750.34 (GENE3D), G3DSA:3.90.226.10 (GENE3D), PTHR32060 (PANTHER), PTHR32060:SF0 (PANTHER), SSF52096 (SUPERFAMILY)	-
IMGA|Medtr6g089570.1	2.10795	hydroxymethylglutaryl- synthase	IPR000590 (PROSITE); IPR010122 (TIGRFAMs); IPR013528 (PFAM); IPR013746 (PFAM); IPR016038 (G3DSA:3.40.47.GENE3D); IPR016039 (SUPERFAMILY); PTHR11877 (PANTHER), PTHR11877:SF10 (PANTHER)	EC:2.3.3.10
IMGA|Medtr8g087680.1	2.10786	ascorbate peroxidase	IPR002207 (PRINTS); G3DSA:1.10.520.10 (GENE3D)	EC:1.11.1.11
IMGA|Medtr8g102550.1	2.10752	probable protein phosphatase 2c 6-like	IPR000222 (PROSITE); IPR001932 (G3DSA:3.60.40.GENE3D); IPR015655 (PANTHER); PTHR13832:SF152 (PANTHER)	-
IMGA|Medtr6g091790.1	2.10481	mitochondrial substrate carrier family protein r	no IPS match	-
IMGA|Medtr2g033820.2	2.10464	wrky transcription factor	IPR003657 (G3DSA:2.20.25.GENE3D); PTHR31221 (PANTHER)	-
IMGA|Medtr5g097150.1	2.10376	f-box protein sne	IPR001810 (SMART); G3DSA:1.20.1280.50 (GENE3D), PTHR22844 (PANTHER), PTHR22844:SF88 (PANTHER), PF12937 (PFAM)	-
IMGA|Medtr3g085060.1	2.10252	protein	no IPS match	-
IMGA|Medtr5g073470.1	2.10164	leucine zipper protein	no IPS match	EC:2.7.7.49; EC:2.1.1.0
IMGA|Medtr5g010590.2	2.10138	remorin	IPR005516 (PFAM); PTHR31775 (PANTHER)	-
IMGA|Medtr4g031180.1	2.10119	protein	IPR002616 (G3DSA:3.20.20.GENE3D); PTHR11962:SF0 (PANTHER)	EC:2.4.2.29
IMGA|Medtr5g064180.1	2.101	receptor-like protein kinase	no IPS match	EC:6.3.2.1
IMGA|Medtr7g045270.1	2.0986	protein	no IPS match	EC:1.13.11.51
IMGA|Medtr8g102660.1	2.09783	disease resistance gene	IPR008480 (PFAM)
IMGA|Medtr3g052700.1	2.09772	s-adenosyl-l-methionine:salicylic acid carboxyl methyltransferase-like protein	IPR005299 (PFAM); PTHR31009 (PANTHER), PTHR31009:SF0 (PANTHER), SSF53335 (SUPERFAMILY)	EC:2.1.1.141
IMGA|Medtr1g061870.1	2.09549	probable polyadenylate-binding protein	IPR000504 (PFAM); IPR012677 (G3DSA:3.30.70.GENE3D); PTHR24011 (PANTHER), PTHR24011:SF45 (PANTHER), SSF54928 (SUPERFAMILY)	-
IMGA|Medtr3g099620.1	2.09509	transcription factor bhlh96-like	IPR011598 (G3DSA:4.10.280.GENE3D); PTHR32088 (PANTHER), PTHR32088:SF0 (PANTHER), SSF55021 (SUPERFAMILY)	-
IMGA|Medtr7g109410.1	2.09488	multidrug resistance protein abc transporter family protein	IPR025322 (PFAM)
IMGA|Medtr1g083250.1	2.09425	atp-dependent dna helicase q-like sim-like	IPR001650 (PFAM); IPR004589 (TIGRFAMs); IPR011545 (PFAM); IPR014001 (SMART); IPR015940 (PROFILE); G3DSA:3.40.50.300 (GENE3D), PTHR13710 (PANTHER), PTHR13710:SF15 (PANTHER), SSF52540 (SUPERFAMILY)	-
IMGA|Medtr3g071540.1	2.0938	eukaryotic translation initiation factor 2 subunit alpha	IPR003029 (PFAM); IPR011488 (PFAM); IPR012340 (G3DSA:2.40.50.GENE3D); IPR016027 (SUPERFAMILY); IPR022967 (SMART); IPR024054 (G3DSA:1.10.150.GENE3D); IPR024055 (G3DSA:3.30.70.GENE3D); PTHR10602 (PANTHER), PTHR10602:SF0 (PANTHER)	-
IMGA|Medtr3g077890.1	2.0937	unknown [Medicago truncatula]	IPR012442 (PFAM)
IMGA|Medtr8g074420.1	2.09306	hypothetical protein	IPR004320 (PFAM)
IMGA|Medtr2g034440.2	2.09243	glucan endo- -beta- basic isoform	IPR000490 (PFAM); IPR013781 (G3DSA:3.20.20.GENE3D); IPR017853 (SUPERFAMILY); PTHR32227 (PANTHER), PTHR32227:SF33 (PANTHER)	EC:3.2.1.39
IMGA|Medtr5g039440.1	2.09182	mucin-like protein	no IPS match	-
IMGA|Medtr3g116510.1	2.09144	glucan endo- -beta-glucosidase	IPR000490 (PFAM); IPR012946 (PFAM); IPR013781 (G3DSA:3.20.20.GENE3D); IPR017853 (SUPERFAMILY); PTHR32227 (PANTHER), PTHR32227:SF18 (PANTHER)	EC:3.2.1.39
IMGA|Medtr1g085070.1	2.09039	pectin acetylesterase	IPR004963 (PANTHER); PTHR21562:SF1 (PANTHER)	EC:3.1.1.1
IMGA|Medtr3g082050.3	2.0891	zinc transporter	IPR003689 (PFAM); IPR004698 (TIGRFAMs); PTHR11040 (PANTHER), PTHR11040:SF1 (PANTHER)	EC:1.3.1.74
IMGA|Medtr2g005710.1	2.08889	protein	no IPS match	-
IMGA|Medtr7g080120.1	2.08882	protein	IPR002125 (PFAM); IPR002734 (PFAM); IPR004794 (TIGRFAMs); IPR011549 (TIGRFAMs); IPR012816 (PFAM); IPR016193 (SUPERFAMILY); IPR024072 (G3DSA:3.40.430.GENE3D); G3DSA:3.40.140.10 (GENE3D), PTHR11079 (PANTHER), PTHR11079:SF21 (PANTHER), SSF143990 (SUPERFAMILY)	EC:3.1.3.48; EC:3.5.4.26; EC:1.1.1.193; EC:2.4.1.1
IMGA|Medtr2g018670.1	2.08877	cytochrome p450	no IPS match	-
IMGA|AC23365531.1	2.08816	multidrug resistance protein abc transporter family	IPR001140 (PFAM); IPR003439 (PFAM); IPR003593 (SMART); IPR011527 (SUPERFAMILY); IPR017871 (PROSITE); IPR017940 (PROFILE); G3DSA:1.20.1560.10 (GENE3D), G3DSA:3.40.50.300 (GENE3D), PTHR24223 (PANTHER), PTHR24223:SF5 (PANTHER), SSF52540 (SUPERFAMILY)	EC:1.3.1.74
IMGA|Medtr8g079550.1	2.08797	probable disease resistance protein	IPR000767 (PRINTS); IPR001611 (PFAM); IPR002182 (PFAM); IPR008808 (PFAM); G3DSA:3.40.50.300 (GENE3D), G3DSA:3.80.10.10 (GENE3D), PTHR23155 (PANTHER), PTHR23155:SF230 (PANTHER), PF13504 (PFAM), SSF52047 (SUPERFAMILY), SSF52540 (SUPERFAMILY)	EC:3.6.1.15
IMGA|Medtr8g030600.1	2.0878	sodium-dependent phosphate transport protein	IPR011701 (PFAM); IPR016196 (SUPERFAMILY); IPR020846 (PROFILE); G3DSA:1.20.1250.20 (GENE3D), PTHR11662 (PANTHER), PTHR11662:SF23 (PANTHER)	-
IMGA|Medtr3g013490.1	2.08738	brca1 c terminus domain containing expressed	IPR001357 (SMART); G3DSA:3.40.50.10190 (GENE3D)
IMGA|Medtr7g114020.2	2.08724	histidine phosphotransfer protein	IPR008207 (G3DSA:1.20.120.GENE3D)	EC:1.3.1.74
IMGA|Medtr5g087780.1	2.08615	probable inactive receptor kinase	IPR000719 (PROFILE); IPR001245 (PFAM); IPR001611 (PFAM); IPR011009 (SUPERFAMILY); IPR013210 (PFAM); G3DSA:1.10.510.10 (GENE3D), G3DSA:3.30.200.20 (GENE3D), G3DSA:3.80.10.10 (GENE3D), PTHR24420 (PANTHER), PTHR24420:SF309 (PANTHER), SSF52058 (SUPERFAMILY)	EC:2.7.10.0; EC:2.7.11.0
IMGA|Medtr1g108450.1	2.08446	defects in morphology protein	IPR019190 (PFAM); PTHR14464 (PANTHER), PTHR14464:SF3 (PANTHER)	-
IMGA|Medtr5g079980.1	2.08421	receptor-like protein kinase	IPR001611 (PFAM); IPR003609 (PROFILE); IPR013210 (PFAM); IPR013227 (PFAM); PR00019 (PRINTS), G3DSA:3.80.10.10 (GENE3D), PTHR24420 (PANTHER), PTHR24420:SF480 (PANTHER), PF13504 (PFAM), PF13516 (PFAM), PF13855 (PFAM), SSF52047 (SUPERFAMILY), SSF52058 (SUPERFAMILY)	-
IMGA|Medtr4g112490.1	2.08403	ethylene-responsive transcription factor	IPR001471 (PRINTS); IPR016177 (SUPERFAMILY); PTHR31677 (PANTHER)	-
IMGA|Medtr8g107370.1	2.08291	phosphoethanolamine n-methyltransferase	IPR025771 (PROFILE); G3DSA:3.40.50.150 (GENE3D), PTHR10108 (PANTHER), PTHR10108:SF163 (PANTHER), PF13489 (PFAM), PF13847 (PFAM), SSF53335 (SUPERFAMILY)	EC:2.1.1.103; EC:2.3.1.97
IMGA|Medtr2g010890.1	2.08288	btb poz domain-containing protein	IPR004249 (PFAM); PTHR32370 (PANTHER)	-
IMGA|AC2313572.1	2.08203	flavonoid 3 5 -hydroxylase	IPR001128 (PRINTS); IPR002401 (PRINTS); PTHR24298 (PANTHER), PTHR24298:SF0 (PANTHER)	EC:1.14.13.88
IMGA|Medtr5g008340.1	2.0783	complex 1 protein containing protein	IPR008011 (PFAM)	-
IMGA|Medtr3g096980.1	2.07814	glutamyl-trna amidotransferase subunit a-like	IPR000120 (PANTHER); IPR020556 (PROSITE); IPR023631 (G3DSA:3.90.1300.GENE3D); PTHR11895:SF7 (PANTHER)	EC:6.3.5.0
IMGA|Medtr1g041890.1	2.0776	peptide chain release factor 2-like	IPR000352 (PFAM); IPR005139 (PFAM); G3DSA:3.30.160.200 (GENE3D), PTHR11075 (PANTHER), PTHR11075:SF4 (PANTHER), SSF75620 (SUPERFAMILY)	-
IMGA|Medtr7g073990.1	2.07727	acetyltransferase nsi	IPR000182 (PFAM); IPR016181 (G3DSA:3.40.630.GENE3D); PTHR23091 (PANTHER), PTHR23091:SF60 (PANTHER)	-
IMGA|AC22969517.1	2.07636	ribosomal-protein-alanine acetyltransferase-like	IPR000182 (PFAM); IPR016181 (G3DSA:3.40.630.GENE3D); PTHR23091 (PANTHER), PTHR23091:SF19 (PANTHER)	-
IMGA|Medtr5g076060.1	2.07619	coiled-coil domain-containing protein 109a	IPR006769 (PFAM); PTHR13462 (PANTHER), PTHR13462:SF2 (PANTHER)
IMGA|Medtr8g061240.1	2.07532	ribosomal protein l11 methyltransferase-like protein	IPR010456 (PFAM)	EC:2.7.1.0
IMGA|Medtr8g066180.1	2.07499	translin-associated protein x	IPR002848 (PANTHER); IPR016068 (G3DSA:1.20.58.GENE3D); IPR016069 (G3DSA:1.20.58.GENE3D); PTHR10741:SF1 (PANTHER)	-
IMGA|Medtr5g076620.1	2.07342	phytoene synthase	IPR002060 (PFAM); IPR008949 (G3DSA:1.10.600.GENE3D); IPR019845 (PROSITE); PTHR31480 (PANTHER), PTHR31480:SF0 (PANTHER)	EC:2.5.1.32
IMGA|Medtr2g032710.1	2.07052	polygalacturonase at1g48100-like	IPR000743 (PFAM); IPR006626 (SMART); IPR011050 (SUPERFAMILY); IPR012334 (G3DSA:2.160.20.GENE3D); PTHR31375 (PANTHER), PTHR31375:SF0 (PANTHER)	EC:3.2.1.67; EC:3.2.1.15
IMGA|Medtr4g107620.1	2.06938	lrr receptor-like serine threonine-protein kinase fei 1-like	IPR000719 (PFAM); IPR001611 (PFAM); IPR008271 (PROSITE); IPR011009 (SUPERFAMILY); IPR013210 (PFAM); IPR013320 (G3DSA:2.60.120.GENE3D); IPR017441 (PROSITE); G3DSA:1.10.510.10 (GENE3D), G3DSA:3.30.200.20 (GENE3D), G3DSA:3.80.10.10 (GENE3D), PTHR24420 (PANTHER), PTHR24420:SF361 (PANTHER), SSF52058 (SUPERFAMILY)	EC:2.7.11.25
IMGA|Medtr2g033170.1	2.06746	myb-like transcription factor	IPR001005 (PFAM); IPR009057 (G3DSA:1.10.10.GENE3D); IPR017930 (PROFILE); PTHR10641 (PANTHER), PTHR10641:SF199 (PANTHER)	-
IMGA|Medtr4g020370.1	2.06723	curved dna-binding protein	no IPS match	EC:2.7.2.11; EC:1.2.1.41
IMGA|Medtr1g095540.1	2.06665	serine carboxypeptidase-like protein	IPR001563 (PRINTS); IPR018202 (PROSITE); G3DSA:3.40.50.1820 (GENE3D), PTHR11802:SF8 (PANTHER), SSF53474 (SUPERFAMILY)	EC:3.4.16.0
IMGA|Medtr5g040420.1	2.06467	protein fez-like	IPR003441 (PFAM); PTHR31555 (PANTHER)	-
IMGA|Medtr7g104350.2	2.06384	cyclin delta-3	no IPS match	-
IMGA|Medtr5g074580.1	2.06357	o-methyltransferase	IPR001077 (PFAM); IPR011991 (G3DSA:1.10.10.GENE3D); IPR012967 (PFAM); IPR016461 (PIR); G3DSA:3.40.50.150 (GENE3D), PTHR11746 (PANTHER), PTHR11746:SF53 (PANTHER), SSF46785 (SUPERFAMILY), SSF53335 (SUPERFAMILY)	EC:2.1.1.6
IMGA|AC23548749.1	2.06303	protein	no IPS match	-
IMGA|Medtr3g087950.1	2.063	gamma-glutamyl transpeptidase 1	IPR000101 (PRINTS); SSF56235 (SUPERFAMILY)	EC:2.6.1.2; EC:2.3.2.2; EC:4.4.1.14; EC:2.6.1.44; EC:2.6.1.4; EC:2.3.2.15
IMGA|Medtr5g017890.1	2.06293	mitogen-activated protein kinase kinase kinase a	IPR000719 (PFAM); IPR002290 (SMART); IPR011009 (SUPERFAMILY); IPR017441 (PROSITE); G3DSA:1.10.510.10 (GENE3D), G3DSA:3.30.200.20 (GENE3D), PTHR24361 (PANTHER), PTHR24361:SF1 (PANTHER)	EC:2.7.11.0
IMGA|Medtr6g005740.1	2.06029	rtm2 protein	IPR002068 (PFAM); IPR008978 (SUPERFAMILY); G3DSA:2.60.40.790 (GENE3D), PTHR11527 (PANTHER), PTHR11527:SF61 (PANTHER)	-
IMGA|Medtr1g062210.1	2.06014	aspartic proteinase-like protein 2-like	IPR001461 (PRINTS); IPR009007 (G3DSA:2.40.70.GENE3D); IPR021109 (SUPERFAMILY); PTHR13683:SF98 (PANTHER), SignalP-NN(euk) (SIGNALP), tmhmm (TMHMM)	EC:3.4.23.0
IMGA|Medtr2g075470.1	2.06	ac018748_22 h+-atpase fo-part b-subunit from lactococcus lactis cremoris gb	no IPS match	-
IMGA|Medtr2g101030.1	2.05943	disease resistance gene	IPR008480 (PFAM)
IMGA|Medtr2g101320.1	2.05921	ankyrin repeat-containing protein	IPR002110 (PFAM); IPR020683 (G3DSA:1.25.40.GENE3D); IPR026961 (PFAM); IPR027001 (PANTHER); IPR027002 (PTHR24177:PANTHER); PF13857 (PFAM)	-
IMGA|Medtr4g053700.1	2.05912	s-adenosylmethionine-dependent methyltransferase domain-containing protein	G3DSA:3.40.50.150 (GENE3D), SSF53335 (SUPERFAMILY)
IMGA|Medtr4g093050.1	2.05799	l-type lectin-domain containing receptor kinase -like	IPR000719 (PFAM); IPR001220 (PFAM); IPR008271 (PROSITE); IPR008985 (SUPERFAMILY); IPR011009 (SUPERFAMILY); IPR013320 (G3DSA:2.60.120.GENE3D); IPR017441 (PROSITE); G3DSA:1.10.510.10 (GENE3D), G3DSA:3.30.200.20 (GENE3D), PTHR24420 (PANTHER), PTHR24420:SF30 (PANTHER)	EC:2.7.10.2; EC:2.7.10.1; EC:2.7.11.0
IMGA|Medtr5g098480.1	2.05735	pre-mrna processing factor	no IPS match	-
IMGA|Medtr4g127970.1	2.05699	afadin alpha-actinin-binding protein	IPR021622 (PFAM); PTHR21736 (PANTHER), PTHR21736:SF19 (PANTHER)	-
IMGA|Medtr5g024910.1	2.0567	protein	no IPS match	EC:3.1.2.15
IMGA|Medtr3g082700.1	2.05637	phosphate transporter	IPR004738 (TIGRFAMs); IPR005828 (PFAM); IPR016196 (SUPERFAMILY); IPR020846 (PROFILE); G3DSA:1.20.1250.20 (GENE3D), PTHR24064 (PANTHER), PTHR24064:SF0 (PANTHER)	-
IMGA|Medtr4g106800.1	2.0559	protein	IPR001781 (G3DSA:2.10.110.GENE3D); PTHR24206 (PANTHER), SSF57716 (SUPERFAMILY)	-
IMGA|Medtr2g033920.2	2.0554	gdsl esterase lipase	IPR001087 (PFAM); PTHR22835 (PANTHER)	EC:3.1.1.1
IMGA|Medtr2g098500.1	2.05537	rossmann-fold nad -binding domain-containing protein	IPR000683 (PFAM); IPR004104 (PFAM); IPR016040 (G3DSA:3.40.50.GENE3D); G3DSA:3.30.360.10 (GENE3D), PTHR22604 (PANTHER), PTHR22604:SF38 (PANTHER), SSF51735 (SUPERFAMILY), SSF55347 (SUPERFAMILY)	-
IMGA|Medtr1g075200.1	2.05532	protein h1flk	IPR010488 (PFAM); G3DSA:3.40.50.300 (GENE3D), PTHR31153 (PANTHER), SSF52540 (SUPERFAMILY)	-
IMGA|Medtr4g128400.1	2.05509	xyloglucan endotransglucosylase hydrolase	IPR000757 (PFAM); IPR008263 (PROSITE); IPR008264 (PRINTS); IPR008985 (SUPERFAMILY); IPR010713 (PFAM); IPR013320 (G3DSA:2.60.120.GENE3D); IPR016455 (PIR); PTHR31062 (PANTHER)	EC:3.2.1.0; EC:2.4.1.207
IMGA|Medtr3g013430.1	2.0548	choline ethanolamine kinase	IPR011009 (SUPERFAMILY); IPR026712 (PANTHER); G3DSA:3.10.450.110 (GENE3D), G3DSA:3.90.1200.10 (GENE3D), PF01633 (PFAM)	EC:2.7.1.32; EC:2.7.1.82
IMGA|Medtr2g042970.1	2.05478	hypothetical protein	IPR007650 (PFAM)	-
IMGA|Medtr7g086830.1	2.05444	trna-specific adenosine deaminase	IPR002125 (PFAM); IPR016192 (PROSITE); IPR016193 (SUPERFAMILY); G3DSA:3.40.140.10 (GENE3D), PTHR11079 (PANTHER), PTHR11079:SF9 (PANTHER)	-
IMGA|Medtr4g009760.1	2.05396	sterile alpha motif domain-containing protein	IPR013761 (G3DSA:1.10.150.GENE3D)
IMGA|Medtr2g083920.1	2.05206	chaperone protein dnaj	IPR001080 (PRINTS); IPR001623 (G3DSA:1.10.287.GENE3D); IPR003095 (PRINTS); IPR017896 (PROFILE); G3DSA:3.30.70.20 (GENE3D), PTHR25040 (PANTHER), PTHR25040:SF95 (PANTHER), PF13459 (PFAM), SSF54862 (SUPERFAMILY)	-
IMGA|Medtr1g009650.1	2.05175	pentatricopeptide repeat-containing protein	IPR000644 (PFAM); IPR002885 (PFAM); G3DSA:3.10.580.10 (GENE3D), PTHR24015 (PANTHER)	-
IMGA|Medtr8g079700.1	2.05145	weak chloroplast movement under blue light 1-like protein	IPR008545 (PFAM)	-
IMGA|AC2255282.1	2.05139	nbs-containing resistance-like protein	no IPS match	EC:3.4.22.0
IMGA|Medtr3g079210.1	2.04975	non-specific lipid-transfer protein	IPR013770 (G3DSA:1.10.110.GENE3D); IPR016140 (PFAM)	-
IMGA|Medtr2g007960.1	2.04935	auxin-induced protein 5ng4-like	IPR000620 (PFAM); PTHR31218 (PANTHER), SSF103481 (SUPERFAMILY)	-
IMGA|Medtr1g099370.1	2.04913	protein timeless homolog	IPR006906 (PFAM); IPR007725 (PFAM); PTHR22940 (PANTHER), PTHR22940:SF4 (PANTHER)	-
IMGA|Medtr7g092930.1	2.04626	squamosa promoter-binding-like protein 9-like	IPR004333 (G3DSA:4.10.1100.GENE3D); PTHR31251 (PANTHER), PTHR31251:SF0 (PANTHER)	-
IMGA|Medtr8g068800.1	2.04606	atp binding	no IPS match	-
IMGA|Medtr5g090560.1	2.04602	hypothetical protein	no IPS match
IMGA|Medtr6g087300.1	2.04507	elongation factor ts	IPR001816 (PANTHER); IPR009060 (SUPERFAMILY); IPR014039 (G3DSA:3.30.479.GENE3D); G3DSA:1.10.286.20 (GENE3D), G3DSA:1.10.8.10 (GENE3D), PTHR11741:SF0 (PANTHER)	-
IMGA|Medtr5g021340.1	2.04496	gata transcription factor 5	IPR000679 (PFAM); IPR013088 (G3DSA:3.30.50.GENE3D); IPR016679 (PIR); PTHR10071 (PANTHER), PTHR10071:SF113 (PANTHER), SSF57716 (SUPERFAMILY)	-
IMGA|Medtr4g132270.1	2.04451	lactoylglutathione lyase-like protein	IPR004360 (PFAM); IPR004361 (TIGRFAMs); IPR018146 (PROSITE); G3DSA:3.10.180.10 (GENE3D), PTHR10374 (PANTHER), PTHR10374:SF0 (PANTHER), SSF54593 (SUPERFAMILY)	EC:4.4.1.5
IMGA|Medtr8g085480.1	2.04446	s-adenosylmethionine-dependent methyltransferase domain-containing protein	G3DSA:3.40.50.150 (GENE3D), PTHR12176 (PANTHER), SSF53335 (SUPERFAMILY)	-
IMGA|Medtr6g013120.1	2.04255	protein	IPR000719 (PFAM); IPR011009 (SUPERFAMILY); G3DSA:1.10.510.10 (GENE3D)	EC:2.7.11.0; EC:2.7.10.0
IMGA|Medtr5g016410.1	2.04252	cytochrome p450	IPR001128 (PRINTS); IPR002401 (PRINTS); IPR017972 (PROSITE); PTHR24298 (PANTHER), PTHR24298:SF0 (PANTHER)	EC:1.14.14.1; EC:1.14.13.89; EC:1.14.13.52
IMGA|Medtr7g046720.1	2.0423	hydroquinone glucosyltransferase	IPR002213 (PANTHER); G3DSA:2.60.120.260 (GENE3D), G3DSA:3.40.50.2000 (GENE3D), PTHR11926:SF15 (PANTHER), SSF53756 (SUPERFAMILY)	EC:2.4.1.0
IMGA|Medtr4g047630.1	2.04185	transmembrane protein 97	IPR016964 (PIR); PTHR31950 (PANTHER)	-
IMGA|Medtr7g080180.1	2.04148	serine carboxypeptidase-like protein	IPR001563 (PRINTS); IPR018202 (PROSITE); G3DSA:3.40.50.1820 (GENE3D), PTHR11802:SF7 (PANTHER), SSF53474 (SUPERFAMILY)	EC:3.4.16.0
IMGA|Medtr6g082630.1	2.04105	hypothetical protein	G3DSA:3.40.50.1820 (GENE3D), PF12697 (PFAM), SSF53474 (SUPERFAMILY)	EC:3.4.21.0
IMGA|Medtr5g090910.1	2.03987	glutathione s-transferase	IPR004045 (PROFILE); IPR004046 (PFAM); IPR010987 (G3DSA:1.20.1050.GENE3D); IPR012336 (G3DSA:3.40.30.GENE3D); IPR017933 (PROFILE); PTHR11260 (PANTHER), PTHR11260:SF38 (PANTHER), PF13417 (PFAM)	EC:2.5.1.18
IMGA|Medtr3g008410.1	2.03803	pre-mrna splicing factor	IPR000626 (PFAM); IPR019955 (PROFILE); G3DSA:3.10.20.90 (GENE3D), SSF54236 (SUPERFAMILY)	-
IMGA|Medtr8g094070.1	2.03695	dna excision repair protein ercc-6-like	IPR000330 (PFAM); IPR001650 (PFAM); IPR014001 (SMART); G3DSA:3.40.50.300 (GENE3D), PTHR10799 (PANTHER), PTHR10799:SF257 (PANTHER), SSF52540 (SUPERFAMILY)	-
IMGA|Medtr8g086060.1	2.03618	thioredoxin family protein	IPR012336 (G3DSA:3.40.30.GENE3D)	-
IMGA|Medtr4g078760.1	2.03547	protein mpv17	IPR007248 (PANTHER); PTHR11266:SF4 (PANTHER)	-
IMGA|Medtr5g037380.1	2.03144	probable glutathione s-transferase gstu6-like	IPR004045 (PROFILE); IPR004046 (PFAM); IPR010987 (G3DSA:1.20.1050.GENE3D); IPR012336 (G3DSA:3.40.30.GENE3D); IPR017933 (PROFILE); PTHR11260 (PANTHER), PTHR11260:SF16 (PANTHER), PF13417 (PFAM)	EC:2.5.1.18; EC:4.4.1.5
IMGA|Medtr4g097510.1	2.03128	uncharacterized oxidoreductase -like	IPR002198 (PRINTS); IPR002347 (PRINTS); IPR016040 (G3DSA:3.40.50.GENE3D); IPR020904 (PROSITE); PTHR24316 (PANTHER), SSF51735 (SUPERFAMILY)	EC:1.1.1.100
IMGA|Medtr4g014540.1	2.03109	ferritin 3	IPR001519 (PANTHER); IPR008331 (PFAM); IPR009040 (PROFILE); IPR009078 (SUPERFAMILY); IPR012347 (G3DSA:1.20.1260.GENE3D); IPR014034 (PROSITE); PTHR11431:SF8 (PANTHER)	EC:1.16.3.1
IMGA|Medtr4g078740.1	2.03058	reticulon-like protein b17-like	IPR003388 (PANTHER); PTHR10994:SF27 (PANTHER)	-
IMGA|Medtr1g092860.1	2.03056	rna recognition motif-containing protein	IPR000504 (PFAM); IPR012677 (G3DSA:3.30.70.GENE3D); PTHR24011 (PANTHER), PTHR24011:SF88 (PANTHER), SSF54928 (SUPERFAMILY)	-
IMGA|Medtr7g037070.1	2.03026	atp binding	IPR003593 (SMART); IPR003959 (PFAM); IPR003960 (PROSITE); IPR025753 (PFAM); G3DSA:3.40.50.300 (GENE3D), PTHR23070 (PANTHER), PTHR23070:SF1 (PANTHER), SSF52540 (SUPERFAMILY)	EC:3.6.1.15
IMGA|Medtr1g101310.1	2.03012	membrane protein	IPR002610 (PANTHER); IPR022764 (PFAM); G3DSA:1.20.1540.10 (GENE3D), PTHR22936:SF0 (PANTHER), SSF144091 (SUPERFAMILY)	EC:3.4.21.0
IMGA|Medtr5g028090.1	2.0296	neurogenic locus notch-like protein	IPR002110 (SMART); IPR020683 (G3DSA:1.25.40.GENE3D); PF14244 (PFAM)
IMGA|Medtr3g099480.1	2.02898	duf246 domain-containing protein	IPR019378 (PFAM); IPR024709 (PIR); PTHR31741 (PANTHER), PTHR31741:SF0 (PANTHER)	-
IMGA|Medtr4g035250.1	2.0279	hypothetical protein	no IPS match	-
IMGA|Medtr4g076140.1	2.02775	gras family transcription factor	IPR005202 (PFAM); PTHR31636 (PANTHER)	-
IMGA|Medtr6g082590.1	2.02744	ribosomal protein s24 s35	no IPS match	-
IMGA|AC23574927.1	2.02658	inosine triphosphate pyrophosphatase	IPR002637 (PANTHER); G3DSA:3.90.950.10 (GENE3D), PTHR11067:SF7 (PANTHER), SSF52972 (SUPERFAMILY)	EC:3.6.1.19
IMGA|Medtr6g005220.1	2.02645	coatomer protein complex subunit alpha	IPR001680 (PFAM); IPR015943 (G3DSA:2.130.10.GENE3D); IPR017986 (PROFILE); IPR019775 (PROSITE); IPR020472 (PRINTS); PTHR22852 (PANTHER)	-
IMGA|Medtr4g010130.1	2.02607	peptidase m50 family	PTHR31412 (PANTHER), PTHR31412:SF0 (PANTHER)	EC:3.4.24.0
IMGA|AC23366024.1	2.026	aspartyl protease family protein	IPR001461 (PANTHER); IPR001969 (PROSITE); IPR009007 (G3DSA:2.40.70.GENE3D); IPR021109 (SUPERFAMILY); PTHR13683:SF98 (PANTHER), SignalP-NN(euk) (SIGNALP), tmhmm (TMHMM)	EC:3.4.23.0
IMGA|Medtr5g083960.1	2.02566	lob domain-containing protein	IPR004883 (PFAM); PTHR31301 (PANTHER)	-
IMGA|Medtr2g034470.1	2.02562	acidic glucanase	IPR000490 (PFAM); IPR013781 (G3DSA:3.20.20.GENE3D); IPR017853 (SUPERFAMILY); PTHR32227 (PANTHER), PTHR32227:SF33 (PANTHER)	EC:3.2.1.39
IMGA|Medtr1g085980.1	2.02548	palmitoyltransferase erf2	IPR001594 (PFAM); PTHR22883 (PANTHER)	EC:1.3.1.74
IMGA|Medtr2g011170.1	2.02541	g-type lectin s-receptor-like serine threonine-protein kinase at4g27290-like	IPR000719 (PROFILE); IPR000858 (PFAM); IPR001245 (PFAM); IPR001480 (G3DSA:2.90.10.GENE3D); IPR003609 (SMART); IPR008271 (PROSITE); IPR011009 (SUPERFAMILY); IPR013227 (PFAM); IPR024171 (PIR); G3DSA:1.10.510.10 (GENE3D), G3DSA:3.30.200.20 (GENE3D), PTHR24420 (PANTHER), PTHR24420:SF126 (PANTHER)	EC:2.7.10.2; EC:2.7.11.0
IMGA|Medtr6g086270.1	2.0253	dna mismatch repair protein msh6-2	IPR000432 (PFAM); IPR007695 (PFAM); IPR007696 (PFAM); IPR015536 (PTHR11361:PANTHER); IPR016151 (G3DSA:3.40.1170.GENE3D); G3DSA:1.10.1420.10 (GENE3D), G3DSA:3.40.50.300 (GENE3D), PTHR11361 (PANTHER), SSF52540 (SUPERFAMILY)	-
IMGA|Medtr2g060730.1	2.02514	probably inactive receptor-like protein kinase	IPR000719 (PFAM); G3DSA:1.10.510.10 (GENE3D), PTHR24420 (PANTHER), PTHR24420:SF134 (PANTHER)	EC:2.7.11.0; EC:2.7.10.0
IMGA|Medtr5g034840.1	2.02502	basic helix-loop-helix	IPR025610 (PFAM); PTHR13902 (PANTHER), PTHR13902:SF23 (PANTHER)
IMGA|Medtr1g016290.1	2.02397	protein chloroplastic-like	PTHR31342 (PANTHER), PTHR31342:SF0 (PANTHER)	-
IMGA|Medtr8g107620.2	2.02365	purple acid phosphatase	IPR004843 (PFAM); IPR024927 (PIR); G3DSA:3.60.21.10 (GENE3D), PTHR10161 (PANTHER), PTHR10161:SF8 (PANTHER), SSF56300 (SUPERFAMILY)	EC:3.1.3.2
IMGA|Medtr4g084130.1	2.02333	isco large subunit-binding protein subunit alpha	IPR001844 (PRINTS); IPR002423 (PANTHER); G3DSA:1.10.560.10 (GENE3D), G3DSA:3.50.7.10 (GENE3D), PTHR11353:SF11 (PANTHER), SSF52029 (SUPERFAMILY), SSF54849 (SUPERFAMILY)	-
IMGA|Medtr2g088610.1	2.02307	plant cell wall protein 88	IPR004864 (PFAM)	-
IMGA|Medtr1g015730.1	2.02244	f-box kelch-repeat protein	IPR001810 (PFAM); IPR017451 (TIGRFAMs); G3DSA:1.20.1280.50 (GENE3D)
IMGA|Medtr5g076380.1	2.02231	dna-binding protein smubp-2	G3DSA:3.40.50.300 (GENE3D), PTHR10887 (PANTHER), PTHR10887:SF236 (PANTHER), PF13086 (PFAM), PF13087 (PFAM), SSF52540 (SUPERFAMILY)	EC:6.3.2.19
IMGA|Medtr2g011070.1	2.02126	transcription factor bhlh123-like	IPR011598 (G3DSA:4.10.280.GENE3D); PTHR31473 (PANTHER)
IMGA|Medtr6g071900.1	2.02003	resistance protein	IPR000157 (PFAM); IPR000767 (PRINTS); IPR002182 (PFAM); IPR003593 (SMART); G3DSA:3.40.50.10140 (GENE3D), G3DSA:3.40.50.300 (GENE3D), PTHR11017 (PANTHER), PTHR11017:SF130 (PANTHER), SSF46785 (SUPERFAMILY), SSF52540 (SUPERFAMILY)	EC:3.6.1.15
IMGA|Medtr5g096410.1	2.01972	ring u-box domain-containing protein	IPR001841 (PFAM); IPR013083 (G3DSA:3.30.40.GENE3D); PTHR14155 (PANTHER), SSF57850 (SUPERFAMILY)	-
IMGA|Medtr5g017260.1	2.0193	lipase class 3-like protein	IPR002921 (PFAM); G3DSA:3.40.50.1820 (GENE3D), PTHR31505 (PANTHER), PTHR31505:SF0 (PANTHER), SSF53474 (SUPERFAMILY)	EC:3.1.1.3
IMGA|Medtr7g024950.1	2.01771	protein binding	IPR004146 (PFAM); IPR011424 (PFAM); G3DSA:3.30.60.20 (GENE3D), SSF57889 (SUPERFAMILY)	EC:1.8.1.8
IMGA|Medtr5g020020.1	2.01771	cytochrome p450	IPR001128 (PRINTS); IPR002401 (PRINTS); IPR017972 (PROSITE); PTHR24286 (PANTHER), PTHR24286:SF6 (PANTHER)	EC:1.14.13.76
IMGA|Medtr7g085990.1	2.01763	hydroxycinnamoyl-coenzyme a shikimate quinate hydroxycinnamoyltransferase-like	IPR003480 (PFAM); IPR023213 (G3DSA:3.30.559.GENE3D); PTHR31642 (PANTHER), PTHR31642:SF0 (PANTHER)	-
IMGA|Medtr5g006230.1	2.01721	atp binding	IPR000719 (PROFILE); IPR011009 (SUPERFAMILY); G3DSA:1.10.510.10 (GENE3D)	EC:2.7.11.0
IMGA|Medtr5g021050.1	2.017	phosphatidylinositol transfer-like protein iv	IPR001251 (G3DSA:3.40.525.GENE3D); IPR011074 (G3DSA:1.10.8.GENE3D); PTHR23324 (PANTHER), PTHR23324:SF5 (PANTHER)	-
IMGA|Medtr8g026730.1	2.0164	saur family protein	IPR003676 (PFAM); PTHR31929 (PANTHER)	-
IMGA|Medtr5g093000.1	2.01607	protein	IPR003428 (G3DSA:3.10.280.GENE3D); PTHR31365 (PANTHER)	-
IMGA|Medtr5g019650.1	2.01599	homeodomain leucine zipper protein	IPR000047 (PRINTS); IPR001356 (PFAM); IPR009057 (G3DSA:1.10.10.GENE3D); IPR017970 (PROSITE); PTHR24326 (PANTHER), PTHR24326:SF79 (PANTHER)	-
IMGA|Medtr1g099400.1	2.0138	cysteine-rich receptor-like protein kinase	IPR000719 (PFAM); IPR000742 (SMART); IPR000858 (PFAM); IPR001480 (G3DSA:2.90.10.GENE3D); IPR004330 (PFAM); IPR006564 (SMART); IPR007527 (PFAM); IPR008271 (PROSITE); IPR011009 (SUPERFAMILY); IPR017441 (PROSITE); IPR018289 (PFAM); IPR026960 (PFAM); G3DSA:1.10.510.10 (GENE3D), G3DSA:3.30.200.20 (GENE3D), PTHR24420 (PANTHER), PTHR24420:SF224 (PANTHER)	EC:2.7.10.0; EC:2.7.11.10
IMGA|Medtr7g092570.1	2.01364	uv-b-insensitive 4	no IPS match	-
IMGA|Medtr7g093170.1	2.01214	seed maturation protein lea 4	IPR005513 (PRODOM)	-
IMGA|Medtr1g080250.1	2.01145	l-allo-threonine aldolase	IPR001597 (PFAM); IPR015421 (G3DSA:3.40.640.GENE3D); IPR015422 (G3DSA:3.90.1150.GENE3D); IPR015424 (SUPERFAMILY); PTHR10289 (PANTHER), PTHR10289:SF0 (PANTHER)	EC:4.1.2.5
IMGA|Medtr8g020870.1	2.01115	serine rich protein	no IPS match
IMGA|Medtr7g024150.1	2.01101	tho complex subunit	IPR000504 (PFAM); IPR012677 (G3DSA:3.30.70.GENE3D); PTHR19965 (PANTHER), PTHR19965:SF8 (PANTHER), SSF54928 (SUPERFAMILY)	-
IMGA|Medtr7g072490.1	2.0096	cationic peroxidase 1-like	IPR000823 (PRINTS); IPR002016 (PRINTS); IPR010255 (SUPERFAMILY); G3DSA:1.10.420.10 (GENE3D), G3DSA:1.10.520.10 (GENE3D), PTHR31388 (PANTHER), PTHR31388:SF0 (PANTHER)	EC:1.11.1.7
IMGA|Medtr1g050930.1	2.0091	abc transporter g family member 39-like	IPR013525 (PFAM); G3DSA:3.40.50.300 (GENE3D), PTHR19241 (PANTHER), PTHR19241:SF10 (PANTHER)	EC:3.6.3.28
IMGA|Medtr4g005730.1	2.00892	protein kinase domain-containing protein	IPR000719 (PFAM); IPR002290 (SMART); IPR011009 (SUPERFAMILY); IPR017441 (PROSITE); G3DSA:1.10.510.10 (GENE3D), G3DSA:3.30.200.20 (GENE3D), PTHR24361 (PANTHER), PTHR24361:SF159 (PANTHER)	EC:2.7.10.0; EC:2.7.11.25
IMGA|AC2336656.1	2.00811	chromosome transmission fidelity protein 18 homolog	PTHR13779 (PANTHER), PTHR13779:SF3 (PANTHER)	EC:3.6.1.3
IMGA|Medtr2g011160.1	2.00791	serine threonine protein kinase	IPR000719 (PROFILE); IPR000858 (PFAM); IPR001245 (PFAM); IPR001480 (G3DSA:2.90.10.GENE3D); IPR003609 (SMART); IPR008271 (PROSITE); IPR011009 (SUPERFAMILY); IPR013227 (PFAM); IPR017441 (PROSITE); IPR021820 (PFAM); IPR024171 (PIR); G3DSA:1.10.510.10 (GENE3D), G3DSA:3.30.200.20 (GENE3D), PTHR24420 (PANTHER), PTHR24420:SF126 (PANTHER)	EC:2.7.10.2; EC:2.7.11.0
IMGA|Medtr5g034570.1	2.00749	mitogen activated protein kinase kinase partial	no IPS match	EC:2.5.1.46; EC:2.7.11.0
IMGA|Medtr2g010840.1	2.00742	protein	IPR009606 (PFAM)
IMGA|Medtr3g035130.1	2.00732	2-succinylbenzoate- ligase	IPR000873 (PFAM); IPR020845 (PROSITE); IPR025110 (PFAM); G3DSA:2.30.38.10 (GENE3D), G3DSA:3.30.300.30 (GENE3D), G3DSA:3.40.50.980 (GENE3D), PTHR24095 (PANTHER), PTHR24095:SF32 (PANTHER), SSF56801 (SUPERFAMILY)	EC:6.2.1.8; EC:6.2.1.26
IMGA|Medtr7g034640.1	2.00716	achain x-ray structure of gene product from arabidopsis thaliana at2g17340	IPR002791 (PFAM); IPR016949 (PIR); PTHR12280 (PANTHER), PTHR12280:SF11 (PANTHER)	EC:2.7.1.33
IMGA|Medtr8g107110.1	2.00665	calmodulin 24-like protein	IPR002048 (SMART); IPR011992 (G3DSA:1.10.238.GENE3D); IPR018247 (PROSITE); IPR018249 (PROFILE); PTHR10891 (PANTHER), PTHR10891:SF298 (PANTHER), PF13499 (PFAM), SSF47473 (SUPERFAMILY)	-
IMGA|Medtr4g014310.1	2.00612	tir-nbs-lrr resistance protein	IPR000157 (PFAM); IPR000767 (PRINTS); IPR002182 (PFAM); G3DSA:3.40.50.10140 (GENE3D), G3DSA:3.40.50.300 (GENE3D), G3DSA:3.80.10.10 (GENE3D), PTHR11017 (PANTHER), PTHR11017:SF130 (PANTHER), SSF46785 (SUPERFAMILY), SSF52058 (SUPERFAMILY), SSF52540 (SUPERFAMILY)	-
IMGA|Medtr2g076070.1	2.00421	pathogen-related protein	PTHR31723 (PANTHER), SSF54427 (SUPERFAMILY)
IMGA|Medtr8g039620.1	2.00315	ankyrin repeat-containing protein	IPR002110 (SMART); IPR020683 (G3DSA:1.25.40.GENE3D); IPR026961 (PFAM); PTHR24198 (PANTHER)
IMGA|Medtr7g077180.1	2.00241	trypsin inhibitor	IPR000877 (G3DSA:2.10.69.GENE3D)	-
IMGA|Medtr2g085160.1	2.00198	udp-glucuronic acid udp-n-acetylgalactosamine transporter-like	IPR004853 (PFAM); PTHR11132 (PANTHER)	-
IMGA|Medtr3g020470.1	2.00181	resistance protein	IPR000157 (PFAM); IPR000767 (PRINTS); IPR002182 (PFAM); IPR003593 (SMART); G3DSA:3.40.50.10140 (GENE3D), G3DSA:3.40.50.300 (GENE3D), G3DSA:3.80.10.10 (GENE3D), PTHR11017 (PANTHER), PTHR11017:SF130 (PANTHER), SSF46785 (SUPERFAMILY), SSF52058 (SUPERFAMILY), SSF52540 (SUPERFAMILY)	EC:3.6.1.15
IMGA|Medtr5g006570.1	2.00133	pentatricopeptide repeat-containing protein	IPR002885 (PFAM); IPR011990 (G3DSA:1.25.40.GENE3D); PTHR24015 (PANTHER), PTHR24015:SF61 (PANTHER), PF14432 (PFAM)	-
IMGA|Medtr1g066550.1	2.00131	zinc finger protein	IPR007087 (PFAM); IPR013087 (G3DSA:3.30.160.GENE3D); IPR015880 (SMART); PTHR10593 (PANTHER), PTHR10593:SF17 (PANTHER), SSF57667 (SUPERFAMILY)	-
IMGA|Medtr4g128690.1	2.00069	udp-glucose:flavonoid 3-o-glucosyltransferase	IPR002213 (PANTHER); G3DSA:3.40.50.2000 (GENE3D), PTHR11926:SF66 (PANTHER), SignalP-NN(euk) (SIGNALP), SSF53756 (SUPERFAMILY)	EC:2.4.1.115
IMGA|Medtr3g029580.1	2.00054	rna recognition motif-containing protein	IPR000504 (PFAM); IPR012677 (G3DSA:3.30.70.GENE3D); PTHR24012 (PANTHER), SSF54928 (SUPERFAMILY)	-
IMGA|Medtr6g069110.1	-2.00041	hypothetical protein	no IPS match
IMGA|Medtr4g072240.1	-2.00076	auxin-induced protein 10a5-like	IPR003676 (PFAM); PTHR31929 (PANTHER)	-
IMGA|Medtr2g060510.1	-2.00095	ubiquinone biosynthesis monooxygenase coq6	IPR002938 (PFAM); IPR003042 (PRINTS); IPR010971 (TIGRFAMs); IPR018168 (PROSITE); G3DSA:3.50.50.60 (GENE3D), PTHR13789 (PANTHER), PTHR13789:SF5 (PANTHER), SSF51905 (SUPERFAMILY)	EC:1.14.13.0
IMGA|Medtr8g018330.1	-2.00105	translation initiation factor (eif-4a)	IPR001650 (PFAM); IPR016040 (G3DSA:3.40.50.GENE3D); G3DSA:3.40.50.300 (GENE3D), PTHR24031 (PANTHER), PTHR24031:SF84 (PANTHER), SSF52540 (SUPERFAMILY), SSF55347 (SUPERFAMILY)	-
IMGA|AC2354875.1	-2.00149	cell division cycle protein 48 homolog	IPR003338 (PFAM); IPR003593 (SMART); IPR003959 (PFAM); IPR003960 (PROSITE); IPR004201 (PFAM); IPR005938 (PTHR23077:PANTHER); IPR009010 (G3DSA:2.40.40.GENE3D); G3DSA:3.10.330.10 (GENE3D), G3DSA:3.40.50.300 (GENE3D), PTHR23077 (PANTHER), SSF52540 (SUPERFAMILY), SSF54585 (SUPERFAMILY)	EC:3.6.4.3
IMGA|Medtr5g028340.1	-2.00177	cc-nbs-lrr resistance protein	IPR000767 (PRINTS); IPR001611 (PFAM); IPR002182 (PFAM); G3DSA:3.40.50.300 (GENE3D), G3DSA:3.80.10.10 (GENE3D), PTHR23155 (PANTHER), PTHR23155:SF37 (PANTHER), PF13504 (PFAM), PF13855 (PFAM), SSF52047 (SUPERFAMILY), SSF52058 (SUPERFAMILY), SSF52540 (SUPERFAMILY)	EC:3.1.3.16; EC:3.6.1.15; EC:2.7.11.0
IMGA|Medtr3g007430.1	-2.00182	f-box kelch-repeat protein	IPR001810 (PFAM); IPR006527 (PFAM); IPR017451 (TIGRFAMs); G3DSA:1.20.1280.50 (GENE3D), PTHR32133 (PANTHER)
IMGA|AC1405454.1	-2.00213	indole-3-acetic acid-amido synthetase	no IPS match	EC:2.7.7.49
IMGA|Medtr2g039180.1	-2.00239	ran-binding protein	no IPS match	-
IMGA|Medtr5g080800.1	-2.00247	lupus brain antigen-like protein	IPR026852 (PTHR10887:PANTHER); PTHR10887 (PANTHER), PF13087 (PFAM), SSF52540 (SUPERFAMILY)	EC:1.8.3.0
IMGA|Medtr8g061370.1	-2.00272	nad h-quinone oxidoreductase chain	PTHR22773 (PANTHER), PTHR22773:SF61 (PANTHER)	EC:1.6.5.3
IMGA|Medtr7g076440.1	-2.00294	abc transporter b family member	no IPS match	EC:2.7.7.49; EC:2.1.1.0
IMGA|Medtr7g057310.1	-2.00301	helicase-like protein	IPR010285 (PFAM); PTHR10492 (PANTHER), PTHR10492:SF8 (PANTHER)	-
IMGA|Medtr5g041550.1	-2.00312	hexose transporter	IPR003663 (PRINTS); IPR005828 (PFAM); IPR005829 (PROSITE); IPR016196 (SUPERFAMILY); IPR020846 (PROFILE); G3DSA:1.20.1250.20 (GENE3D), PTHR24063 (PANTHER), PTHR24063:SF72 (PANTHER)	EC:1.3.1.74
IMGA|Medtr4g028260.1	-2.0034	cyclin d3	no IPS match	-
IMGA|Medtr5g038810.1	-2.00342	protein lava lamp	IPR005135 (SUPERFAMILY); IPR012474 (PFAM)	EC:2.7.7.49; EC:2.1.1.0
IMGA|Medtr7g075180.1	-2.00348	far1-related protein	IPR004330 (PFAM); IPR006564 (SMART); IPR007527 (PFAM); IPR018289 (PFAM); PTHR31669 (PANTHER), PTHR31669:SF0 (PANTHER)	-
IMGA|Medtr1g050590.1	-2.00349	cytochrome p450	IPR001128 (G3DSA:1.10.630.GENE3D); PTHR24296 (PANTHER)	-
IMGA|Medtr3g052160.1	-2.00391	acylamino-acid-releasing enzyme	no IPS match	EC:1.5.1.3; EC:6.3.2.0
IMGA|AC23575815.1	-2.004	atp-dependent dna helicase pif1	IPR003840 (PFAM); IPR010285 (PFAM); PTHR10492 (PANTHER), PTHR10492:SF8 (PANTHER), SSF52540 (SUPERFAMILY)	-
IMGA|Medtr7g022060.1	-2.00486	f-box family-4	IPR001810 (SUPERFAMILY); IPR006566 (PFAM); G3DSA:3.80.10.10 (GENE3D), PTHR32212 (PANTHER), SSF52047 (SUPERFAMILY)	-
IMGA|Medtr4g072510.1	-2.00525	auxin-induced protein	IPR003676 (PFAM); PTHR31929 (PANTHER)
IMGA|Medtr1g114180.1	-2.0053	ribosomal protein	IPR006912 (PFAM); IPR026103 (PANTHER)	-
IMGA|Medtr4g090760.1	-2.00535	hypothetical protein	no IPS match	-
IMGA|Medtr4g124350.1	-2.00556	hypothetical protein	no IPS match
IMGA|Medtr4g076350.1	-2.00673	endo-beta-1 3-glucanase	IPR000490 (PFAM); IPR013781 (G3DSA:3.20.20.GENE3D); IPR017853 (SUPERFAMILY); PTHR32227 (PANTHER), PTHR32227:SF33 (PANTHER)	EC:3.2.1.39
IMGA|Medtr3g109250.1	-2.00702	cation transport regulator-like protein	IPR006840 (PANTHER); IPR013024 (G3DSA:3.10.490.GENE3D); PTHR12192:SF0 (PANTHER)	EC:3.2.1.0
IMGA|Medtr3g104290.1	-2.00742	metal-nicotianamine transporter ysl2	no IPS match	EC:2.7.11.0; EC:2.7.7.49; EC:1.1.1.145; EC:3.4.23.0
IMGA|Medtr4g030090.1	-2.00766	f-box protein	IPR001810 (SMART); IPR017451 (TIGRFAMs); G3DSA:1.20.1280.50 (GENE3D), PTHR31790 (PANTHER), PTHR31790:SF0 (PANTHER)	-
IMGA|Medtr4g080380.1	-2.0077	zinc knuckle family protein	IPR001878 (SMART)	EC:2.7.7.49
IMGA|Medtr7g116930.1	-2.00775	late embryogenesis abundant hydroxyproline-rich glycoprotein	PTHR31234 (PANTHER), PTHR31234:SF0 (PANTHER)	-
IMGA|Medtr6g073790.1	-2.00869	membrane-bound dehydrogenase domain protein	no IPS match	EC:4.1.1.39
IMGA|Medtr5g033350.1	-2.00885	polygalacturonase-1 non-catalytic subunit beta	IPR004873 (PFAM); PTHR31458 (PANTHER)	-
IMGA|Medtr1g081340.1	-2.0089	atp-dependent dna helicase pif1	IPR010285 (PFAM); PTHR10492 (PANTHER), PTHR10492:SF8 (PANTHER), SSF52540 (SUPERFAMILY)	-
IMGA|Medtr1g098200.1	-2.00892	invertase inhibitor	IPR006501 (G3DSA:1.20.140.GENE3D)	EC:3.1.1.11
IMGA|Medtr3g091000.1	-2.00899	heat shock factor	no IPS match	-
IMGA|Medtr6g065030.1	-2.00905	cytochrome p450	PF14227 (PFAM)	EC:2.7.11.0; EC:6.3.2.0
IMGA|Medtr3g048840.1	-2.00916	hypothetical protein	no IPS match
IMGA|Medtr5g071260.1	-2.00935	polynucleotidyl ribonuclease h fold	no IPS match	-
IMGA|Medtr7g070020.1	-2.00994	serine hydroxymethyltransferase	IPR001085 (PANTHER); IPR015422 (G3DSA:3.90.1150.GENE3D); IPR015424 (SUPERFAMILY); PTHR11680:SF0 (PANTHER)	EC:2.1.1.0; EC:2.1.2.1
IMGA|Medtr7g070730.1	-2.01113	ap2-like ethylene-responsive transcription factor plt2	IPR025558 (PFAM)	EC:2.7.7.49; EC:2.1.1.0
IMGA|Medtr2g087190.1	-2.01114	gdsl esterase lipase	IPR000719 (PFAM); IPR008271 (PROSITE); IPR011009 (SUPERFAMILY); G3DSA:1.10.510.10 (GENE3D)	EC:2.7.11.0; EC:3.1.3.2; EC:3.1.1.1
IMGA|Medtr5g092180.1	-2.0112	f-box protein	no IPS match	EC:1.15.1.1
IMGA|Medtr8g074130.1	-2.01147	26s protease regulatory subunit	PTHR23073 (PANTHER), PTHR23073:SF13 (PANTHER)	EC:3.6.1.15
IMGA|Medtr5g010970.1	-2.01247	1-orf2 protein	IPR004252 (PFAM)	EC:2.7.1.0; EC:2.7.1.48; EC:2.1.1.0
IMGA|Medtr6g046640.1	-2.01304	nbs-lrr resistance protein	no IPS match	-
IMGA|Medtr5g078100.1	-2.0132	dead-box atp-dependent rna helicase 48-like	no IPS match	-
IMGA|Medtr4g062370.1	-2.0135	atp-dependent dna helicase pif1	IPR010285 (PFAM); IPR015300 (G3DSA:2.40.330.GENE3D); PTHR10492 (PANTHER), PTHR10492:SF8 (PANTHER), SSF52540 (SUPERFAMILY)	-
IMGA|Medtr5g032430.1	-2.01351	nad h-quinone oxidoreductase chain	IPR001750 (PFAM); IPR003918 (PRINTS); PTHR22773 (PANTHER), PTHR22773:SF61 (PANTHER)	EC:1.6.5.3
IMGA|Medtr1g019270.1	-2.01371	feruloyl esterase a	IPR002921 (PFAM); G3DSA:3.40.50.1820 (GENE3D), PTHR31505 (PANTHER), PTHR31505:SF0 (PANTHER), SSF53474 (SUPERFAMILY)	EC:3.1.1.3
IMGA|Medtr4g054030.1	-2.01376	3-ketoacyl- synthase	IPR012328 (PFAM); IPR013601 (PFAM); IPR016038 (G3DSA:3.40.47.GENE3D); IPR016039 (SUPERFAMILY); PTHR31561 (PANTHER)	EC:2.3.1.0
IMGA|Medtr7g093010.1	-2.01386	myb family transcription factor apl	IPR001005 (PFAM); IPR006447 (TIGRFAMs); IPR009057 (G3DSA:1.10.10.GENE3D); PTHR31314 (PANTHER)	-
IMGA|Medtr2g099320.1	-2.01421	histone-lysine n-methyltransferase atx3	no IPS match	EC:2.1.1.0
IMGA|AC23314019.1	-2.01426	receptor protein kinase-like protein	IPR000719 (PFAM); IPR001611 (PROFILE); IPR008266 (PROSITE); IPR011009 (SUPERFAMILY); IPR017441 (PROSITE); PR00019 (PRINTS), G3DSA:1.10.510.10 (GENE3D), G3DSA:3.30.200.20 (GENE3D), G3DSA:3.80.10.10 (GENE3D), PTHR24420 (PANTHER), PF13855 (PFAM), SSF52058 (SUPERFAMILY)	EC:2.7.10.0
IMGA|Medtr6g084040.1	-2.01434	cytochrome p450	IPR001128 (G3DSA:1.10.630.GENE3D); PTHR24296 (PANTHER), PTHR24296:SF0 (PANTHER)	EC:1.14.14.1
IMGA|Medtr3g102330.1	-2.01443	ribonuclease h	IPR012337 (SUPERFAMILY)	EC:2.3.1.0; EC:2.7.7.49; EC:3.1.27.1; EC:3.1.26.4
IMGA|Medtr4g075380.1	-2.0148	ethylene-responsive element binding factor-like protein	IPR001471 (G3DSA:3.30.730.GENE3D)	-
IMGA|Medtr6g059460.1	-2.0149	cytochrome p450	no IPS match	EC:2.7.7.49
IMGA|Medtr3g046590.1	-2.01524	non-specific lipid-transfer protein	IPR000528 (PRINTS); IPR013770 (G3DSA:1.10.110.GENE3D); IPR016140 (PFAM)	-
IMGA|Medtr4g083120.1	-2.01561	tether containing ubx domain for glut4	no IPS match
IMGA|Medtr2g064270.1	-2.01565	at-hook protein	no IPS match	-
IMGA|Medtr1g108550.1	-2.01585	1	no IPS match	-
IMGA|Medtr3g027090.1	-2.01597	thioredoxin-like protein clot	IPR010357 (PANTHER); IPR012336 (G3DSA:3.40.30.GENE3D)	-
IMGA|Medtr4g054700.1	-2.01653	hypothetical protein	no IPS match
IMGA|Medtr5g088410.1	-2.01684	rna-binding protein pno1-like	IPR004087 (SMART); G3DSA:3.30.1370.10 (GENE3D), PTHR12826 (PANTHER), PTHR12826:SF4 (PANTHER), SSF54791 (SUPERFAMILY)	-
IMGA|Medtr8g021290.1	-2.01729	pentatricopeptide repeat-containing protein	IPR001878 (SMART)	-
IMGA|Medtr3g021190.1	-2.01774	hypothetical protein	no IPS match	EC:2.7.7.49
IMGA|Medtr4g080270.1	-2.0181	movement protein	PF01107 (PFAM)	-
IMGA|Medtr5g089090.1	-2.01818	protein	IPR005175 (PFAM); IPR017956 (SMART); G3DSA:3.30.1330.80 (GENE3D), PTHR31100 (PANTHER), SSF117856 (SUPERFAMILY)	-
IMGA|Medtr6g042070.1	-2.01846	aldo keto reductase	IPR026960 (PFAM)
IMGA|AC23366830.1	-2.01861	rna-directed dna polymerase (reverse transcriptase)	no IPS match	EC:2.7.7.49
IMGA|Medtr1g050680.1	-2.01873	abc transporter b family member 1-like	no IPS match	-
IMGA|Medtr4g096990.1	-2.01891	calcium-transporting atpase plasma membrane-type	IPR000695 (PRINTS); IPR001757 (PRINTS); IPR004014 (PFAM); IPR005834 (PFAM); IPR006068 (PFAM); IPR006408 (TIGRFAMs); IPR008250 (PFAM); IPR018303 (PROSITE); IPR023214 (SUPERFAMILY); IPR023298 (G3DSA:1.20.1110.GENE3D); IPR023299 (G3DSA:3.40.1110.GENE3D); IPR023300 (G3DSA:2.70.150.GENE3D); IPR023306 (SUPERFAMILY); IPR024750 (PFAM); PTHR24093 (PANTHER), PTHR24093:SF0 (PANTHER), SSF81653 (SUPERFAMILY),…	EC:4.2.1.1; EC:3.6.3.8
IMGA|Medtr4g133800.1	-2.01951	peroxidase 7-like	IPR000823 (PRINTS); IPR002016 (PRINTS); IPR010255 (SUPERFAMILY); IPR019793 (PROSITE); IPR019794 (PROSITE); G3DSA:1.10.420.10 (GENE3D), G3DSA:1.10.520.10 (GENE3D), PTHR31235 (PANTHER)	EC:1.11.1.7
IMGA|Medtr3g105040.1	-2.01975	nbs-lrr resistance protein	no IPS match	EC:2.4.1.0
IMGA|Medtr3g071020.1	-2.01977	nbs-type resistance protein rgc2	no IPS match
IMGA|Medtr3g057080.1	-2.01978	ras-related protein rab-2-a	IPR001806 (PRINTS); IPR003579 (SMART); IPR005225 (TIGRFAMs); G3DSA:3.40.50.300 (GENE3D), PTHR24073 (PANTHER), PTHR24073:SF100 (PANTHER), PS51419 (PROFILE), SSF52540 (SUPERFAMILY)	-
IMGA|Medtr4g007320.1	-2.01986	far1-related protein	no IPS match	EC:2.7.11.0
IMGA|Medtr3g034920.1	-2.01992	grf zinc finger containing protein	IPR010666 (PFAM)	-
IMGA|Medtr5g068910.1	-2.02006	hypothetical protein	no IPS match
IMGA|Medtr3g073520.1	-2.02009	hypothetical protein	no IPS match
IMGA|Medtr6g060900.1	-2.02059	suppressor of g2 allele of skp1-like protein	IPR008978 (SUPERFAMILY); G3DSA:2.60.40.790 (GENE3D)	-
IMGA|Medtr2g086350.1	-2.02073	pif-like protein	IPR024752 (PFAM)	-
IMGA|Medtr6g052510.1	-2.021	cullin-like protein1	no IPS match	-
IMGA|Medtr8g014820.1	-2.02122	receptor-like protein kinase	IPR000719 (PROFILE); IPR001245 (PFAM); IPR001611 (PFAM); IPR008271 (PROSITE); IPR011009 (SUPERFAMILY); IPR017441 (PROSITE); IPR024788 (PFAM); G3DSA:1.10.510.10 (GENE3D), G3DSA:3.30.200.20 (GENE3D), G3DSA:3.80.10.10 (GENE3D), PTHR24420 (PANTHER), PTHR24420:SF121 (PANTHER), PF14227 (PFAM), SSF52058 (SUPERFAMILY)	EC:2.7.11.0
IMGA|Medtr7g028030.1	-2.02137	non-ltr retroelement reverse related	IPR026960 (PFAM)	EC:2.7.11.0; EC:2.7.7.49; EC:3.4.23.0
IMGA|Medtr5g033430.1	-2.0214	polygalacturonase-1 non-catalytic subunit beta	IPR004873 (PFAM); PTHR31458 (PANTHER)
IMGA|Medtr6g012530.1	-2.02145	pleiotropic drug resistance protein	IPR003593 (SMART); IPR013581 (PFAM); G3DSA:3.40.50.300 (GENE3D), PTHR19241 (PANTHER), PTHR19241:SF78 (PANTHER), SSF52540 (SUPERFAMILY)	EC:3.6.3.41; EC:3.6.3.28; EC:3.6.3.31
IMGA|Medtr2g101080.1	-2.02146	receptor-like kinase	no IPS match	EC:2.7.7.49; EC:3.4.23.0; EC:2.4.1.0; EC:2.7.11.0
IMGA|Medtr5g019210.1	-2.02159	imp dehydrogenase gmp related	no IPS match	EC:3.6.1.15
IMGA|AC2330824.1	-2.02192	60s ribosomal protein l24	no IPS match	-
IMGA|Medtr2g048220.1	-2.02206	repressor of silencing	no IPS match	-
IMGA|Medtr8g058490.1	-2.02288	e3 ubiquitin-protein ligase bah1	IPR001841 (SMART); IPR013083 (G3DSA:3.30.40.GENE3D); IPR017907 (PROSITE); PTHR25462 (PANTHER), PTHR25462:SF194 (PANTHER), PF13923 (PFAM), SSF57850 (SUPERFAMILY)	EC:6.3.2.19
IMGA|Medtr3g116710.1	-2.02324	far1-related protein	IPR004330 (PFAM)	EC:2.7.7.12
IMGA|Medtr6g057600.1	-2.02336	rgh3 splicing factor	no IPS match	-
IMGA|AC1405459.1	-2.02371	serine palmitoyltransferase	IPR015422 (G3DSA:3.90.1150.GENE3D); PTHR13693 (PANTHER), PTHR13693:SF2 (PANTHER)	EC:2.3.1.50; EC:2.6.1.0
IMGA|Medtr7g090700.1	-2.02389	aminophospholipid atpase	no IPS match	EC:3.1.26.4; EC:2.7.7.49
IMGA|Medtr1g031760.1	-2.02404	hypothetical protein	no IPS match
IMGA|Medtr1g008040.1	-2.0241	universal stress protein	IPR006564 (SMART); IPR007527 (PFAM)	EC:2.7.11.0
IMGA|Medtr2g028580.2	-2.02509	probable leucine-rich repeat receptor-like protein kinase at5g49770-like	IPR000719 (PROFILE); IPR001245 (PFAM); IPR011009 (SUPERFAMILY); IPR017441 (PROSITE); G3DSA:3.30.200.20 (GENE3D), PTHR24420 (PANTHER), PTHR24420:SF444 (PANTHER), PS51257 (PROFILE), SignalP-NN(euk) (SIGNALP), tmhmm (TMHMM)	EC:1.3.1.74; EC:2.7.11.25
IMGA|Medtr3g071040.1	-2.02533	nbs-type resistance protein rgc2	G3DSA:3.80.10.10 (GENE3D), PTHR23155 (PANTHER), PTHR23155:SF140 (PANTHER), SSF52058 (SUPERFAMILY)	EC:3.1.3.16
IMGA|Medtr3g070660.1	-2.02534	atp-dependent dna helicase pif1	IPR003840 (PFAM); IPR010285 (PFAM); PTHR10492 (PANTHER), PTHR10492:SF8 (PANTHER), SSF52540 (SUPERFAMILY)	-
IMGA|Medtr8g039080.1	-2.02543	polynucleotidyl ribonuclease h fold	no IPS match	EC:2.7.7.49
IMGA|Medtr3g014480.1	-2.02614	ovarian otubain	IPR003323 (PROFILE)	EC:2.7.11.0
IMGA|Medtr3g034440.1	-2.02638	polynucleotidyl ribonuclease h fold	IPR002182 (PFAM); PF13456 (PFAM)	-
IMGA|Medtr3g005610.1	-2.02647	beta-galactosidase	IPR001944 (PRINTS); IPR008979 (SUPERFAMILY); G3DSA:2.60.120.260 (GENE3D), PTHR23421:SF2 (PANTHER)	EC:3.2.1.23
IMGA|Medtr4g128850.1	-2.02682	hypothetical protein	no IPS match
IMGA|Medtr5g020070.1	-2.02691	hat family dimerization domain protein	no IPS match	-
IMGA|Medtr7g045690.1	-2.02768	polynucleotidyl ribonuclease h fold	no IPS match	EC:3.2.1.15; EC:2.7.7.49
IMGA|Medtr4g098780.1	-2.02778	polynucleotidyl ribonuclease h fold	no IPS match	EC:2.7.7.49
IMGA|Medtr2g094480.1	-2.02817	estradiol 17-beta-dehydrogenase	IPR012337 (SUPERFAMILY); PF13456 (PFAM)	-
IMGA|Medtr4g051870.1	-2.02835	hypothetical protein	no IPS match
IMGA|Medtr8g085260.1	-2.02836	k(+) h(+) antiporter	IPR006153 (PFAM); PTHR32468 (PANTHER), PTHR32468:SF0 (PANTHER)	-
IMGA|Medtr1g061960.1	-2.02868	gdp-mannose transporter	IPR026960 (PFAM)	EC:2.4.1.0; EC:2.7.7.49
IMGA|Medtr5g016950.1	-2.02892	ring-finger protein	IPR013083 (G3DSA:3.30.40.GENE3D); SSF57850 (SUPERFAMILY)	EC:3.4.22.0
IMGA|Medtr5g084110.1	-2.02955	hypothetical protein	no IPS match
IMGA|Medtr3g006100.1	-2.02957	paired amphipathic helix protein sin3	IPR003822 (G3DSA:1.20.1160.GENE3D); G3DSA:1.20.1280.50 (GENE3D), PTHR12346 (PANTHER)	-
IMGA|Medtr3g113700.1	-2.02979	atp-dependent dna helicase pif1	IPR003840 (PFAM); IPR010285 (PFAM); IPR015300 (SUPERFAMILY); PTHR10492 (PANTHER), PTHR10492:SF8 (PANTHER), SSF52540 (SUPERFAMILY)	-
IMGA|Medtr5g078180.1	-2.0299	dna ligase	no IPS match	EC:6.5.1.1
IMGA|AC23357223.1	-2.03012	beta-glucan-binding protein	IPR005200 (PFAM); PTHR31983 (PANTHER)	-
IMGA|Medtr3g106580.1	-2.03122	imp dehydrogenase gmp	IPR002160 (PFAM); IPR011065 (SUPERFAMILY); IPR019557 (PFAM); G3DSA:2.80.10.50 (GENE3D)	-
IMGA|Medtr7g077370.1	-2.03148	receptor protein kinase 1-like	IPR000719 (PFAM); IPR008271 (PROSITE); IPR011009 (SUPERFAMILY); G3DSA:1.10.510.10 (GENE3D), G3DSA:3.30.200.20 (GENE3D), PTHR24420 (PANTHER), PTHR24420:SF390 (PANTHER), PF13456 (PFAM)	EC:3.1.26.4; EC:2.7.7.49; EC:2.7.11.0
IMGA|Medtr3g098220.1	-2.03243	helicase-like protein	IPR010285 (PFAM); PTHR10492 (PANTHER), PTHR10492:SF8 (PANTHER), SSF52540 (SUPERFAMILY)	-
IMGA|Medtr1g088520.1	-2.03256	glutamate-gated kainate-type ion channel receptor subunit 5	no IPS match	-
IMGA|Medtr2g013000.1	-2.03268	protein chup1	no IPS match
IMGA|Medtr4g006740.1	-2.03283	atp-dependent dna helicase pif1	IPR003840 (PFAM); IPR010285 (PFAM); PTHR10492 (PANTHER), PTHR10492:SF8 (PANTHER), SSF52540 (SUPERFAMILY)	-
IMGA|Medtr4g114890.1	-2.03295	hypothetical protein	no IPS match
IMGA|Medtr8g093450.1	-2.03299	integral membrane single c2 domain protein	no IPS match	-
IMGA|Medtr2g076270.1	-2.033	epstein-barr virus ebna-1-like	no IPS match
IMGA|Medtr5g012450.1	-2.03417	histidyl-trna synthetase	no IPS match	EC:2.3.1.20; EC:6.1.1.21
IMGA|Medtr5g071420.1	-2.03418	atp-dependent dna helicase pif1	IPR010285 (PFAM); PTHR10492 (PANTHER), PTHR10492:SF8 (PANTHER), SSF52540 (SUPERFAMILY)	-
IMGA|Medtr4g080290.1	-2.03428	far1-related protein	IPR004330 (PFAM)	-
IMGA|Medtr3g036540.1	-2.03442	protein transport protein sec24-1-like	no IPS match	EC:3.2.1.24
IMGA|Medtr5g081500.1	-2.03451	polynucleotidyl ribonuclease h fold	PF13456 (PFAM)	-
IMGA|Medtr2g076190.1	-2.03552	f-box fbd lrr-repeat protein	IPR024752 (PFAM)	-
IMGA|Medtr2g058860.1	-2.03641	serine threonine protein kinase srpk1	PF14223 (PFAM)	EC:2.7.11.0; EC:2.7.7.49
IMGA|Medtr6g006270.1	-2.03647	tnp1	no IPS match	-
IMGA|Medtr4g073260.1	-2.0365	atp-dependent dna helicase pif1	IPR003840 (PFAM); IPR010285 (PFAM); PTHR10492 (PANTHER), PTHR10492:SF8 (PANTHER), SSF52540 (SUPERFAMILY)	-
IMGA|Medtr2g063660.1	-2.03698	lrr receptor-like serine threonine-protein kinase rch1	no IPS match	-
IMGA|Medtr1g088040.1	-2.03716	pectinesterase	IPR000070 (PFAM); IPR011050 (SUPERFAMILY); IPR012334 (G3DSA:2.160.20.GENE3D); IPR018040 (PROSITE); PTHR31707 (PANTHER), PTHR31707:SF0 (PANTHER)	EC:3.1.1.11
IMGA|AC23357729.1	-2.0377	pre-mrna-processing factor	no IPS match	-
IMGA|Medtr3g101720.1	-2.03858	atp-dependent dna helicase pif1	no IPS match	-
IMGA|Medtr7g025450.1	-2.03866	flowering locus t	IPR008914 (G3DSA:3.90.280.GENE3D)
IMGA|Medtr7g087890.1	-2.03873	alpha-l-arabinofuranosidase	IPR010720 (PFAM); IPR017853 (SUPERFAMILY); G3DSA:2.60.120.260 (GENE3D), PTHR31776 (PANTHER)	EC:3.2.1.55; EC:3.2.1.37
IMGA|Medtr3g007540.1	-2.03874	nbs-lrr resistance protein	no IPS match	-
IMGA|Medtr4g100670.1	-2.03891	protein ultrapetala	no IPS match	-
IMGA|Medtr4g033930.1	-2.03921	hypothetical protein	no IPS match
IMGA|Medtr5g091080.1	-2.04035	zinc finger mym-type protein	no IPS match	-
IMGA|Medtr4g123820.1	-2.04062	pif-like protein	no IPS match
IMGA|AC22550761.1	-2.0415	pyridoxal phosphate phosphatase phospho2	IPR006383 (TIGRFAMs); IPR006384 (TIGRFAMs); IPR016965 (PIR); IPR023214 (G3DSA:3.40.50.GENE3D); PTHR20889 (PANTHER), PTHR20889:SF0 (PANTHER)	EC:3.6.1.1
IMGA|Medtr5g044110.1	-2.04179	c2h2 zinc finger protein	no IPS match	-
IMGA|Medtr7g044850.1	-2.04182	cellular nucleic acid-binding protein	no IPS match	-
IMGA|Medtr2g019070.1	-2.04202	hat family dimerization domain containing protein	no IPS match	-
IMGA|Medtr3g085150.1	-2.0425	60s ribosomal protein l23	no IPS match	-
IMGA|Medtr3g031290.1	-2.0426	o-acyltransferase wsd1	no IPS match	EC:2.3.1.20; EC:6.1.1.21
IMGA|Medtr5g032840.1	-2.04271	atp-dependent dna helicase pif1	IPR010285 (PFAM); PTHR10492 (PANTHER), PTHR10492:SF8 (PANTHER), SSF52540 (SUPERFAMILY)	-
IMGA|Medtr4g129220.1	-2.04291	sugar transporter spinster transmembrane protein	no IPS match	-
IMGA|Medtr3g027260.1	-2.04316	ap2-like ethylene-responsive transcription factor plt2	IPR001878 (SMART); IPR025558 (PFAM); IPR025836 (PFAM)	EC:2.7.7.49; EC:2.1.1.0
IMGA|Medtr4g054410.1	-2.04353	3-ketoacyl- synthase	IPR013601 (PFAM); IPR013747 (PFAM); IPR016038 (G3DSA:3.40.47.GENE3D); IPR016039 (SUPERFAMILY); PTHR31561 (PANTHER)	-
IMGA|Medtr3g016280.1	-2.04392	cc-nbs-lrr resistance protein	no IPS match	-
IMGA|Medtr1g023370.1	-2.04417	helicase-like protein	IPR003871 (PFAM); IPR012340 (G3DSA:2.40.50.GENE3D); IPR016027 (SUPERFAMILY); PTHR23273 (PANTHER)	EC:2.7.11.0
IMGA|Medtr6g069770.1	-2.0449	r2r3-myb transcription factor	no IPS match	-
IMGA|Medtr4g031460.1	-2.04583	nbs resistance protein	no IPS match	EC:3.1.26.4; EC:2.7.7.49; EC:3.6.1.15
IMGA|Medtr5g043420.1	-2.04586	far1-related protein	IPR001878 (G3DSA:4.10.60.GENE3D); IPR006564 (SMART); IPR007527 (PFAM); PTHR31669 (PANTHER), PTHR31669:SF0 (PANTHER)	EC:4.1.1.0
IMGA|Medtr6g045880.1	-2.04607	nbs-lrr resistance protein	G3DSA:3.80.10.10 (GENE3D), PTHR23155 (PANTHER), SSF52058 (SUPERFAMILY)	-
IMGA|Medtr7g006720.1	-2.04617	lcr-like protein	no IPS match	EC:3.1.26.4; EC:2.7.7.49
IMGA|Medtr2g015020.1	-2.04744	auxilin-like protein	no IPS match	EC:3.4.21.0
IMGA|Medtr5g095340.1	-2.04769	carbon catabolite repressor protein	no IPS match	EC:6.5.1.1
IMGA|AC2354881.1	-2.04888	peroxidase 3-like	IPR000823 (PRINTS); IPR002016 (PRINTS); IPR010255 (SUPERFAMILY); IPR019793 (PROSITE); G3DSA:1.10.420.10 (GENE3D), G3DSA:1.10.520.10 (GENE3D), PTHR31235 (PANTHER)	EC:1.11.1.7
IMGA|Medtr2g104630.1	-2.04903	40s ribosomal protein s18	IPR001892 (PFAM); G3DSA:4.10.910.10 (GENE3D)	-
IMGA|Medtr4g039510.1	-2.04955	rna polymerase beta subunit	G3DSA:2.40.50.100 (GENE3D)	EC:2.7.7.6
IMGA|Medtr1g045010.1	-2.05117	otubain	no IPS match
IMGA|Medtr3g036210.1	-2.05127	f-box lrr-repeat protein	IPR001810 (PFAM); G3DSA:1.20.1280.50 (GENE3D), PTHR32555 (PANTHER)
IMGA|Medtr5g068120.1	-2.05148	cytochrome p450	no IPS match	EC:2.7.7.49
IMGA|AC2297013.1	-2.05193	oligopeptide transporter opt family	IPR004648 (TIGRFAMs); IPR004813 (PFAM); PTHR22601 (PANTHER)	-
IMGA|Medtr4g072740.1	-2.05219	auxin-induced protein	IPR003676 (PFAM); PTHR31929 (PANTHER)
IMGA|Medtr3g019240.1	-2.05233	f-box lrr-repeat protein	IPR001810 (PFAM); IPR009057 (G3DSA:1.10.10.GENE3D); G3DSA:1.20.1280.50 (GENE3D), G3DSA:3.80.10.10 (GENE3D), PTHR32212 (PANTHER), SSF52047 (SUPERFAMILY)	-
IMGA|Medtr3g029840.1	-2.05261	f-box protein	IPR001810 (SMART); IPR005174 (PFAM); G3DSA:1.20.1280.50 (GENE3D)	-
IMGA|Medtr5g090240.1	-2.05284	disease resistance protein at3g14460-like	no IPS match	-
IMGA|Medtr8g087060.1	-2.05374	non-ltr retroelement reverse related	IPR026960 (PFAM)	EC:2.7.11.0; EC:2.7.7.49; EC:3.4.23.0
IMGA|Medtr3g027720.1	-2.05396	imp dehydrogenase gmp	no IPS match	EC:3.2.1.0
IMGA|Medtr6g012110.1	-2.05424	chlorophyll a b binding protein	IPR001344 (PANTHER); IPR022796 (PFAM); IPR023329 (G3DSA:1.10.3460.GENE3D); PTHR21649:SF0 (PANTHER)	-
IMGA|Medtr2g066440.1	-2.05442	protein	no IPS match	-
IMGA|Medtr1g023400.1	-2.05446	f-box family protein	IPR015915 (G3DSA:2.120.10.GENE3D); IPR017451 (TIGRFAMs)	-
IMGA|Medtr5g095750.1	-2.05519	zinc finger mym-type protein	IPR006580 (SMART); IPR025398 (PFAM); PTHR11697 (PANTHER), PTHR11697:SF74 (PANTHER)	-
IMGA|Medtr2g027000.1	-2.05524	otubain	no IPS match	-
IMGA|Medtr3g077930.1	-2.05545	carbonic anhydrase	IPR001765 (G3DSA:3.40.1050.GENE3D); IPR015892 (PROSITE); PTHR11002:SF1 (PANTHER)	EC:4.2.1.1
IMGA|Medtr5g037570.1	-2.05696	homeobox protein knotted-1-like 2-like	no IPS match	EC:2.7.1.33
IMGA|Medtr8g059310.1	-2.05737	60s ribosomal protein l24	no IPS match	-
IMGA|Medtr5g084200.1	-2.05861	protein	no IPS match	EC:3.1.26.4; EC:2.7.7.49; EC:3.1.27.1
IMGA|Medtr5g039230.1	-2.0587	protein	no IPS match	EC:2.7.7.0
IMGA|Medtr3g048420.1	-2.05964	hypothetical protein	no IPS match	-
IMGA|Medtr7g064670.1	-2.05982	hypothetical protein	no IPS match
IMGA|Medtr2g093620.1	-2.05988	vicilin-like antimicrobial peptides 2-3	IPR006045 (PFAM); IPR011051 (SUPERFAMILY); IPR014710 (G3DSA:2.60.120.GENE3D); PTHR31189 (PANTHER), PTHR31189:SF0 (PANTHER), SignalP-NN(euk) (SIGNALP), tmhmm (TMHMM)	-
IMGA|Medtr4g055240.1	-2.06003	polynucleotidyl ribonuclease h fold	PF13456 (PFAM)	-
IMGA|Medtr7g089680.1	-2.06006	gdp-mannose transporter	IPR026960 (PFAM); tmhmm (TMHMM)	EC:2.7.7.49
IMGA|AC2313384.1	-2.06014	receptor-like kinase	no IPS match	EC:2.7.11.0; EC:2.7.7.49; EC:3.4.23.0
IMGA|AC1405457.1	-2.06048	rna-binding protein	no IPS match	-
IMGA|Medtr7g011770.1	-2.0607	copalyl diphosphate synthase	IPR001906 (G3DSA:1.50.30.GENE3D); IPR005630 (PFAM); IPR008930 (SUPERFAMILY); IPR008949 (G3DSA:1.10.600.GENE3D); PTHR31739 (PANTHER), PTHR31739:SF0 (PANTHER)	EC:5.5.1.12; EC:5.5.1.13
IMGA|Medtr5g079650.1	-2.06085	hypothetical protein	no IPS match
IMGA|Medtr5g031230.1	-2.06086	cinnamyl alcohol dehydrogenase	IPR002085 (PANTHER); IPR002328 (PROSITE); IPR011032 (SUPERFAMILY); IPR013149 (PFAM); IPR013154 (PFAM); IPR016040 (G3DSA:3.40.50.GENE3D); G3DSA:3.90.180.10 (GENE3D), PTHR11695:SF261 (PANTHER), SSF51735 (SUPERFAMILY)	EC:1.1.1.195; EC:1.1.1.90; EC:1.1.1.255
IMGA|Medtr5g097430.1	-2.06131	ccr4-associated factor	IPR006941 (PFAM); IPR012337 (SUPERFAMILY); G3DSA:3.30.420.10 (GENE3D), PTHR10797 (PANTHER)	EC:3.1.13.4
IMGA|Medtr2g049290.1	-2.06232	hypothetical protein	no IPS match
IMGA|Medtr1g025830.1	-2.0626	cyclin-like f-box	IPR001810 (PFAM); G3DSA:1.20.1280.50 (GENE3D)
IMGA|Medtr2g014060.1	-2.06286	dof zinc finger protein	IPR003851 (PRODOM); PTHR31992 (PANTHER), PTHR31992:SF0 (PANTHER)	-
IMGA|Medtr2g076370.1	-2.06303	40s ribosomal protein s10-like protein	no IPS match	-
IMGA|Medtr4g107700.1	-2.06312	hypersensitive-induced response protein	IPR001972 (PANTHER); PTHR10264:SF25 (PANTHER)	EC:2.7.11.0
IMGA|Medtr6g046630.1	-2.06397	eukaryotic translation initiation factor 3 subunit c	IPR008905 (PFAM); PTHR13937 (PANTHER)	-
IMGA|Medtr7g050910.1	-2.06427	hypothetical protein	no IPS match
IMGA|Medtr5g074160.1	-2.06465	dna repair and recombination protein pif1	IPR003840 (PFAM); PTHR10492 (PANTHER), PTHR10492:SF8 (PANTHER), SSF52540 (SUPERFAMILY)	-
IMGA|Medtr7g089660.1	-2.0651	replication factor a protein	IPR003871 (PFAM); IPR012340 (G3DSA:2.40.50.GENE3D); IPR016027 (SUPERFAMILY); PTHR23273 (PANTHER)	-
IMGA|Medtr5g010810.1	-2.06524	ribonuclease h	PF13456 (PFAM)	EC:3.1.26.4; EC:2.7.7.49; EC:3.1.27.1
IMGA|Medtr1g059010.1	-2.06531	nbs resistance protein	IPR025836 (PFAM)	EC:3.6.1.15
IMGA|Medtr5g050820.1	-2.06537	non-ltr retrolelement reverse transcriptase-like related	IPR025558 (PFAM); IPR025836 (PFAM)	EC:2.7.7.49; EC:2.1.1.0
IMGA|AC23368222.1	-2.06614	atp-dependent dna helicase pif1	IPR015300 (G3DSA:2.40.330.GENE3D)	-
IMGA|Medtr5g009270.1	-2.06699	receptor-like protein kinase	no IPS match	EC:6.3.2.0; EC:2.8.2.0
IMGA|Medtr7g012990.1	-2.0673	f-box protein	no IPS match	-
IMGA|Medtr6g087310.1	-2.06803	ubiquitin-like-specific protease	IPR003653 (PFAM); SSF54001 (SUPERFAMILY)	-
IMGA|Medtr7g051090.1	-2.06808	hypothetical protein	no IPS match
IMGA|Medtr1g091560.1	-2.06823	hypothetical protein	no IPS match
IMGA|Medtr5g008350.1	-2.06835	auxin-induced protein	IPR003676 (PFAM); PTHR31929 (PANTHER)
IMGA|Medtr8g021800.1	-2.06853	serine threonine protein kinase endoribonuclease partial	no IPS match	EC:3.1.26.0; EC:2.7.11.0
IMGA|Medtr5g010400.1	-2.0687	nucleolar gtp-binding protein	IPR012971 (PFAM); IPR024929 (PTHR11089:PANTHER); PTHR11089 (PANTHER)	-
IMGA|Medtr5g056750.1	-2.06889	protein cobra	no IPS match	-
IMGA|Medtr3g056280.1	-2.07038	atp-dependent dna helicase pif1	IPR003840 (PFAM); IPR010285 (PFAM); IPR025476 (PFAM); G3DSA:3.40.50.300 (GENE3D), PTHR10492 (PANTHER), PTHR10492:SF8 (PANTHER), SSF52540 (SUPERFAMILY)	-
IMGA|Medtr8g043500.1	-2.07051	cation proton exchanger	PF13456 (PFAM)	EC:2.3.1.0; EC:3.1.26.4; EC:2.7.7.49
IMGA|Medtr8g044930.1	-2.07109	leucine-rich repeat family protein protein kinase family protein	IPR000719 (PROFILE); IPR001245 (PFAM); IPR011009 (SUPERFAMILY); IPR017441 (PROSITE); G3DSA:3.30.200.20 (GENE3D), PTHR24420 (PANTHER), PTHR24420:SF68 (PANTHER)	EC:2.7.10.0
IMGA|Medtr1g012350.1	-2.07118	imp dehydrogenase gmp	no IPS match	EC:3.2.1.0
IMGA|Medtr3g072860.1	-2.07129	rna recognition motif-containing protein	IPR012677 (G3DSA:3.30.70.GENE3D); IPR024888 (PANTHER); PF13893 (PFAM)	-
IMGA|Medtr2g059090.1	-2.07181	atpase wrnip1	no IPS match	EC:3.6.1.15
IMGA|AC2297241027.1	-2.07229	nbs resistance protein	IPR025836 (PFAM)	EC:3.6.1.15
IMGA|Medtr7g021730.1	-2.07242	cytochrome c heme attachment protein	IPR002156 (PROFILE); IPR002541 (PFAM); IPR012337 (SUPERFAMILY); IPR017562 (TIGRFAMs); IPR026960 (PFAM); G3DSA:3.30.420.10 (GENE3D), PF13456 (PFAM)	EC:3.1.26.4
IMGA|Medtr8g037600.1	-2.07249	hypothetical protein	no IPS match	-
IMGA|Medtr4g055480.1	-2.07261	bzip-like protein	no IPS match	EC:2.7.11.0
IMGA|Medtr3g079350.1	-2.07277	atp-dependent dna helicase pif1	IPR003840 (PFAM); IPR010285 (PFAM); PTHR10492 (PANTHER), PTHR10492:SF8 (PANTHER), SSF52540 (SUPERFAMILY)	-
IMGA|AC2297026.1	-2.07279	aspartic proteinase nepenthesin-1	IPR001461 (PANTHER); IPR009007 (G3DSA:2.40.70.GENE3D); IPR021109 (SUPERFAMILY); PTHR13683:SF98 (PANTHER)	EC:3.4.23.0
IMGA|Medtr3g069850.1	-2.0729	hypothetical protein	no IPS match
IMGA|Medtr1g066430.1	-2.07352	ring finger protein	IPR001841 (PFAM); IPR013083 (G3DSA:3.30.40.GENE3D); PTHR22766 (PANTHER), PTHR22766:SF28 (PANTHER), SSF57850 (SUPERFAMILY)	EC:2.7.7.49
IMGA|AC22970113.1	-2.07373	nbs resistance protein	IPR025558 (PFAM)	EC:2.7.7.49; EC:3.6.1.15; EC:2.1.1.0
IMGA|Medtr6g009040.1	-2.07374	hypothetical protein	no IPS match
IMGA|Medtr7g045090.1	-2.07548	phytoalexin-deficient 4-2 protein	IPR025314 (PFAM); PTHR11439 (PANTHER), PTHR11439:SF127 (PANTHER), PF14223 (PFAM)	EC:3.1.1.3
IMGA|Medtr3g114720.1	-2.07549	estradiol 17-beta-dehydrogenase	PF13456 (PFAM)	-
IMGA|Medtr3g077340.1	-2.07552	threonyl-trna synthetase	IPR018163 (SUPERFAMILY); G3DSA:3.30.54.20 (GENE3D), G3DSA:3.30.930.10 (GENE3D), G3DSA:3.30.980.10 (GENE3D), PTHR11451 (PANTHER), PTHR11451:SF5 (PANTHER), SSF55681 (SUPERFAMILY)	EC:6.1.1.3
IMGA|Medtr7g061390.1	-2.07592	myb family protein	PTHR11260 (PANTHER), PTHR11260:SF8 (PANTHER)	-
IMGA|Medtr6g006890.1	-2.07639	rna binding	no IPS match	-
IMGA|Medtr7g110680.1	-2.0768	hypothetical protein	IPR010666 (PFAM)	-
IMGA|Medtr2g061150.1	-2.07683	myb family protein	PF14303 (PFAM)	-
IMGA|Medtr4g072370.1	-2.07694	auxin-induced protein	IPR003676 (PFAM); PTHR31929 (PANTHER)
IMGA|Medtr5g035710.1	-2.07729	hypothetical protein	no IPS match	-
IMGA|Medtr8g037700.1	-2.07833	receptor-like protein kinase	IPR000719 (PROFILE); IPR001245 (PFAM); IPR008271 (PROSITE); IPR011009 (SUPERFAMILY); IPR017441 (PROSITE); IPR024788 (PFAM); G3DSA:1.10.510.10 (GENE3D), G3DSA:3.30.200.20 (GENE3D), PTHR24420 (PANTHER), PTHR24420:SF310 (PANTHER)	EC:2.7.11.0; EC:2.7.10.2
IMGA|Medtr7g055800.1	-2.07889	agamous-like mads-box protein agl80	IPR002100 (PFAM); PTHR11945 (PANTHER), PTHR11945:SF78 (PANTHER)	-
IMGA|Medtr5g012340.1	-2.07914	proline-rich protein	IPR013770 (G3DSA:1.10.110.GENE3D); IPR016140 (SMART); PR01217 (PRINTS), PTHR31731 (PANTHER)	-
IMGA|Medtr2g065230.1	-2.07917	far1-related protein	no IPS match	-
IMGA|CU65156512.1	-2.07933	protein kinase catalytic domain-containing partial	IPR012340 (G3DSA:2.40.50.GENE3D); IPR016027 (SUPERFAMILY)	EC:2.7.11.0
IMGA|AC2024891.1	-2.07971	hypothetical protein	no IPS match
IMGA|Medtr3g057130.1	-2.07981	ribulose bisphosphate carboxylase small chain 3a	IPR000894 (G3DSA:3.30.190.GENE3D); IPR024680 (PFAM); IPR024681 (PRINTS); PTHR31262 (PANTHER), PTHR31262:SF0 (PANTHER)	EC:4.1.1.39
IMGA|AC23368232.1	-2.08008	dna topoisomerase	IPR000380 (PRINTS); IPR003601 (SMART); IPR003602 (SMART); IPR005733 (TIGRFAMs); IPR006171 (PFAM); IPR013497 (PFAM); IPR013824 (G3DSA:1.10.460.GENE3D); IPR013825 (G3DSA:2.70.20.GENE3D); IPR023405 (SUPERFAMILY); G3DSA:3.40.50.140 (GENE3D)	EC:5.99.1.2
IMGA|Medtr4g096760.1	-2.08017	ap2-like ethylene-responsive transcription factor plt2	IPR025558 (PFAM)	EC:2.7.7.49; EC:2.1.1.0
IMGA|Medtr4g072520.1	-2.08065	seryl-trna synthetase	no IPS match	EC:6.1.1.11
IMGA|Medtr6g079840.1	-2.08168	hypothetical protein	IPR001878 (SMART)	-
IMGA|Medtr3g041690.1	-2.082	kinesin-like protein	no IPS match	-
IMGA|Medtr1g050110.1	-2.08204	primary amine oxidase	no IPS match	EC:1.4.3.21; EC:2.7.11.0
IMGA|Medtr1g043290.1	-2.08331	phosphate transporter	IPR004738 (TIGRFAMs); IPR005828 (PFAM); IPR016196 (SUPERFAMILY); IPR020846 (PROFILE); G3DSA:1.20.1250.20 (GENE3D), PTHR24064 (PANTHER), PTHR24064:SF0 (PANTHER), tmhmm (TMHMM)	-
IMGA|Medtr1g038600.1	-2.08333	sugar transport protein	IPR003663 (PRINTS); IPR005828 (PFAM); IPR005829 (PROSITE); IPR016196 (SUPERFAMILY); IPR020846 (PROFILE); G3DSA:1.20.1250.20 (GENE3D), PTHR24063 (PANTHER), PTHR24063:SF72 (PANTHER)	EC:1.3.1.74
IMGA|Medtr4g050600.1	-2.0834	nbs resistance protein	IPR025558 (PFAM); IPR025836 (PFAM)	EC:3.6.1.15
IMGA|Medtr4g009210.1	-2.08348	rna polymerase beta subunit	IPR006592 (SMART); IPR007080 (PFAM); PTHR19376 (PANTHER), PTHR19376:SF4 (PANTHER), SSF64484 (SUPERFAMILY)	EC:2.7.7.6
IMGA|Medtr7g091970.1	-2.08356	hypothetical protein	no IPS match
IMGA|Medtr5g098640.1	-2.08371	far1-related protein	no IPS match	EC:2.7.11.0
IMGA|Medtr3g023520.1	-2.08382	air9 protein	no IPS match	-
IMGA|Medtr6g080540.1	-2.08396	pentatricopeptide repeat-containing protein	IPR002885 (PFAM); PTHR24015 (PANTHER), PTHR24015:SF0 (PANTHER)
IMGA|Medtr8g088810.1	-2.08435	replication factor a protein	IPR003871 (PFAM); IPR012340 (G3DSA:2.40.50.GENE3D); IPR016027 (SUPERFAMILY); PTHR23273 (PANTHER)	-
IMGA|Medtr4g127120.1	-2.08466	leucine-rich-repeat protein	IPR001611 (PFAM); IPR025875 (PFAM); G3DSA:3.80.10.10 (GENE3D), PTHR23155 (PANTHER), PTHR23155:SF34 (PANTHER), PF13504 (PFAM), PF13855 (PFAM), SSF52058 (SUPERFAMILY)	EC:3.1.3.16
IMGA|Medtr1g106780.1	-2.08583	atp-dependent dna helicase pif1	no IPS match	-
IMGA|Medtr5g028930.1	-2.08596	ankyrin repeat-containing protein	IPR002110 (SMART); IPR020683 (G3DSA:1.25.40.GENE3D); IPR026961 (PFAM)
IMGA|AC2255178.1	-2.08603	helicase-like protein	PTHR10492 (PANTHER), PTHR10492:SF8 (PANTHER), SSF52540 (SUPERFAMILY)	-
IMGA|Medtr7g065310.1	-2.08645	estradiol 17-beta-dehydrogenase	PF13456 (PFAM)	-
IMGA|Medtr7g110800.1	-2.0874	atp-dependent dna helicase pif1	IPR003840 (PFAM); IPR010285 (PFAM); PTHR10492 (PANTHER), PTHR10492:SF8 (PANTHER), SSF52540 (SUPERFAMILY)	-
IMGA|Medtr5g075460.1	-2.08753	ribulose- -bisphosphate carboxylase oxygenase large partial	IPR000685 (G3DSA:3.20.20.GENE3D); IPR017443 (G3DSA:3.30.70.GENE3D); IPR017444 (PFAM); PTHR23321 (PANTHER), PTHR23321:SF19 (PANTHER)	EC:4.1.1.39
IMGA|AC23310020.1	-2.08784	vesicle-associated membrane	IPR001388 (PRINTS); G3DSA:1.20.5.110 (GENE3D), PTHR21136 (PANTHER), PTHR21136:SF8 (PANTHER)	-
IMGA|Medtr2g028520.1	-2.0885	cysteine proteinase inhibitor	IPR000010 (PFAM); IPR020381 (PRODOM); G3DSA:3.10.450.10 (GENE3D), SSF54403 (SUPERFAMILY)	EC:3.4.21.0
IMGA|Medtr5g062850.1	-2.08911	e3 ubiquitin-protein ligase rnf181	IPR001841 (PFAM); IPR013083 (G3DSA:3.30.40.GENE3D); PTHR22763 (PANTHER), SSF57850 (SUPERFAMILY)	-
IMGA|AC23365553.1	-2.08916	hypothetical protein	no IPS match
IMGA|Medtr1g023550.1	-2.08995	cytochrome b6 f complex subunit n	no IPS match	-
IMGA|Medtr3g051400.1	-2.09015	ap2-like ethylene-responsive transcription factor plt2	IPR025558 (PFAM)	EC:2.7.7.49; EC:2.1.1.0
IMGA|Medtr4g072810.1	-2.09077	auxin-induced protein	IPR003676 (PFAM); PTHR31929 (PANTHER)
IMGA|Medtr5g046280.1	-2.09102	f-box kelch-repeat protein	IPR006527 (PFAM); IPR017451 (TIGRFAMs)
IMGA|Medtr5g087090.1	-2.09134	receptor-like protein kinase	IPR001611 (PFAM); IPR013210 (PFAM); PR00019 (PRINTS), G3DSA:3.80.10.10 (GENE3D), PTHR24420 (PANTHER), PTHR24420:SF480 (PANTHER), PF13855 (PFAM), SSF52047 (SUPERFAMILY), SSF52058 (SUPERFAMILY)	-
IMGA|Medtr1g100130.1	-2.09156	protein	IPR000778 (PRINTS); IPR013112 (PFAM); IPR013121 (PFAM); IPR013130 (PFAM); IPR017927 (PROFILE); IPR017938 (SUPERFAMILY); G3DSA:3.40.50.80 (GENE3D), PTHR11972 (PANTHER), PTHR11972:SF3 (PANTHER), SSF52343 (SUPERFAMILY)	EC:1.6.3.1; EC:1.16.1.7
IMGA|Medtr1g079520.1	-2.09165	protein	IPR000719 (PFAM); IPR001611 (PFAM); IPR002885 (PFAM); IPR003034 (G3DSA:1.10.720.GENE3D); IPR008271 (PROSITE); IPR011009 (SUPERFAMILY); IPR013210 (PFAM); IPR017441 (PROSITE); G3DSA:1.10.510.10 (GENE3D), G3DSA:3.80.10.10 (GENE3D), PTHR24420 (PANTHER), PTHR24420:SF134 (PANTHER), PF13516 (PFAM), PF13855 (PFAM), SSF52047 (SUPERFAMILY), SSF52058 (SUPERFAMILY), SSF68906 (SUPERFAMILY)	EC:1.3.1.74; EC:2.7.11.25
IMGA|Medtr6g092550.1	-2.09195	nad h-quinone oxidoreductase subunit	no IPS match	EC:1.1.1.158; EC:1.1.3.37; EC:3.1.2.15
IMGA|Medtr5g070560.1	-2.0921	protein vernalization insensitive	no IPS match	EC:4.1.1.39
IMGA|Medtr2g089450.1	-2.09269	myb transcription factor	IPR001005 (PFAM); IPR009057 (G3DSA:1.10.10.GENE3D); IPR017930 (PROFILE); PTHR10641 (PANTHER), PTHR10641:SF203 (PANTHER)	-
IMGA|Medtr2g013520.1	-2.09411	pentatricopeptide repeat protein	no IPS match	-
IMGA|Medtr3g047730.1	-2.095	low quality protein: ubiquitin-like-specific protease 1d-like	no IPS match	EC:2.4.2.30
IMGA|Medtr8g006040.1	-2.09513	retrotransposon ty1-copia subclass	no IPS match	-
IMGA|Medtr6g052500.1	-2.0952	hypothetical protein	no IPS match
IMGA|Medtr4g077480.1	-2.09605	polynucleotidyl ribonuclease h fold	IPR012337 (SUPERFAMILY); PF13456 (PFAM)	-
IMGA|Medtr6g054870.1	-2.09608	helicase-like protein	no IPS match	-
IMGA|Medtr3g091540.1	-2.09696	nadh dehydrogenase subunit b	no IPS match	EC:1.6.5.3
IMGA|Medtr5g046910.1	-2.09696	cullin-like protein1	no IPS match	-
IMGA|Medtr2g068680.1	-2.09701	atp-dependent dna helicase pif1	IPR015300 (G3DSA:2.40.330.GENE3D)	-
IMGA|Medtr8g072830.1	-2.09786	zinc finger mym-type protein 1-like	IPR006580 (SMART); IPR008906 (PFAM); IPR012337 (SUPERFAMILY); IPR025398 (PFAM); PTHR11697 (PANTHER), PTHR11697:SF74 (PANTHER)	-
IMGA|Medtr5g039630.1	-2.09795	hypothetical protein	no IPS match
IMGA|Medtr6g013800.1	-2.09909	heat shock transcription factor	no IPS match	-
IMGA|Medtr2g042260.1	-2.10068	hypothetical protein	no IPS match
IMGA|Medtr6g091460.1	-2.10086	nucleosome chromatin assembly factor group	IPR002164 (PANTHER); PTHR11875:SF20 (PANTHER), SSF143113 (SUPERFAMILY)	-
IMGA|Medtr1g088360.1	-2.10127	ring-h2 finger protein atl2c	IPR026960 (PFAM)	-
IMGA|Medtr4g049690.1	-2.10169	phytochrome 2	no IPS match	-
IMGA|Medtr1g045210.1	-2.10195	hypothetical protein	no IPS match
IMGA|Medtr5g045850.1	-2.10195	helicase-like protein	IPR003871 (PFAM); IPR012340 (G3DSA:2.40.50.GENE3D); IPR016027 (SUPERFAMILY); PTHR23273 (PANTHER)	EC:2.7.11.0
IMGA|Medtr3g082100.1	-2.10397	proline rich protein	IPR013770 (G3DSA:1.10.110.GENE3D); IPR016140 (PFAM); PR01217 (PRINTS)	-
IMGA|Medtr4g070490.1	-2.10397	dehydrogenase reductase sdr family member	IPR002198 (PRINTS); IPR002347 (PRINTS); IPR016040 (G3DSA:3.40.50.GENE3D); PTHR24322 (PANTHER), SSF51735 (SUPERFAMILY)	EC:1.1.1.100
IMGA|Medtr2g019950.1	-2.10416	monothiol glutaredoxin-s10-like	IPR002109 (PFAM); IPR011905 (TIGRFAMs); IPR012336 (G3DSA:3.40.30.GENE3D); PTHR10168 (PANTHER)	-
IMGA|Medtr6g074250.1	-2.10428	protein	no IPS match	EC:2.8.2.0
IMGA|Medtr5g016490.1	-2.10471	glutamate-gated kainate-type ion channel receptor subunit 5	IPR026960 (PFAM)	-
IMGA|Medtr8g021810.1	-2.10481	male meiotic mmd1	no IPS match	-
IMGA|Medtr3g032880.1	-2.10504	hypothetical protein	no IPS match
IMGA|Medtr4g082040.1	-2.10509	myb-like protein a	IPR001005 (SMART); IPR009057 (G3DSA:1.10.10.GENE3D); IPR017930 (PROFILE); PTHR10641 (PANTHER), PF13921 (PFAM)	-
IMGA|Medtr5g008380.1	-2.10586	auxin-induced saur-like protein	IPR003676 (PFAM)
IMGA|Medtr2g040180.1	-2.10631	serine threonine protein kinase	G3DSA:1.10.510.10 (GENE3D), PTHR24358 (PANTHER), PTHR24358:SF0 (PANTHER)	EC:2.7.11.0
IMGA|Medtr2g033520.1	-2.10697	desiccation-related protein pcc13-62	PTHR31694 (PANTHER), PTHR31694:SF0 (PANTHER), PF13668 (PFAM)
IMGA|AC23366045.1	-2.10717	f-box fbd lrr-repeat protein	no IPS match	-
IMGA|Medtr3g073210.1	-2.10762	far-red impaired response protein	IPR004330 (PFAM); IPR018289 (PFAM); PTHR31669 (PANTHER), PTHR31669:SF0 (PANTHER)	EC:3.4.13.0; EC:1.2.1.50
IMGA|Medtr4g039770.1	-2.10806	replication protein a1-like protein	IPR015300 (G3DSA:2.40.330.GENE3D)	-
IMGA|AC14502311.1	-2.10809	ulp1 protease family c-terminal catalytic domain containing protein	IPR003653 (PROFILE); SSF54001 (SUPERFAMILY)	-
IMGA|Medtr2g093550.1	-2.10972	vicilin-like antimicrobial peptides 2-3	IPR006045 (PFAM); IPR011051 (SUPERFAMILY); IPR014710 (G3DSA:2.60.120.GENE3D); PTHR31189 (PANTHER), PTHR31189:SF0 (PANTHER)	-
IMGA|Medtr4g047680.1	-2.11028	receptor-like protein kinase	no IPS match	EC:2.7.11.0
IMGA|Medtr2g094610.1	-2.11061	rna recognition motif-containing protein	no IPS match	EC:2.4.2.29; EC:3.4.21.0
IMGA|Medtr4g062240.1	-2.11074	pinus taeda anonymous locus 0_4803_01 genomic sequence	IPR012850 (PFAM); IPR013780 (G3DSA:2.60.40.GENE3D); SSF51011 (SUPERFAMILY)	EC:3.2.1.60; EC:3.2.1.1
IMGA|Medtr4g133390.1	-2.11107	hypothetical protein	no IPS match
IMGA|Medtr7g022550.1	-2.11201	glutaredoxin	IPR002109 (PFAM); IPR011905 (TIGRFAMs); IPR012336 (G3DSA:3.40.30.GENE3D); PTHR10168 (PANTHER), PTHR10168:SF47 (PANTHER)	EC:2.3.1.0
IMGA|Medtr3g048830.1	-2.11246	nbs-lrr resistance protein	no IPS match	-
IMGA|Medtr6g068840.1	-2.1125	cysteine-rich receptor-like protein kinase	no IPS match	EC:2.7.11.0
IMGA|Medtr3g020280.1	-2.11345	serine threonine protein kinase	IPR000719 (PROFILE); IPR000858 (PFAM); IPR001245 (PFAM); IPR001480 (G3DSA:2.90.10.GENE3D); IPR003609 (SMART); IPR008271 (PROSITE); IPR011009 (SUPERFAMILY); IPR013227 (PFAM); IPR024171 (PIR); G3DSA:1.10.510.10 (GENE3D), G3DSA:3.30.200.20 (GENE3D), PTHR24420 (PANTHER), PTHR24420:SF126 (PANTHER)	EC:2.7.11.0
IMGA|Medtr1g066380.2	-2.11362	peroxidase	IPR000823 (PRINTS); IPR002016 (PRINTS); IPR010255 (SUPERFAMILY); G3DSA:1.10.420.10 (GENE3D), G3DSA:1.10.520.10 (GENE3D), PTHR31235 (PANTHER)	EC:1.11.1.7
IMGA|Medtr5g008190.1	-2.11364	hypothetical protein	no IPS match
IMGA|Medtr5g057610.1	-2.11376	hypothetical protein	no IPS match
IMGA|Medtr5g087540.1	-2.11443	f-box lrr-repeat protein	G3DSA:3.80.10.10 (GENE3D), PTHR23125 (PANTHER), PF13516 (PFAM), SSF52047 (SUPERFAMILY)
IMGA|Medtr7g070340.1	-2.11478	f-box kelch-repeat protein	no IPS match
IMGA|Medtr5g095550.1	-2.11489	cytochrome p450	IPR005135 (PFAM); G3DSA:3.60.10.10 (GENE3D)	EC:3.1.26.4; EC:2.7.7.49
IMGA|Medtr5g057790.1	-2.11504	f-box kelch-repeat protein	IPR001810 (PFAM); IPR006527 (PFAM); IPR017451 (TIGRFAMs); G3DSA:1.20.1280.50 (GENE3D), PTHR31111 (PANTHER), PTHR31111:SF0 (PANTHER)	EC:3.4.23.0
IMGA|AC22545822.1	-2.11604	atp-dependent dna helicase pif1	IPR003840 (PFAM); IPR010285 (PFAM); PTHR10492 (PANTHER), PTHR10492:SF8 (PANTHER), SSF52540 (SUPERFAMILY)	-
IMGA|Medtr5g061990.1	-2.11632	far1-related protein	no IPS match	EC:2.7.11.0
IMGA|Medtr6g065130.1	-2.11652	ribosomal protein	no IPS match	-
IMGA|Medtr2g099700.1	-2.11664	probable cation-transporting atpase-like	no IPS match	-
IMGA|Medtr5g026630.1	-2.11676	exocyst complex component	no IPS match	EC:2.3.1.1
IMGA|Medtr3g069640.1	-2.11732	ribonuclease h	no IPS match	EC:3.1.26.4
IMGA|Medtr2g083270.1	-2.11793	hypothetical protein	no IPS match
IMGA|Medtr1g035030.1	-2.11838	membrane bound o-acyl transferase	no IPS match	EC:2.7.7.6; EC:2.7.11.0; EC:2.7.7.49; EC:3.4.23.0; EC:2.4.1.135
IMGA|Medtr4g082230.1	-2.11855	myb transcription factor	IPR001005 (PFAM); IPR009057 (G3DSA:1.10.10.GENE3D); IPR017930 (PROFILE); PTHR10641 (PANTHER), PTHR10641:SF203 (PANTHER)	-
IMGA|AC23368533.1	-2.11868	beta-glucan-binding protein	IPR005200 (PFAM); PTHR31983 (PANTHER)	-
IMGA|Medtr2g011140.1	-2.11878	u-box domain-containing protein 8-like	IPR003613 (PFAM); IPR011989 (G3DSA:1.25.10.GENE3D); IPR013083 (G3DSA:3.30.40.GENE3D); IPR016024 (SUPERFAMILY); PTHR23315 (PANTHER), PTHR23315:SF7 (PANTHER), SSF57850 (SUPERFAMILY)	EC:6.3.2.19
IMGA|Medtr8g088830.1	-2.11923	basic blue protein	IPR003245 (PRODOM); IPR008972 (G3DSA:2.60.40.GENE3D)	-
IMGA|Medtr8g040280.1	-2.11963	helicase-like protein	no IPS match	-
IMGA|Medtr3g009110.1	-2.12015	f-box kelch-repeat protein	no IPS match
IMGA|Medtr3g058110.1	-2.1203	cytochrome p450	IPR001128 (PRINTS); IPR002401 (PRINTS); IPR017972 (PROSITE); PTHR24298 (PANTHER)	-
IMGA|Medtr4g038560.1	-2.12078	cellular nucleic acid-binding protein	IPR013242 (PFAM)	EC:3.4.16.0; EC:2.7.7.49; EC:3.4.23.0
IMGA|Medtr1g015150.1	-2.12109	dead-box atp-dependent rna helicase 53-like	G3DSA:3.40.50.300 (GENE3D), SSF52540 (SUPERFAMILY)	-
IMGA|Medtr5g005080.1	-2.12114	sucrose transport protein	no IPS match	-
IMGA|Medtr2g050070.1	-2.12165	hypothetical protein	no IPS match
IMGA|Medtr5g080840.1	-2.12188	hypothetical protein	no IPS match
IMGA|Medtr2g102360.1	-2.12194	spliceosome-associated protein	no IPS match	-
IMGA|Medtr3g050340.1	-2.12279	nbs resistance protein	IPR025558 (PFAM)	EC:2.7.7.49; EC:3.6.1.15
IMGA|Medtr2g027920.1	-2.12343	pumilio domain-containing protein	no IPS match	-
IMGA|Medtr1g015400.1	-2.12347	chlorophyllide a partial	no IPS match	EC:1.13.12.14; EC:2.1.1.0
IMGA|Medtr8g074100.1	-2.12365	polynucleotidyl transferase	no IPS match	-
IMGA|Medtr2g058480.1	-2.12391	lupus brain antigen-like protein	no IPS match	-
IMGA|Medtr7g079580.1	-2.12459	rna polymerase ii c-terminal domain phosphatase-like protein	IPR001568 (G3DSA:3.90.730.GENE3D)	EC:3.1.27.1; EC:3.1.3.16
IMGA|Medtr8g017060.1	-2.12465	ribosomal protein	no IPS match	-
IMGA|Medtr3g118280.1	-2.12628	atp-dependent dna helicase pif1	IPR003840 (PFAM); IPR010285 (PFAM); PTHR10492 (PANTHER), PTHR10492:SF8 (PANTHER), SSF52540 (SUPERFAMILY)	-
IMGA|Medtr5g023900.1	-2.12653	ctc-interacting domain 10 protein	IPR007087 (PROSITE); IPR015880 (SMART)	-
IMGA|Medtr1g116510.2	-2.12671	tmpit-like protein	IPR012926 (PANTHER)	-
IMGA|Medtr5g096080.1	-2.12675	protein plastid movement impaired 2-like	IPR008545 (PFAM); PTHR32054 (PANTHER), PTHR32054:SF0 (PANTHER)	-
IMGA|Medtr6g073940.1	-2.12702	hypothetical protein	no IPS match	-
IMGA|AC2336682.1	-2.1278	stachyose synthase	IPR025558 (PFAM)	EC:2.7.7.49; EC:2.1.1.0
IMGA|Medtr3g100510.1	-2.12837	rpp4 candidate r7	no IPS match	EC:3.1.1.11
IMGA|Medtr1g093880.1	-2.12863	beta-ketoacyl-acp synthase i	no IPS match	EC:2.3.1.0
IMGA|Medtr8g085660.1	-2.12957	gdp-mannose transporter	IPR026960 (PFAM)	EC:2.4.1.0; EC:2.7.7.49
IMGA|Medtr4g016420.1	-2.12969	cullin-like protein1	no IPS match	EC:3.4.22.0
IMGA|Medtr1g070810.1	-2.13034	far1-related protein	IPR006564 (SMART); IPR007527 (PFAM); PTHR31669 (PANTHER), PTHR31669:SF0 (PANTHER)	-
IMGA|Medtr7g075760.1	-2.13045	phosphopantothenoylcysteine decarboxylase	IPR003382 (G3DSA:3.40.50.GENE3D); PTHR14359 (PANTHER), PTHR14359:SF12 (PANTHER)	EC:4.1.1.36; EC:4.2.3.15
IMGA|Medtr7g022680.1	-2.13051	cysteine-rich polycomb-like protein	no IPS match	-
IMGA|Medtr1g087470.1	-2.13069	two-component response regulator arr	IPR025756 (PFAM)	-
IMGA|Medtr8g039210.1	-2.13159	helicase-like protein	IPR012340 (G3DSA:2.40.50.GENE3D); IPR013955 (PFAM); IPR016027 (SUPERFAMILY); PTHR10492 (PANTHER), PTHR10492:SF8 (PANTHER)	-
IMGA|Medtr4g012990.1	-2.13294	resistance protein mg13	no IPS match	-
IMGA|Medtr1g059510.1	-2.13296	resistance protein mg13	no IPS match	-
IMGA|Medtr6g089830.1	-2.13306	f-box family protein	IPR001810 (SUPERFAMILY); G3DSA:1.20.1280.50 (GENE3D)
IMGA|AC22547428.1	-2.13494	ras-related protein rab7	IPR001806 (PRINTS); IPR003579 (SMART); IPR005225 (TIGRFAMs); G3DSA:3.40.50.300 (GENE3D), PTHR24073 (PANTHER), PTHR24073:SF57 (PANTHER), PS51419 (PROFILE), SSF52540 (SUPERFAMILY)	-
IMGA|Medtr5g086960.1	-2.13512	tousled-like kinase	IPR000719 (PFAM); IPR008271 (PROSITE); IPR011009 (SUPERFAMILY); G3DSA:1.10.510.10 (GENE3D), PTHR22974 (PANTHER), PTHR22974:SF13 (PANTHER)	EC:4.1.1.39; EC:2.7.11.0
IMGA|Medtr4g023710.1	-2.1354	f-box lrr-repeat protein	IPR001810 (PFAM); IPR008395 (PFAM); IPR014002 (SMART); G3DSA:3.80.10.10 (GENE3D)	-
IMGA|Medtr4g072340.1	-2.13552	cysteine proteinase	IPR000668 (PRINTS); IPR013128 (PANTHER); IPR013201 (PFAM); IPR025661 (PROSITE); G3DSA:3.90.70.10 (GENE3D), PTHR12411:SF42 (PANTHER), SSF54001 (SUPERFAMILY)	-
IMGA|Medtr7g071300.1	-2.13584	hypothetical protein	no IPS match
IMGA|AC23566814.1	-2.13628	far1-related protein	IPR004330 (PFAM); IPR006564 (SMART); IPR007527 (PFAM); IPR018289 (PFAM); PTHR31669 (PANTHER), PTHR31669:SF0 (PANTHER)	-
IMGA|Medtr7g088460.1	-2.13648	hypothetical protein	no IPS match	-
IMGA|Medtr3g029950.1	-2.1365	f-box protein	IPR001810 (SMART); IPR005174 (PFAM)	-
IMGA|Medtr5g088790.1	-2.13707	k(+) h(+) antiporter	IPR006153 (PFAM); PTHR32468 (PANTHER), PTHR32468:SF0 (PANTHER)	-
IMGA|Medtr5g042350.1	-2.13738	beta- -n-acetylglucosaminyltransferase family protein	no IPS match	-
IMGA|Medtr8g006020.1	-2.13777	elicitor-responsive protein	no IPS match	-
IMGA|Medtr5g055770.1	-2.13805	hypothetical protein	no IPS match	EC:3.1.26.4; EC:2.7.7.49; EC:3.4.23.0
IMGA|Medtr7g099530.1	-2.1382	dna-directed rna polymerase subunit beta	no IPS match	EC:2.7.7.6
IMGA|Medtr4g054910.1	-2.13864	probable leucine-rich repeat receptor-like protein kinase	no IPS match	EC:2.7.11.0
IMGA|Medtr5g095330.1	-2.13883	hypothetical protein	no IPS match
IMGA|Medtr5g033450.1	-2.13979	polygalacturonase-1 non-catalytic subunit beta	IPR004873 (PFAM); PTHR31458 (PANTHER)
IMGA|Medtr1g058810.1	-2.1404	zinc finger mym-type protein	IPR006580 (SMART); IPR012337 (SUPERFAMILY); IPR025398 (PFAM); PTHR11697 (PANTHER), PTHR11697:SF74 (PANTHER)	-
IMGA|AC2313424.1	-2.14052	atp-dependent dna helicase pif1	IPR010285 (PFAM); IPR012340 (G3DSA:2.40.50.GENE3D); IPR013955 (PFAM); IPR016027 (SUPERFAMILY); PTHR10492 (PANTHER), PTHR10492:SF8 (PANTHER), SSF52540 (SUPERFAMILY)	-
IMGA|Medtr2g005790.1	-2.14058	helicase-like protein	no IPS match	-
IMGA|Medtr2g044630.1	-2.14068	subtilisin-like serine protease	IPR000209 (G3DSA:3.40.50.GENE3D); IPR010259 (PFAM); IPR015500 (PRINTS); IPR023828 (PROSITE); PTHR10795:SF17 (PANTHER)	EC:3.4.21.0
IMGA|Medtr2g104540.1	-2.14097	hypothetical protein	no IPS match
IMGA|Medtr4g131110.1	-2.14116	serine threonine protein kinase endoribonuclease partial	no IPS match	EC:3.1.26.0; EC:2.7.11.0
IMGA|Medtr7g027010.1	-2.14129	atp-dependent dna helicase pif1	IPR003840 (PFAM); PTHR10492 (PANTHER), PTHR10492:SF8 (PANTHER), SSF52540 (SUPERFAMILY)	-
IMGA|AC23575413.1	-2.14204	receptor-like protein kinase hsl1	IPR006564 (SMART); IPR007527 (PROFILE); PTHR24115 (PANTHER), PTHR24115:SF0 (PANTHER), PS51257 (PROFILE)	EC:2.7.11.0
IMGA|AC23575411.1	-2.14235	carboxyvinyl-carboxyphosphonate phosphorylmutase	no IPS match	-
IMGA|Medtr5g014260.3	-2.1437	glycine decarboxylase multi-enzyme h subunit	IPR002930 (PANTHER); IPR003016 (PROSITE); IPR011053 (SUPERFAMILY); G3DSA:2.40.50.100 (GENE3D), PTHR11715:SF0 (PANTHER)	-
IMGA|Medtr4g032570.1	-2.14532	helicase-like protein	IPR010285 (PFAM); IPR025476 (PFAM); G3DSA:3.40.50.300 (GENE3D), PTHR10492 (PANTHER), PTHR10492:SF8 (PANTHER), SSF52540 (SUPERFAMILY)	-
IMGA|AC2356694.1	-2.14601	hypothetical protein	no IPS match
IMGA|Medtr5g074600.1	-2.14629	o-methyltransferase	IPR001077 (PFAM); IPR011991 (G3DSA:1.10.10.GENE3D); IPR012967 (PFAM); IPR016461 (PIR); G3DSA:3.40.50.150 (GENE3D), PTHR11746 (PANTHER), PTHR11746:SF53 (PANTHER), SSF46785 (SUPERFAMILY), SSF53335 (SUPERFAMILY)	EC:2.1.1.6; EC:2.1.1.146
IMGA|Medtr1g085100.1	-2.14678	nad h-quinone oxidoreductase chain	PTHR22773 (PANTHER), PTHR22773:SF61 (PANTHER)	EC:1.6.5.3
IMGA|Medtr3g006120.1	-2.1469	paired amphipathic helix protein sin3	IPR003822 (G3DSA:1.20.1160.GENE3D); PTHR12346 (PANTHER)	-
IMGA|Medtr7g058650.1	-2.14738	aspartyl-trna synthetase	PF14223 (PFAM)	EC:2.7.11.0; EC:2.7.7.49
IMGA|Medtr4g098550.1	-2.14855	sucrose transport protein	IPR003340 (PFAM); IPR015300 (G3DSA:2.40.330.GENE3D)	-
IMGA|Medtr3g022240.1	-2.14875	cc-nbs-lrr resistance protein	G3DSA:3.80.10.10 (GENE3D), PTHR23155 (PANTHER), PTHR23155:SF138 (PANTHER), SSF52058 (SUPERFAMILY)	-
IMGA|Medtr2g019040.1	-2.1492	protein kinase catalytic domain-containing partial	IPR012340 (G3DSA:2.40.50.GENE3D); IPR016027 (SUPERFAMILY)	EC:2.7.11.0
IMGA|Medtr6g047090.1	-2.14984	hat family dimerization domain containing protein	no IPS match	-
IMGA|Medtr7g035210.1	-2.15015	heat shock protein	IPR013126 (PRINTS); IPR018181 (PROSITE); G3DSA:3.30.30.30 (GENE3D), G3DSA:3.30.420.40 (GENE3D), G3DSA:3.90.640.10 (GENE3D), PTHR19375 (PANTHER), PTHR19375:SF1 (PANTHER), SSF53067 (SUPERFAMILY)	-
IMGA|Medtr3g055660.1	-2.15193	replication protein a 70 kda dna-binding subunit	IPR003871 (PFAM); IPR012340 (G3DSA:2.40.50.GENE3D); IPR016027 (SUPERFAMILY); PTHR23273 (PANTHER)	-
IMGA|Medtr3g034570.1	-2.15363	60s ribosomal protein l24	no IPS match	-
IMGA|Medtr8g070720.1	-2.15424	hypothetical protein	no IPS match
IMGA|Medtr4g005790.1	-2.15461	41762	no IPS match	-
IMGA|Medtr8g105320.1	-2.15621	atp-dependent dna helicase pif1	IPR003840 (PFAM); PTHR10492 (PANTHER), PTHR10492:SF8 (PANTHER), SSF52540 (SUPERFAMILY)	EC:1.13.11.12
IMGA|Medtr7g052890.1	-2.15648	k(+) h(+) antiporter	IPR006153 (PFAM); PTHR32468 (PANTHER), PTHR32468:SF0 (PANTHER), tmhmm (TMHMM)	-
IMGA|Medtr3g091010.1	-2.15667	trehalose-phosphate phosphatase-like	IPR003337 (PFAM); IPR006379 (TIGRFAMs); IPR023214 (G3DSA:3.40.50.GENE3D); PTHR10788 (PANTHER)	EC:3.1.3.12
IMGA|AC2335729.1	-2.15806	f-box lrr-repeat protein	G3DSA:3.80.10.10 (GENE3D), PTHR23125 (PANTHER), SSF52047 (SUPERFAMILY)
IMGA|Medtr8g079370.1	-2.15813	f-box fbd lrr-repeat protein	IPR025836 (PFAM)	EC:3.6.1.15
IMGA|Medtr6g014610.1	-2.1587	ribosomal protein s4	IPR001912 (G3DSA:1.10.1050.GENE3D); IPR002942 (G3DSA:3.10.290.GENE3D); IPR018079 (PROSITE); IPR022801 (PANTHER); PTHR11831:SF4 (PANTHER), SSF55174 (SUPERFAMILY)	-
IMGA|AC22552835.1	-2.16012	tetrahydrocannabinolic acid partial	no IPS match	-
IMGA|Medtr2g098300.1	-2.16035	cytochrome p450	PF14227 (PFAM)	EC:2.7.11.0; EC:6.3.2.0
IMGA|Medtr4g091710.1	-2.16103	cc-nbs-lrr resistance protein	no IPS match	EC:2.7.11.0; EC:6.3.2.0; EC:1.5.1.3
IMGA|Medtr4g049400.1	-2.16114	mitochondrial transcription termination factor family protein	IPR003690 (PFAM)	-
IMGA|AC1590909.1	-2.16152	tir-nbs disease resistance-like protein	IPR000157 (PFAM); G3DSA:3.40.50.10140 (GENE3D), PTHR11017 (PANTHER), PTHR11017:SF130 (PANTHER)	-
IMGA|Medtr5g076530.1	-2.16184	ubiquitin	IPR000626 (PFAM); IPR019955 (PROFILE); G3DSA:3.10.20.90 (GENE3D), PTHR10666 (PANTHER), SSF54236 (SUPERFAMILY)	EC:6.3.2.19
IMGA|Medtr6g092800.1	-2.16296	cytochrome b6 f complex subunit n	no IPS match	-
IMGA|AC23566412.1	-2.16313	far1-related protein	no IPS match	EC:3.1.3.16
IMGA|Medtr8g071930.1	-2.16438	cysteine-rich receptor-like protein kinase	no IPS match	EC:2.7.11.0; EC:2.7.7.49; EC:2.4.1.25; EC:3.4.23.0; EC:3.1.26.4
IMGA|Medtr3g062390.1	-2.16443	cc-nbs-lrr resistance protein	no IPS match	EC:3.1.3.16; EC:2.7.11.0
IMGA|Medtr4g090360.1	-2.16481	atp-dependent dna helicase pif1	IPR025476 (PFAM); PTHR10492 (PANTHER), PTHR10492:SF8 (PANTHER)	-
IMGA|Medtr2g088740.1	-2.16533	histone-lysine n-methyltransferase atxr2	IPR026960 (PFAM)	EC:2.1.1.0
IMGA|Medtr3g092650.1	-2.16546	polynucleotidyl ribonuclease h fold	PF13456 (PFAM)	-
IMGA|Medtr2g069170.1	-2.1661	hypothetical protein	no IPS match
IMGA|Medtr2g093350.1	-2.16627	vicilin-like antimicrobial peptides 2-3	IPR006045 (PFAM); IPR011051 (SUPERFAMILY); IPR014710 (G3DSA:2.60.120.GENE3D)	-
IMGA|Medtr8g052400.1	-2.1666	nbs resistance protein	no IPS match	EC:3.6.1.15
IMGA|Medtr1g113930.1	-2.1668	protease inhibitor	no IPS match	-
IMGA|Medtr7g109790.1	-2.16681	stachyose synthase	IPR008811 (PFAM); IPR017853 (SUPERFAMILY); PTHR31268 (PANTHER), PTHR31268:SF0 (PANTHER)	EC:2.4.1.67
IMGA|Medtr7g102820.1	-2.16723	probable 2-oxoglutarate fe -dependent dioxygenase-like	IPR002283 (PRINTS); IPR005123 (PFAM); IPR026992 (PFAM); G3DSA:2.60.120.330 (GENE3D), PTHR10209 (PANTHER), PTHR10209:SF55 (PANTHER), SSF51197 (SUPERFAMILY)	EC:1.14.11.23; EC:1.13.11.0
IMGA|Medtr3g107540.1	-2.16823	zinc finger mym-type protein	IPR006580 (SMART); IPR012337 (SUPERFAMILY); IPR025398 (PFAM); PTHR11697 (PANTHER), PTHR11697:SF74 (PANTHER)	-
IMGA|Medtr4g072120.1	-2.16888	zinc finger mym-type protein 1-like	IPR012337 (SUPERFAMILY); PTHR11697 (PANTHER), PTHR11697:SF74 (PANTHER)	-
IMGA|Medtr5g059810.1	-2.16936	cytochrome b6 f complex subunit n	no IPS match	-
IMGA|Medtr5g008470.1	-2.16984	ap2 erf domain-containing transcription factor	IPR001471 (PRINTS); IPR016177 (SUPERFAMILY); PTHR31985 (PANTHER)	-
IMGA|Medtr4g021430.1	-2.17041	estradiol 17-beta-dehydrogenase	PF13456 (PFAM)	EC:2.7.7.49
IMGA|Medtr1g106830.1	-2.17111	protein argonaute 4	IPR003100 (PFAM); IPR003165 (PFAM); IPR012337 (SUPERFAMILY); IPR014811 (PFAM); G3DSA:2.170.260.10 (GENE3D), PTHR22891 (PANTHER), PTHR22891:SF0 (PANTHER)	-
IMGA|Medtr3g060410.1	-2.17133	cyclin b1	IPR004367 (PFAM); IPR006671 (PFAM); IPR013763 (G3DSA:1.10.472.GENE3D); IPR014400 (PIR); PTHR10177 (PANTHER), PTHR10177:SF24 (PANTHER)	-
IMGA|Medtr8g005940.1	-2.17148	replication factor a protein	IPR003871 (PFAM); IPR012340 (G3DSA:2.40.50.GENE3D); IPR016027 (SUPERFAMILY); PTHR23273 (PANTHER)	-
IMGA|Medtr7g051780.1	-2.17302	hypothetical protein	no IPS match
IMGA|Medtr4g061740.1	-2.17322	dna-directed rna polymerase subunit beta	IPR007081 (PFAM); IPR015700 (PTHR19376:PANTHER); PTHR19376 (PANTHER), SSF64484 (SUPERFAMILY)	EC:2.7.7.6
IMGA|Medtr4g053510.1	-2.17348	f-box kelch-repeat protein	IPR001810 (PFAM); G3DSA:1.20.1280.50 (GENE3D)
IMGA|Medtr3g030230.1	-2.17351	far1-related protein	IPR004330 (PFAM)
IMGA|Medtr8g077360.1	-2.17395	protein	IPR001005 (SMART); IPR009057 (SUPERFAMILY); IPR017884 (PROFILE); PTHR25040 (PANTHER), PTHR25040:SF76 (PANTHER)	-
IMGA|Medtr5g041110.1	-2.17401	b3 domain-containing transcription factor vrn1	IPR015300 (G3DSA:2.40.330.GENE3D)
IMGA|Medtr7g028300.1	-2.17426	zinc finger protein	no IPS match	-
IMGA|AC22547930.1	-2.17586	nad h-quinone oxidoreductase chain	PTHR22773 (PANTHER), PTHR22773:SF61 (PANTHER)	EC:1.6.5.3
IMGA|Medtr5g041300.1	-2.17622	photosystem ii cp47 chlorophyll apoprotein	IPR000932 (PFAM); G3DSA:3.50.50.60 (GENE3D)	-
IMGA|Medtr6g087060.1	-2.17639	paired amphipathic helix protein sin3	IPR003822 (G3DSA:1.20.1160.GENE3D)	-
IMGA|Medtr3g044630.1	-2.17703	type-b response regulator	IPR001005 (PFAM); IPR001789 (PFAM); IPR006447 (TIGRFAMs); IPR009057 (G3DSA:1.10.10.GENE3D); IPR011006 (SUPERFAMILY); G3DSA:3.40.50.2300 (GENE3D), PTHR26402 (PANTHER), PTHR26402:SF256 (PANTHER)	-
IMGA|Medtr3g090060.1	-2.17816	hypothetical protein	no IPS match	-
IMGA|Medtr2g035430.1	-2.17978	cationic amino acid transporter	IPR002293 (PIR); IPR015606 (PTHR11785:PANTHER); PF13520 (PFAM), PF13906 (PFAM)	-
IMGA|Medtr3g035410.1	-2.18074	60s ribosomal protein l24	no IPS match	-
IMGA|Medtr4g028390.1	-2.18092	plant transposase (ptta en spm family)	no IPS match	EC:2.7.11.0
IMGA|Medtr3g010300.1	-2.18177	f-box kelch-repeat partial	no IPS match	-
IMGA|Medtr5g097630.1	-2.18244	helicase-like protein	IPR010285 (PFAM); PTHR10492 (PANTHER), PTHR10492:SF8 (PANTHER), SSF52540 (SUPERFAMILY)	-
IMGA|AC14656515.1	-2.18365	non-ltr retrolelement reverse transcriptase-like related	IPR001878 (SMART); IPR025836 (PFAM)	EC:2.7.7.49
IMGA|Medtr3g104440.1	-2.18394	far1-related protein	no IPS match	EC:2.7.11.0
IMGA|Medtr7g013520.1	-2.18407	polynucleotidyl ribonuclease h fold	no IPS match	-
IMGA|Medtr5g020370.1	-2.1844	atp-dependent dna helicase pif1	IPR010285 (PFAM); G3DSA:3.40.50.300 (GENE3D), PTHR10492 (PANTHER), PTHR10492:SF8 (PANTHER), SSF52540 (SUPERFAMILY)	-
IMGA|Medtr8g020570.1	-2.18593	estradiol 17-beta-dehydrogenase	PF13456 (PFAM)	-
IMGA|Medtr2g015200.1	-2.18797	cytochrome cd1-nitrite reductase- c-terminal haem d1	no IPS match	EC:2.7.11.0
IMGA|Medtr3g017510.1	-2.18855	cysteine-rich receptor-like protein kinase	no IPS match	EC:2.7.7.6; EC:2.7.11.0; EC:2.7.7.49; EC:3.4.23.0
IMGA|Medtr7g110460.1	-2.19003	atp-dependent dna helicase pif1	IPR010285 (PFAM); PTHR10492 (PANTHER), PTHR10492:SF8 (PANTHER), SSF52540 (SUPERFAMILY)	-
IMGA|Medtr5g075880.1	-2.1904	protein elc	IPR008883 (PFAM); IPR016135 (G3DSA:3.10.110.GENE3D); PTHR23306 (PANTHER), PTHR23306:SF3 (PANTHER)	EC:6.3.2.0
IMGA|AC22552842.1	-2.19068	hypothetical protein	no IPS match
IMGA|Medtr7g102770.1	-2.19125	pollen ole e 1 allergen and extensin family protein	IPR006041 (PFAM)	-
IMGA|Medtr7g008890.1	-2.19342	cytochrome b6 f complex subunit n	no IPS match	-
IMGA|Medtr5g074650.1	-2.19433	hypothetical protein	no IPS match
IMGA|Medtr2g103270.1	-2.19517	Paladin [Medicago truncatula]	no IPS match	EC:2.8.2.0
IMGA|Medtr2g038760.1	-2.19519	leucine-rich repeat-containing protein	IPR000767 (PRINTS); IPR001611 (PFAM); IPR002182 (PFAM); G3DSA:3.40.50.300 (GENE3D), G3DSA:3.80.10.10 (GENE3D), PTHR23155 (PANTHER), PTHR23155:SF138 (PANTHER), SSF52058 (SUPERFAMILY), SSF52540 (SUPERFAMILY)	-
IMGA|AC22547931.1	-2.19697	nadh-plastoquinone oxidoreductase subunit 4	IPR001750 (PFAM); PTHR22773 (PANTHER), PTHR22773:SF61 (PANTHER)	EC:1.6.5.3
IMGA|Medtr4g103490.1	-2.19759	subtilisin-like protease	IPR000209 (G3DSA:3.40.50.GENE3D); IPR003137 (PFAM); IPR010259 (PFAM); IPR015500 (PRINTS); IPR023828 (PROSITE); G3DSA:3.30.70.80 (GENE3D), G3DSA:3.50.30.30 (GENE3D), PTHR10795:SF17 (PANTHER), SSF52025 (SUPERFAMILY)	EC:3.4.21.0; EC:1.3.1.74
IMGA|Medtr6g012080.1	-2.19849	chlorophyll a b binding protein	IPR001344 (PANTHER); IPR022796 (PFAM); IPR023329 (G3DSA:1.10.3460.GENE3D); PTHR21649:SF0 (PANTHER)	-
IMGA|Medtr4g103450.1	-2.19929	subtilisin-like protease	IPR000209 (G3DSA:3.40.50.GENE3D); IPR003137 (PFAM); IPR010259 (PFAM); IPR015500 (PRINTS); IPR023828 (PROSITE); G3DSA:3.30.70.80 (GENE3D), G3DSA:3.50.30.30 (GENE3D), PTHR10795:SF17 (PANTHER)	EC:1.3.1.74; EC:3.4.21.0
IMGA|Medtr4g031910.1	-2.20062	agamous-like mads-box protein agl80	IPR002100 (PRINTS); PTHR11945 (PANTHER), PTHR11945:SF78 (PANTHER)	-
IMGA|Medtr7g045000.1	-2.20214	nadh-plastoquinone oxidoreductase subunit	no IPS match
IMGA|Medtr7g045210.1	-2.20226	60s ribosomal protein l24	no IPS match	-
IMGA|Medtr3g106620.1	-2.20227	protease inhibitor	IPR002160 (PFAM); IPR011065 (SUPERFAMILY); G3DSA:2.80.10.50 (GENE3D)	-
IMGA|Medtr5g096220.1	-2.20273	transcription factor tcp8	no IPS match	-
IMGA|Medtr5g044300.1	-2.20425	hypothetical protein	no IPS match
IMGA|AC22545820.1	-2.20464	zinc knuckle family protein	no IPS match	EC:2.7.7.49; EC:2.7.11.0
IMGA|Medtr4g116740.1	-2.20516	ribosomal protein l14	IPR000218 (PFAM); IPR023571 (G3DSA:2.40.150.GENE3D)	-
IMGA|Medtr7g045720.1	-2.20765	serine threonine protein kinase srpk1	PF14223 (PFAM)	EC:2.7.11.0; EC:2.7.7.49
IMGA|Medtr5g040870.1	-2.20826	nbs-lrr resistance protein	no IPS match	-
IMGA|AC23310935.1	-2.21044	ribulose bisphosphate carboxylase small chain 3a	IPR000894 (G3DSA:3.30.190.GENE3D); IPR024680 (PFAM); IPR024681 (PRINTS); PTHR31262 (PANTHER), PTHR31262:SF0 (PANTHER)	EC:4.1.1.39
IMGA|Medtr3g020230.1	-2.21048	serine threonine protein kinase	IPR000719 (PROFILE); IPR000858 (PFAM); IPR001245 (PFAM); IPR001480 (G3DSA:2.90.10.GENE3D); IPR003609 (SMART); IPR008271 (PROSITE); IPR011009 (SUPERFAMILY); IPR013227 (PFAM); IPR024171 (PIR); G3DSA:1.10.510.10 (GENE3D), G3DSA:3.30.200.20 (GENE3D), PTHR24420 (PANTHER), PTHR24420:SF126 (PANTHER)	EC:2.7.11.0
IMGA|Medtr6g008560.1	-2.21112	(+)-delta-cadinene synthase isozyme a	IPR001906 (G3DSA:1.50.30.GENE3D); IPR005630 (PFAM); IPR008930 (SUPERFAMILY); IPR008949 (G3DSA:1.10.600.GENE3D); PTHR31225 (PANTHER)	EC:4.2.3.13; EC:4.2.3.22
IMGA|AC13080611.1	-2.21193	gdsl esterase lipase	IPR001087 (PFAM); IPR013831 (G3DSA:3.40.50.GENE3D); PTHR22835 (PANTHER), PTHR22835:SF39 (PANTHER)	-
IMGA|Medtr8g077530.1	-2.21207	grf zinc finger containing protein	IPR010666 (PFAM)	-
IMGA|Medtr3g008210.1	-2.21217	helicase-like protein	IPR003840 (PFAM); IPR010285 (PFAM); PTHR10492 (PANTHER), PTHR10492:SF8 (PANTHER), SSF52540 (SUPERFAMILY)	-
IMGA|Medtr6g084280.1	-2.21245	atp-dependent dna helicase pif1	IPR003840 (PFAM); IPR010285 (PFAM); IPR025476 (PFAM); PTHR10492 (PANTHER), PTHR10492:SF8 (PANTHER), SSF52540 (SUPERFAMILY)	-
IMGA|Medtr6g091450.1	-2.21398	dead-box atp-dependent rna helicase	G3DSA:3.40.50.300 (GENE3D)	-
IMGA|Medtr1g044750.1	-2.21409	elicitor-responsive protein	IPR026960 (PFAM)	EC:2.4.1.135; EC:2.7.7.49
IMGA|Medtr6g091430.1	-2.21463	f-box protein	no IPS match	-
IMGA|Medtr2g077620.1	-2.21473	movement protein	PF01107 (PFAM)	-
IMGA|Medtr6g008560.2	-2.21573	(+)-delta-cadinene synthase isozyme a	IPR001906 (G3DSA:1.50.30.GENE3D); IPR005630 (PFAM); IPR008930 (SUPERFAMILY); IPR008949 (G3DSA:1.10.600.GENE3D); PTHR31225 (PANTHER)	EC:4.2.3.13; EC:4.2.3.22
IMGA|Medtr6g060120.1	-2.21573	gag-pol polyprotein	no IPS match	EC:2.7.7.49
IMGA|AC22553017.1	-2.2162	sex determination protein tasselseed-2	no IPS match	-
IMGA|Medtr5g043380.1	-2.21755	nbs resistance protein	IPR025558 (PFAM); IPR025836 (PFAM)	EC:2.7.7.49; EC:3.6.1.15
IMGA|Medtr6g060830.1	-2.21865	atp-dependent dna helicase pif1	IPR003840 (PFAM); IPR010285 (PFAM); PTHR10492 (PANTHER), PTHR10492:SF8 (PANTHER), SSF52540 (SUPERFAMILY)	-
IMGA|AC23368574.1	-2.21967	beta-glucan-binding protein	IPR005200 (PFAM); PTHR31983 (PANTHER)	-
IMGA|Medtr3g114350.1	-2.22004	topoisomerase i	IPR001631 (PRINTS); IPR008336 (PFAM); IPR011010 (SUPERFAMILY); IPR013030 (G3DSA:2.170.11.GENE3D); IPR013034 (G3DSA:1.10.10.GENE3D); IPR013499 (SMART); IPR013500 (PFAM); IPR014711 (G3DSA:3.90.15.GENE3D); IPR014727 (G3DSA:1.10.132.GENE3D); IPR018521 (PROSITE); IPR025834 (PFAM); PTHR10290 (PANTHER), PTHR10290:SF0 (PANTHER)	EC:5.99.1.2; EC:5.99.1.3; EC:1.3.1.74
IMGA|Medtr4g023820.1	-2.22084	h+-transporting two-sector alpha beta central related	no IPS match	EC:2.7.7.6; EC:2.7.11.0; EC:4.3.3.2; EC:5.2.1.8; EC:2.4.1.135
IMGA|Medtr7g034970.1	-2.22254	isoflavone 7-o-methyltransferase-like	IPR001077 (PFAM); IPR011991 (G3DSA:1.10.10.GENE3D); IPR012967 (PFAM); IPR016461 (PIR); G3DSA:3.40.50.150 (GENE3D), PTHR11746 (PANTHER), PTHR11746:SF53 (PANTHER), SSF46785 (SUPERFAMILY), SSF53335 (SUPERFAMILY)	EC:2.1.1.150
IMGA|Medtr3g048960.1	-2.22258	atp-dependent dna helicase pif1	PTHR10492 (PANTHER), PTHR10492:SF8 (PANTHER), SSF52540 (SUPERFAMILY)	EC:3.1.26.3
IMGA|Medtr8g040020.1	-2.22376	resistance protein mg13	no IPS match	-
IMGA|Medtr8g021090.1	-2.22409	f-box family protein	no IPS match	-
IMGA|Medtr5g092350.1	-2.22441	tir-similar-domain-containing protein tsdc	IPR000157 (PFAM); IPR002182 (PFAM); G3DSA:3.40.50.10140 (GENE3D), G3DSA:3.40.50.300 (GENE3D), PTHR11017 (PANTHER), PTHR11017:SF130 (PANTHER), SSF52540 (SUPERFAMILY)	EC:3.6.1.15
IMGA|Medtr1g088110.1	-2.22475	protein	IPR006041 (PFAM); SignalP-NN(euk) (SIGNALP), tmhmm (TMHMM)	-
IMGA|Medtr6g045910.1	-2.22488	eukaryotic translation initiation factor 3 subunit c	IPR000717 (PFAM); IPR008905 (PFAM); PTHR13937 (PANTHER)	-
IMGA|Medtr7g012070.1	-2.22609	isoliquiritigenin 2 -o-methyltransferase	IPR001077 (PFAM); IPR011991 (G3DSA:1.10.10.GENE3D); IPR012967 (PFAM); IPR016461 (PIR); G3DSA:3.40.50.150 (GENE3D), PTHR11746 (PANTHER), PTHR11746:SF53 (PANTHER), SSF46785 (SUPERFAMILY), SSF53335 (SUPERFAMILY)	EC:2.1.1.65; EC:2.1.1.154
IMGA|Medtr8g093070.1	-2.22624	gras family transcription factor	IPR005202 (PFAM); PTHR31636 (PANTHER)	-
IMGA|Medtr8g068970.1	-2.2263	stachyose synthase	no IPS match	EC:2.7.7.49
IMGA|Medtr4g043980.1	-2.2265	resistance protein	no IPS match	-
IMGA|Medtr3g057150.1	-2.22658	ribulose bisphosphate carboxylase small chain 3a	IPR000894 (G3DSA:3.30.190.GENE3D); IPR024680 (PFAM); IPR024681 (PRINTS); PTHR31262 (PANTHER), PTHR31262:SF0 (PANTHER)	EC:4.1.1.39
IMGA|Medtr4g082870.1	-2.22741	kinase family protein	no IPS match	EC:2.7.10.0; EC:3.6.1.15
IMGA|Medtr4g127830.1	-2.22813	auxilin-like protein	no IPS match	-
IMGA|Medtr4g009790.1	-2.22894	polynucleotidyl ribonuclease h fold	no IPS match	EC:3.2.1.15; EC:2.7.7.49
IMGA|Medtr7g025190.1	-2.22923	sucrose synthase	IPR000368 (PFAM)	EC:2.4.1.14; EC:2.4.1.13
IMGA|Medtr3g046540.1	-2.22984	non-specific lipid-transfer protein	IPR000528 (PRINTS); IPR013770 (G3DSA:1.10.110.GENE3D); IPR016140 (PFAM)	-
IMGA|Medtr1g100450.1	-2.2299	upf0496 protein at3g49070-like	IPR007749 (PFAM); PTHR31113 (PANTHER), tmhmm (TMHMM)
IMGA|AC23314033.1	-2.23189	receptor-like protein kinase	IPR025558 (PFAM)	EC:2.1.1.0
IMGA|Medtr4g072620.1	-2.23201	auxin-induced protein 6b-like	IPR003676 (PFAM); PTHR31929 (PANTHER)
IMGA|Medtr2g085050.1	-2.23276	wd repeat-containing protein	no IPS match	-
IMGA|Medtr3g007910.1	-2.23396	hexose transporter	IPR003663 (PRINTS); IPR005828 (PFAM); IPR005829 (PROSITE); IPR016196 (SUPERFAMILY); IPR020846 (PROFILE); G3DSA:1.20.1250.20 (GENE3D), PTHR24063 (PANTHER), PTHR24063:SF72 (PANTHER)	EC:1.3.1.74
IMGA|Medtr3g005190.1	-2.23431	zinc finger protein	no IPS match	-
IMGA|Medtr7g014340.1	-2.23694	malonyl- isoflavone 7-o-glucoside-6 -o-malonyltransferase	IPR023213 (G3DSA:3.30.559.GENE3D); PTHR31625 (PANTHER), PTHR31625:SF0 (PANTHER)	EC:2.3.1.153
IMGA|Medtr3g048390.1	-2.2371	rna-binding region rnp-1 (rna recognition motif)	IPR025558 (PFAM)	-
IMGA|Medtr7g060220.1	-2.2381	upf0481 protein at3g47200-like	IPR004158 (PFAM); PTHR31549 (PANTHER)
IMGA|Medtr2g039360.1	-2.23835	cytokinin dehydrogenase 3-like	IPR015345 (PFAM); IPR016164 (SUPERFAMILY)	EC:1.1.1.158; EC:1.5.99.12
IMGA|Medtr1g013960.1	-2.23874	imp dehydrogenase gmp related	no IPS match	EC:3.4.16.0
IMGA|Medtr4g072470.1	-2.23879	auxin-induced protein	IPR003676 (PFAM); PTHR31929 (PANTHER)
IMGA|Medtr4g036240.1	-2.23934	replication factor a protein	IPR012340 (G3DSA:2.40.50.GENE3D); IPR013955 (PFAM); IPR016027 (SUPERFAMILY); PTHR23273 (PANTHER)	-
IMGA|Medtr8g076810.1	-2.24037	cytochrome p450	IPR001128 (G3DSA:1.10.630.GENE3D); IPR002401 (PRINTS); IPR012337 (SUPERFAMILY); IPR026960 (PFAM); PTHR24298 (PANTHER), PTHR24298:SF1 (PANTHER), PF13456 (PFAM)	EC:1.14.13.0; EC:2.7.7.49
IMGA|Medtr2g104080.1	-2.24084	glyoxylate reductase	no IPS match	EC:1.1.1.0
IMGA|Medtr5g039790.1	-2.24403	en spm-like transposon protein	IPR004252 (PFAM)	-
IMGA|Medtr4g047640.1	-2.24573	receptor protein kinase-like protein	G3DSA:3.30.200.20 (GENE3D)	EC:3.4.23.0; EC:2.7.10.0
IMGA|Medtr5g093550.1	-2.24698	gdsl esterase lipase	IPR001087 (PFAM)	EC:3.1.1.1
IMGA|Medtr5g053540.1	-2.24764	movement protein	PF01107 (PFAM)	-
IMGA|Medtr3g093010.1	-2.24805	hexose transporter	IPR003663 (PRINTS); IPR005828 (PFAM); IPR005829 (PROSITE); IPR016196 (SUPERFAMILY); IPR020846 (PROFILE); G3DSA:1.20.1250.20 (GENE3D), PTHR24063 (PANTHER), PTHR24063:SF72 (PANTHER)	EC:1.3.1.74
IMGA|Medtr2g061140.1	-2.24813	ribosomal protein	IPR006912 (PFAM); IPR026103 (PANTHER)	-
IMGA|Medtr3g034520.1	-2.2489	serine threonine protein kinase srpk1	IPR001878 (SMART); PTHR11439 (PANTHER), PF14223 (PFAM)	EC:2.7.11.0; EC:2.7.7.49
IMGA|Medtr7g075380.1	-2.24948	cytochrome p450	IPR001128 (PRINTS); IPR002401 (PRINTS); IPR017972 (PROSITE); PTHR24298 (PANTHER)	-
IMGA|Medtr7g069800.1	-2.25003	f-box protein	IPR001810 (PFAM); IPR015943 (G3DSA:2.130.10.GENE3D); G3DSA:1.20.1280.50 (GENE3D)	-
IMGA|Medtr7g078960.1	-2.2507	f-box kelch-repeat protein	IPR017451 (TIGRFAMs)
IMGA|Medtr4g103480.1	-2.25169	subtilisin-like protease	IPR000209 (G3DSA:3.40.50.GENE3D); IPR003137 (PFAM); IPR010259 (PFAM); IPR015500 (PRINTS); IPR023828 (PROSITE); G3DSA:3.30.70.80 (GENE3D), G3DSA:3.50.30.30 (GENE3D), PTHR10795:SF17 (PANTHER)	EC:1.3.1.74; EC:3.4.21.0
IMGA|Medtr4g024720.1	-2.2518	f-box fbd lrr-repeat protein	IPR001810 (PFAM); G3DSA:1.20.1280.50 (GENE3D)
IMGA|Medtr7g060230.1	-2.2527	gag-pol polyprotein	no IPS match	EC:2.7.7.49
IMGA|Medtr7g016520.1	-2.25284	far1-related protein	no IPS match	EC:2.7.7.6
IMGA|Medtr3g009220.1	-2.25287	beta-ketoacyl-acp synthase i	no IPS match	EC:2.3.1.0
IMGA|Medtr3g046530.1	-2.25496	non-specific lipid-transfer protein	IPR000528 (PRINTS); IPR013770 (G3DSA:1.10.110.GENE3D); IPR016140 (PFAM)	-
IMGA|Medtr8g019050.1	-2.25596	hypothetical protein	IPR026961 (PFAM)
IMGA|Medtr4g104000.1	-2.25676	replication factor-a protein 1 family protein	IPR012340 (G3DSA:2.40.50.GENE3D); IPR013955 (PFAM); IPR016027 (SUPERFAMILY)	-
IMGA|Medtr2g028580.1	-2.2577	probable leucine-rich repeat receptor-like protein kinase at5g49770-like	IPR000719 (PFAM); IPR008271 (PROSITE); IPR011009 (SUPERFAMILY); IPR013210 (PFAM); IPR017441 (PROSITE); G3DSA:1.10.510.10 (GENE3D), G3DSA:3.30.200.20 (GENE3D), G3DSA:3.80.10.10 (GENE3D), PTHR24420 (PANTHER), PTHR24420:SF444 (PANTHER), SSF52058 (SUPERFAMILY)	EC:1.3.1.74; EC:2.7.11.25
IMGA|Medtr7g110990.1	-2.25884	alpha-expansin 1	IPR002963 (PRINTS); IPR007112 (SMART); IPR007117 (G3DSA:2.60.40.GENE3D); IPR007118 (PRINTS); IPR009009 (PFAM); IPR014733 (G3DSA:2.40.40.GENE3D); PTHR31867 (PANTHER), PTHR31867:SF0 (PANTHER)	-
IMGA|Medtr3g082500.1	-2.25928	nadh dehydrogenase subunit 5	no IPS match	EC:1.6.5.3
IMGA|Medtr6g089230.1	-2.25986	far1-related protein	no IPS match
IMGA|Medtr6g071090.1	-2.26015	translationally controlled tumor protein	IPR011057 (SUPERFAMILY); IPR011323 (G3DSA:2.170.150.GENE3D); IPR018103 (PROSITE); IPR018105 (PRINTS); PTHR11991:SF0 (PANTHER)	-
IMGA|Medtr4g070090.1	-2.2623	replication factor a 51 kda subunit	IPR012340 (G3DSA:2.40.50.GENE3D); IPR013955 (PFAM); IPR016027 (SUPERFAMILY); PTHR23273 (PANTHER)	-
IMGA|Medtr4g078510.1	-2.26314	1-orf1-orf2 protein	no IPS match
IMGA|Medtr2g049390.1	-2.2634	leucine-rich repeat receptor protein kinase exs	no IPS match	EC:2.7.1.0
IMGA|Medtr4g072540.1	-2.26506	auxin-induced protein	IPR003676 (PFAM); PTHR31929 (PANTHER)	-
IMGA|Medtr6g089970.1	-2.26542	nodulin-like protein	no IPS match	-
IMGA|Medtr8g017020.1	-2.26765	beta-amyrin synthase	IPR002365 (PROSITE); IPR008930 (SUPERFAMILY); IPR018333 (TIGRFAMs); G3DSA:1.50.10.20 (GENE3D), PTHR32548 (PANTHER), PTHR32548:SF6 (PANTHER), PF13249 (PFAM)	-
IMGA|Medtr8g021820.1	-2.26775	replication factor a protein	no IPS match	-
IMGA|Medtr2g034660.1	-2.26856	imp dehydrogenase gmp related	no IPS match	-
IMGA|Medtr4g076320.1	-2.26891	endo-beta-1 3-glucanase	IPR000490 (PFAM); IPR013781 (G3DSA:3.20.20.GENE3D); IPR017853 (SUPERFAMILY); PTHR32227 (PANTHER), PTHR32227:SF33 (PANTHER)	EC:3.2.1.39
IMGA|Medtr5g039360.1	-2.27025	sex determination protein tasselseed-2	IPR003323 (PROFILE)	-
IMGA|Medtr3g019650.1	-2.27088	germin-like protein	IPR001929 (PRINTS); IPR006045 (PFAM); IPR011051 (SUPERFAMILY); IPR014710 (G3DSA:2.60.120.GENE3D); IPR019780 (PROSITE); PTHR31238 (PANTHER)	-
IMGA|Medtr3g009060.1	-2.27187	receptor-like protein kinase	no IPS match	EC:3.1.3.16
IMGA|Medtr8g068090.1	-2.27247	hypothetical protein	no IPS match
IMGA|Medtr4g096950.1	-2.27387	cc-nbs-lrr resistance protein	IPR000767 (PRINTS); IPR002182 (PFAM); G3DSA:3.40.50.300 (GENE3D), PTHR23155 (PANTHER), PTHR23155:SF137 (PANTHER), SSF52540 (SUPERFAMILY)	EC:3.6.1.15
IMGA|Medtr2g064240.1	-2.27531	atp-dependent dna helicase pif1	IPR010285 (PFAM); PTHR10492 (PANTHER), PTHR10492:SF8 (PANTHER), SSF52540 (SUPERFAMILY)	-
IMGA|Medtr8g098670.1	-2.27621	glutamate-cysteine ligase	no IPS match	EC:6.3.2.2
IMGA|Medtr3g022040.1	-2.27774	resistance protein mg13	no IPS match	-
IMGA|Medtr4g059370.1	-2.27804	udp rhamnose:anthocyanidin-3-glucoside rhamnosyltransferase	IPR002213 (PANTHER); G3DSA:3.40.50.2000 (GENE3D), PTHR11926:SF67 (PANTHER), SSF53756 (SUPERFAMILY)	EC:2.4.1.115
IMGA|Medtr1g091590.1	-2.27846	nadh dehydrogenase subunit f	no IPS match	EC:4.1.1.9; EC:1.6.5.3
IMGA|Medtr8g023250.1	-2.27877	atp-dependent dna helicase pif1	IPR010285 (PFAM); PTHR10492 (PANTHER), PTHR10492:SF8 (PANTHER), SSF52540 (SUPERFAMILY)	-
IMGA|Medtr3g064850.1	-2.27978	ribosomal protein	SignalP-NN(euk) (SIGNALP), tmhmm (TMHMM)	-
IMGA|Medtr6g088980.1	-2.28025	zinc knuckle family protein	no IPS match	-
IMGA|Medtr1g093080.1	-2.28136	two-component response regulator arr2	IPR001005 (PFAM); IPR006447 (TIGRFAMs); IPR009057 (G3DSA:1.10.10.GENE3D); IPR017930 (PROFILE); PTHR31003 (PANTHER)	-
IMGA|AC23575711.1	-2.28217	abc transporter family pleiotropic drug resistance protein	G3DSA:3.40.50.300 (GENE3D), PTHR19241 (PANTHER), PTHR19241:SF10 (PANTHER), SSF52540 (SUPERFAMILY)	EC:3.6.1.3
IMGA|Medtr3g071310.1	-2.28325	zinc finger mym-type protein 1-like	IPR006580 (SMART); IPR008906 (PFAM); IPR012337 (SUPERFAMILY); IPR025398 (PFAM); PTHR11697 (PANTHER), PTHR11697:SF74 (PANTHER)	-
IMGA|Medtr4g090670.1	-2.28326	signal recognition particle subunit srp72	no IPS match	EC:2.1.1.0
IMGA|Medtr3g089980.1	-2.28473	stearoyl acyl carrier protein desaturase	IPR005067 (PFAM); IPR009078 (SUPERFAMILY); IPR012348 (G3DSA:1.10.620.GENE3D); PTHR31155 (PANTHER), PTHR31155:SF0 (PANTHER)	EC:1.14.19.2
IMGA|Medtr6g009340.1	-2.28668	atp-dependent dna helicase pif1	IPR003840 (PFAM); PTHR10492 (PANTHER), PTHR10492:SF8 (PANTHER), SSF52540 (SUPERFAMILY)	-
IMGA|Medtr5g063600.1	-2.28734	ccp	IPR009810 (PFAM); tmhmm (TMHMM)	-
IMGA|Medtr5g099080.1	-2.28794	nad h-quinone oxidoreductase chain	PTHR22773 (PANTHER), PTHR22773:SF61 (PANTHER)	EC:1.6.5.3
IMGA|Medtr4g036500.1	-2.28857	polyphenol oxidase	IPR002227 (PRINTS); IPR008922 (G3DSA:1.10.1280.GENE3D); IPR022739 (PFAM); IPR022740 (PFAM); PTHR11474 (PANTHER), PTHR11474:SF5 (PANTHER)	EC:1.10.3.1; EC:1.14.18.1
IMGA|Medtr5g034510.1	-2.28913	atp-dependent dna helicase pif1	no IPS match	-
IMGA|Medtr1g012250.1	-2.29028	leukocyte receptor cluster	no IPS match	EC:2.7.11.0; EC:5.99.1.2
IMGA|Medtr5g096000.1	-2.29177	hexose transporter	IPR003663 (PRINTS); IPR005828 (PFAM); IPR005829 (PROSITE); IPR016196 (SUPERFAMILY); IPR020846 (PROFILE); G3DSA:1.20.1250.20 (GENE3D), PTHR24063 (PANTHER), PTHR24063:SF72 (PANTHER)	EC:1.3.1.74
IMGA|AC2336841011.1	-2.29232	nadh-plastoquinone oxidoreductase subunit 4	IPR001750 (PFAM); PTHR22773 (PANTHER), PTHR22773:SF61 (PANTHER)	EC:1.6.5.3
IMGA|Medtr5g081570.1	-2.29377	receptor-like kinase	IPR026960 (PFAM)	EC:2.7.7.6; EC:1.14.19.0; EC:2.7.11.0; EC:2.4.1.0; EC:2.7.7.49; EC:3.4.23.0
IMGA|Medtr3g047900.1	-2.29382	dna-directed rna polymerase subunit partial	no IPS match	EC:2.7.7.6
IMGA|Medtr5g005280.1	-2.2957	mlo-like protein	no IPS match	-
IMGA|Medtr3g114140.1	-2.29683	subtilisin-like serine endopeptidase-like protein	IPR000209 (G3DSA:3.40.50.GENE3D); IPR015500 (PRINTS); IPR023828 (PROSITE); PTHR10795:SF17 (PANTHER)	EC:3.4.21.0
IMGA|AC2356751.1	-2.29751	type ii intron maturase family partial	no IPS match	EC:2.7.7.49
IMGA|Medtr7g050750.1	-2.29938	serpin-zx	IPR000215 (PANTHER); IPR015554 (PTHR11461:PANTHER); IPR023795 (PROSITE); IPR023796 (PFAM); G3DSA:2.30.39.10 (GENE3D), G3DSA:3.30.497.10 (GENE3D)	-
IMGA|Medtr5g044440.1	-2.30014	harpin-induced protein	no IPS match
IMGA|Medtr7g078810.1	-2.30018	polynucleotidyl ribonuclease h fold	no IPS match	EC:2.7.11.0; EC:2.7.7.49
IMGA|Medtr2g033130.1	-2.30075	kinase-like protein	no IPS match	-
IMGA|Medtr8g044800.1	-2.30516	f-box lrr-repeat protein	IPR001810 (PFAM); G3DSA:3.80.10.10 (GENE3D), PTHR23125 (PANTHER), PF13516 (PFAM), SSF52047 (SUPERFAMILY)
IMGA|Medtr7g077880.1	-2.30845	hypothetical protein	IPR023214 (G3DSA:3.40.50.GENE3D)	-
IMGA|Medtr8g040250.1	-2.30853	flavonol sulfotransferase-like protein	IPR000863 (PFAM); G3DSA:3.40.50.300 (GENE3D), PTHR11783 (PANTHER), PTHR11783:SF1 (PANTHER), SSF52540 (SUPERFAMILY)	EC:2.8.2.2
IMGA|Medtr4g031380.1	-2.30864	ccp	IPR009810 (PFAM); SignalP-NN(euk) (SIGNALP), tmhmm (TMHMM)	-
IMGA|Medtr7g009110.1	-2.31116	hypothetical protein	no IPS match
IMGA|Medtr4g054090.1	-2.3126	ccr4-associated factor	no IPS match	EC:3.1.26.3
IMGA|Medtr7g009250.1	-2.31649	pyruvate dehydrogenase e1 component subunit beta	IPR009014 (SUPERFAMILY); IPR015941 (G3DSA:3.40.50.GENE3D); G3DSA:3.40.50.970 (GENE3D), PTHR11624 (PANTHER), PTHR11624:SF11 (PANTHER), SSF52518 (SUPERFAMILY)	EC:1.2.4.1; EC:1.1.1.44
IMGA|Medtr3g082820.1	-2.31784	zinc finger mym-type protein 1-like	PTHR11697 (PANTHER), PTHR11697:SF74 (PANTHER)	-
IMGA|Medtr3g065720.1	-2.32183	atp-dependent dna helicase pif1	SSF52540 (SUPERFAMILY)	-
IMGA|Medtr2g059650.1	-2.32187	lupus brain antigen-like protein	no IPS match	-
IMGA|Medtr5g047430.1	-2.32401	cullin-like protein1	no IPS match	-
IMGA|Medtr2g058950.1	-2.32474	movement protein	PF01107 (PFAM)	-
IMGA|Medtr3g108990.1	-2.32655	sarcosine oxidase	IPR006076 (PFAM); IPR006281 (TIGRFAMs); G3DSA:3.30.9.10 (GENE3D), G3DSA:3.50.50.60 (GENE3D), PTHR10961 (PANTHER), PTHR10961:SF7 (PANTHER), SSF51905 (SUPERFAMILY), SSF54373 (SUPERFAMILY)	EC:1.5.3.1
IMGA|Medtr4g082930.1	-2.327	purple acid phosphatase	IPR004843 (PFAM); IPR008963 (SUPERFAMILY); IPR015914 (G3DSA:2.60.40.GENE3D); IPR025733 (PFAM); G3DSA:3.60.21.10 (GENE3D), PTHR22953 (PANTHER), PTHR22953:SF0 (PANTHER), SSF56300 (SUPERFAMILY)	EC:3.1.3.2
IMGA|Medtr6g044450.1	-2.32715	triose phosphate phosphate non-green precursor	no IPS match	-
IMGA|Medtr5g054730.1	-2.3282	lysine histidine transporter	IPR013057 (PFAM); PTHR22950 (PANTHER), PTHR22950:SF9 (PANTHER)	-
IMGA|Medtr2g048110.1	-2.33009	hypothetical protein	no IPS match
IMGA|Medtr3g014570.1	-2.3303	f-box kelch-repeat protein	IPR001810 (PFAM); IPR006527 (PFAM); IPR017451 (TIGRFAMs); G3DSA:1.20.1280.50 (GENE3D), PTHR31790 (PANTHER)
IMGA|Medtr1g066380.1	-2.33154	peroxidase	IPR000823 (PRINTS); IPR002016 (PRINTS); IPR010255 (SUPERFAMILY); G3DSA:1.10.420.10 (GENE3D), G3DSA:1.10.520.10 (GENE3D), PTHR31235 (PANTHER)	EC:1.11.1.7
IMGA|Medtr5g089360.1	-2.33244	hypothetical protein	no IPS match
IMGA|Medtr3g025320.1	-2.33337	hat family dimerization domain containing protein	no IPS match	-
IMGA|Medtr2g049960.1	-2.33464	cc-nbs-lrr resistance protein	no IPS match	EC:2.7.11.0
IMGA|Medtr1g088230.1	-2.33474	indole-3-acetic acid-induced protein arg2	IPR004926 (PFAM)	-
IMGA|Medtr2g048910.1	-2.33544	tether containing ubx domain for glut4	IPR026960 (PFAM)	-
IMGA|Medtr2g009730.1	-2.33564	polynucleotidyl ribonuclease h fold	IPR012337 (SUPERFAMILY); PF13456 (PFAM)	-
IMGA|Medtr5g088060.1	-2.33678	myb transcription factor	IPR001005 (PFAM); IPR006447 (TIGRFAMs); IPR009057 (G3DSA:1.10.10.GENE3D); IPR017930 (PROFILE); PTHR12374 (PANTHER), PTHR12374:SF12 (PANTHER)	-
IMGA|Medtr7g037630.1	-2.33738	serine threonine protein kinase srpk1	IPR001878 (SMART); PTHR11439 (PANTHER), PF14223 (PFAM)	EC:2.7.11.0; EC:2.7.7.49
IMGA|Medtr7g087960.1	-2.33835	alpha-l-arabinofuranosidase	IPR010720 (PFAM); IPR017853 (SUPERFAMILY); G3DSA:2.60.120.260 (GENE3D), PTHR31776 (PANTHER)	EC:3.2.1.55; EC:3.2.1.37
IMGA|AC22552845.1	-2.33927	serine threonine protein kinase srpk1	PF14223 (PFAM)	EC:2.7.11.0; EC:2.7.7.49
IMGA|Medtr2g083590.1	-2.33998	hypothetical protein	no IPS match
IMGA|Medtr7g059820.1	-2.34091	rop protein	no IPS match	-
IMGA|Medtr6g057480.1	-2.34559	catalytic region zinc cchc-type peptidase catalytic	PTHR11439 (PANTHER), PTHR11439:SF127 (PANTHER)	EC:2.7.7.49
IMGA|Medtr3g114440.1	-2.34582	nad h-quinone oxidoreductase chain	IPR001750 (PFAM); PTHR22773 (PANTHER), PTHR22773:SF61 (PANTHER)	EC:1.6.5.3
IMGA|Medtr7g011330.1	-2.34628	pho1-like protein	IPR004331 (PFAM); IPR004342 (PFAM); PTHR10783 (PANTHER), PTHR10783:SF4 (PANTHER)	-
IMGA|Medtr7g012050.1	-2.34749	atp binding protein	no IPS match	EC:2.7.11.23
IMGA|Medtr2g066580.1	-2.3504	ring finger-like protein	IPR001841 (PFAM); IPR013083 (G3DSA:3.30.40.GENE3D); PTHR22766 (PANTHER), PTHR22766:SF30 (PANTHER), SSF57850 (SUPERFAMILY)	-
IMGA|Medtr8g105300.1	-2.35063	atp-dependent dna helicase pif1	IPR003840 (PFAM); PTHR10492 (PANTHER), PTHR10492:SF8 (PANTHER), SSF52540 (SUPERFAMILY)	-
IMGA|Medtr1g039770.1	-2.35103	abscisic acid-insensitive 5-like protein 5-like	no IPS match	-
IMGA|Medtr5g043720.1	-2.35136	myb-related transcription factor	IPR001005 (PFAM); IPR005162 (PFAM); IPR009057 (G3DSA:1.10.10.GENE3D); IPR017877 (PROFILE)	-
IMGA|Medtr3g073180.1	-2.35494	nitrate reductase	IPR000572 (G3DSA:3.90.420.GENE3D); IPR001199 (PRINTS); IPR001433 (PFAM); IPR001709 (PRINTS); IPR001834 (PRINTS); IPR005066 (G3DSA:2.60.40.GENE3D); IPR008333 (PFAM); IPR008335 (PRINTS); IPR012137 (PIR); IPR014756 (SUPERFAMILY); IPR017927 (PROFILE); IPR017938 (SUPERFAMILY); IPR018506 (PROSITE); IPR022407 (PROSITE); G3DSA:2.40.30.10 (GENE3D), G3DSA:3.40.50.80 (GENE3D), PTHR19370 (PANTHER), PTHR19370…	EC:1.7.1.1
IMGA|Medtr8g094990.1	-2.3574	early nodulin-like protein	IPR003245 (PRODOM); IPR008972 (G3DSA:2.60.40.GENE3D)	-
IMGA|Medtr3g062570.1	-2.35825	probable lrr receptor-like serine threonine-protein kinase at1g06840-like	IPR000719 (PFAM); IPR001611 (PFAM); IPR008271 (PROSITE); IPR011009 (SUPERFAMILY); IPR013210 (PFAM); IPR017441 (PROSITE); G3DSA:1.10.510.10 (GENE3D), G3DSA:3.30.200.20 (GENE3D), G3DSA:3.80.10.10 (GENE3D), PTHR24420 (PANTHER), PTHR24420:SF155 (PANTHER), SSF52058 (SUPERFAMILY)	EC:2.7.10.0; EC:2.7.11.25; EC:1.3.1.74
IMGA|Medtr8g039200.1	-2.35989	atp-dependent dna helicase pif1	IPR003840 (PFAM); IPR010285 (PFAM); PTHR10492 (PANTHER), PTHR10492:SF8 (PANTHER), SSF52540 (SUPERFAMILY)	-
IMGA|Medtr6g079860.1	-2.36604	hypothetical protein	no IPS match
IMGA|Medtr5g063210.1	-2.36724	auxilin-like protein	no IPS match	EC:3.4.21.0
IMGA|Medtr5g042640.1	-2.36831	cytochrome p450	IPR007110 (PROFILE); IPR026960 (PFAM)	EC:2.7.7.49
IMGA|Medtr7g092240.1	-2.37032	oligopeptide transporter opt family	IPR004648 (TIGRFAMs); IPR004813 (PFAM); PTHR22601 (PANTHER)	-
IMGA|Medtr1g091520.1	-2.37113	resistance protein	no IPS match	EC:3.6.1.15
IMGA|Medtr2g010620.1	-2.37274	receptor-like kinase	no IPS match	EC:2.7.7.49; EC:3.4.23.0; EC:2.7.11.0
IMGA|Medtr4g086970.1	-2.37524	senescence-associated nodulin 1a	IPR002283 (PRINTS); IPR005123 (PFAM); IPR026992 (PFAM); G3DSA:2.60.120.330 (GENE3D), PTHR10209 (PANTHER), PTHR10209:SF55 (PANTHER), SSF51197 (SUPERFAMILY)	EC:1.14.11.23; EC:1.13.11.0
IMGA|Medtr5g082380.1	-2.38102	receptor kinase-like protein	IPR000719 (PFAM); IPR008271 (PROSITE); IPR011009 (SUPERFAMILY); G3DSA:1.10.510.10 (GENE3D), G3DSA:3.30.200.20 (GENE3D), PTHR24420 (PANTHER), PTHR24420:SF44 (PANTHER)	EC:2.7.11.0; EC:1.3.1.74
IMGA|Medtr4g051330.1	-2.38256	type-a response regulator	IPR001789 (PROFILE); G3DSA:3.40.50.2300 (GENE3D), PTHR26402 (PANTHER), PTHR26402:SF256 (PANTHER)	-
IMGA|Medtr1g088220.1	-2.38293	pectinesterase	IPR000070 (PFAM); IPR011050 (SUPERFAMILY); IPR012334 (G3DSA:2.160.20.GENE3D); IPR018040 (PROSITE); PTHR31707 (PANTHER), PTHR31707:SF0 (PANTHER)	EC:3.1.1.11
IMGA|Medtr7g011750.1	-2.3847	copalyl diphosphate synthase	IPR008930 (SUPERFAMILY); G3DSA:1.50.10.20 (GENE3D), PTHR31739 (PANTHER), PTHR31739:SF0 (PANTHER)	EC:5.5.1.12; EC:5.5.1.13
IMGA|Medtr5g088080.1	-2.38906	myb family transcription factor	IPR001005 (PFAM); IPR009057 (G3DSA:1.10.10.GENE3D); IPR017930 (PROFILE); PTHR10641 (PANTHER), PTHR10641:SF199 (PANTHER)	-
IMGA|AC2335571.1	-2.38946	hypothetical protein	IPR010666 (PFAM)	-
IMGA|Medtr3g095150.1	-2.39052	ribosomal protein	IPR006912 (PFAM); IPR026103 (PANTHER)	-
IMGA|Medtr4g038360.1	-2.39317	60s ribosomal protein l24	no IPS match	-
IMGA|Medtr8g085370.1	-2.39429	nad h-quinone oxidoreductase chain	PTHR22773 (PANTHER), PTHR22773:SF61 (PANTHER)	EC:1.6.5.3
IMGA|Medtr3g071740.1	-2.39689	abscisic acid receptor pyl6	IPR019587 (PFAM); IPR023393 (G3DSA:3.30.530.GENE3D); PTHR31213 (PANTHER), PTHR31213:SF0 (PANTHER), SSF55961 (SUPERFAMILY)	-
IMGA|Medtr5g097050.1	-2.3989	arabinogalactan peptide	IPR001878 (SMART)	-
IMGA|Medtr6g011070.1	-2.40443	h+-transporting two-sector alpha beta central related	no IPS match	EC:2.7.7.49
IMGA|Medtr4g072600.1	-2.40529	auxin-induced protein	IPR003676 (PFAM); PTHR31929 (PANTHER)
IMGA|Medtr5g040180.1	-2.40562	cullin 3-like protein	IPR001373 (PFAM); IPR016159 (SUPERFAMILY); G3DSA:1.20.1310.10 (GENE3D), PTHR11932 (PANTHER), PTHR11932:SF23 (PANTHER)	EC:6.3.2.19
IMGA|Medtr4g104220.1	-2.40765	nad h-quinone oxidoreductase	IPR001268 (PRODOM); IPR020396 (PROSITE); PTHR10884 (PANTHER), PTHR10884:SF1 (PANTHER), SSF143243 (SUPERFAMILY)	EC:1.6.5.3
IMGA|Medtr3g087450.1	-2.40823	mrna maturation factor mbb1	no IPS match	EC:3.6.1.15
IMGA|Medtr5g011210.1	-2.40832	alpha-expansin 7	IPR002963 (PRINTS); IPR007112 (SMART); IPR007117 (G3DSA:2.60.40.GENE3D); IPR007118 (PRINTS); IPR009009 (PFAM); IPR014733 (G3DSA:2.40.40.GENE3D); PTHR31867 (PANTHER), PTHR31867:SF0 (PANTHER)	-
IMGA|CU65156619.1	-2.40954	gene product	no IPS match
IMGA|Medtr5g082500.1	-2.41229	nad h-quinone oxidoreductase subunit j	no IPS match
IMGA|AC2356759.1	-2.41417	pantothenate synthetase	no IPS match	EC:2.7.7.49; EC:6.3.2.1
IMGA|Medtr2g036320.1	-2.41581	protein	IPR004158 (PFAM); PTHR31549 (PANTHER)
IMGA|Medtr5g016230.1	-2.41784	nbs resistance protein	IPR025558 (PFAM); IPR025836 (PFAM)	EC:2.7.7.49; EC:3.6.1.15
IMGA|Medtr8g040220.1	-2.418	ovarian otubain	no IPS match	-
IMGA|Medtr5g083700.1	-2.41985	protein	no IPS match	-
IMGA|Medtr3g025630.1	-2.42052	hat family dimerization domain containing protein	no IPS match	-
IMGA|Medtr4g080970.1	-2.42491	far1-related protein	IPR006564 (SMART); PTHR31669 (PANTHER), PTHR31669:SF0 (PANTHER)	-
IMGA|Medtr7g027110.1	-2.43417	aminophospholipid atpase	no IPS match	-
IMGA|Medtr8g005650.1	-2.43443	cc-nbs-lrr resistance partial	no IPS match
IMGA|AC23566557.1	-2.43597	phytoalexin-deficient 4-1 protein	PTHR32013 (PANTHER), PTHR32013:SF0 (PANTHER)	EC:3.1.1.3
IMGA|Medtr3g114200.1	-2.43684	f-box lrr-repeat protein	IPR001810 (PFAM); G3DSA:1.20.1280.50 (GENE3D), PTHR32212 (PANTHER)	-
IMGA|Medtr5g010420.1	-2.43813	heavy metal p-type atpase	IPR001757 (TIGRFAMs); IPR006121 (PFAM); IPR006122 (TIGRFAMs); IPR006403 (PRINTS); IPR008250 (PFAM); IPR017969 (PROSITE); IPR018303 (PROSITE); IPR023214 (G3DSA:3.40.50.GENE3D); IPR023300 (G3DSA:2.70.150.GENE3D); G3DSA:3.30.70.100 (GENE3D), PTHR24093 (PANTHER), PTHR24093:SF42 (PANTHER), SSF81653 (SUPERFAMILY), SSF81665 (SUPERFAMILY)	EC:3.6.3.4
IMGA|Medtr4g078940.1	-2.43901	protein	IPR004326 (PFAM); PTHR31942 (PANTHER), PTHR31942:SF0 (PANTHER)	-
IMGA|Medtr3g065700.1	-2.43949	h+-transporting two-sector alpha beta central related	no IPS match	EC:2.7.7.49; EC:3.4.23.0; EC:2.4.1.0; EC:2.7.11.0
IMGA|Medtr6g025340.1	-2.44312	atp synthase cf0 subunit iv	IPR000568 (PRINTS); PTHR11410:SF1 (PANTHER)	-
IMGA|Medtr2g013850.1	-2.44379	rna-binding protein	no IPS match	-
IMGA|Medtr5g069420.1	-2.44411	auxin-induced saur-like protein	no IPS match	EC:6.3.2.19
IMGA|Medtr1g098430.1	-2.44718	invertase inhibitor	IPR006501 (G3DSA:1.20.140.GENE3D)	EC:3.1.1.11
IMGA|Medtr3g033840.1	-2.45527	hypothetical protein	no IPS match
IMGA|Medtr2g025030.1	-2.45827	ribosomal protein s11	IPR001971 (G3DSA:3.30.420.GENE3D); PS51257 (PROFILE), SSF53137 (SUPERFAMILY)	EC:2.7.7.6
IMGA|Medtr1g043200.1	-2.45912	phosphate transporter	IPR004738 (TIGRFAMs); IPR005828 (PFAM); IPR016196 (SUPERFAMILY); IPR020846 (PROFILE); G3DSA:1.20.1250.20 (GENE3D), PTHR24064 (PANTHER), PTHR24064:SF0 (PANTHER)	-
IMGA|Medtr3g021450.1	-2.46193	pathogenesis-related protein pr1a2	no IPS match	-
IMGA|Medtr4g119380.1	-2.46396	60s ribosomal protein l27a-3	PTHR11721 (PANTHER)	-
IMGA|Medtr7g065250.1	-2.46534	hypothetical protein	no IPS match
IMGA|Medtr7g083150.1	-2.46967	estradiol 17-beta-dehydrogenase	IPR012337 (SUPERFAMILY); PF13456 (PFAM)	-
IMGA|Medtr3g079440.1	-2.47328	replication protein a1-like protein	no IPS match	-
IMGA|Medtr8g076030.1	-2.47425	hat family dimerization domain containing protein	no IPS match	-
IMGA|Medtr2g086260.1	-2.4761	duf593-containing protein	no IPS match	EC:3.4.23.0
IMGA|Medtr3g096620.1	-2.47716	cytochrome b6 f complex subunit n	no IPS match	-
IMGA|Medtr6g023090.1	-2.5042	lysine histidine transporter 1	IPR013057 (PFAM); PTHR22950 (PANTHER), PTHR22950:SF9 (PANTHER), tmhmm (TMHMM)	-
IMGA|Medtr6g091410.1	-2.50645	dna repair and recombination protein pif1	no IPS match	-
IMGA|Medtr5g050900.1	-2.50944	40s ribosomal protein s5	IPR000235 (PANTHER); IPR005716 (PTHR11205:PANTHER); IPR020606 (PROSITE); IPR023798 (G3DSA:1.10.455.GENE3D)	-
IMGA|Medtr4g098850.1	-2.51059	type i inositol- -trisphosphate 5-phosphatase 2-like	IPR000300 (SMART); IPR005135 (PFAM); G3DSA:3.60.10.10 (GENE3D), PTHR11200 (PANTHER), PTHR11200:SF29 (PANTHER)	EC:3.1.3.56; EC:1.3.1.74
IMGA|Medtr1g072570.1	-2.51185	glutathione peroxidase	IPR000889 (PRINTS); IPR012336 (G3DSA:3.40.30.GENE3D); PTHR11592:SF0 (PANTHER)	EC:1.11.1.9
IMGA|Medtr4g086020.1	-2.51205	nitrite reductase	IPR005117 (G3DSA:3.90.480.GENE3D); IPR006066 (PRINTS); IPR006067 (PFAM); G3DSA:3.30.413.10 (GENE3D), PTHR32439 (PANTHER), PTHR32439:SF0 (PANTHER), SSF56014 (SUPERFAMILY)	EC:1.7.2.1; EC:1.7.7.2; EC:1.7.7.1
IMGA|Medtr7g025630.1	-2.51265	heat shock protein	IPR013126 (PRINTS); IPR018181 (PROSITE); G3DSA:1.20.1270.10 (GENE3D), G3DSA:2.60.34.10 (GENE3D), G3DSA:3.30.30.30 (GENE3D), G3DSA:3.30.420.40 (GENE3D), G3DSA:3.90.640.10 (GENE3D), PTHR19375 (PANTHER), PTHR19375:SF1 (PANTHER), SSF100920 (SUPERFAMILY), SSF100934 (SUPERFAMILY), SSF53067 (SUPERFAMILY)	-
IMGA|Medtr2g066020.1	-2.51613	40s ribosomal protein s10-like protein	no IPS match	-
IMGA|Medtr3g055610.1	-2.52197	glycerophosphodiesterase-like protein	IPR004129 (PANTHER); IPR017946 (G3DSA:3.20.20.GENE3D)	EC:3.1.4.46
IMGA|AC23575813.1	-2.52905	ring finger protein	IPR001841 (PFAM); IPR013083 (G3DSA:3.30.40.GENE3D); IPR025287 (PFAM); PTHR22764 (PANTHER), PTHR22764:SF22 (PANTHER), SSF57850 (SUPERFAMILY)	-
IMGA|Medtr3g056320.1	-2.53154	nbs-containing resistance-like protein	IPR000767 (PRINTS); IPR002182 (PFAM); G3DSA:3.40.50.300 (GENE3D), G3DSA:3.80.10.10 (GENE3D), PTHR23155 (PANTHER), PTHR23155:SF94 (PANTHER), SSF52058 (SUPERFAMILY), SSF52540 (SUPERFAMILY)	-
IMGA|Medtr7g021840.1	-2.53255	far-red impaired response protein	IPR004330 (PFAM); IPR009810 (PFAM); IPR018289 (PFAM); PTHR31669 (PANTHER), PTHR31669:SF0 (PANTHER)	EC:3.4.13.0; EC:1.2.1.50
IMGA|Medtr7g087070.1	-2.53977	alpha beta fold family protein	IPR000073 (PRINTS); G3DSA:3.40.50.1820 (GENE3D), PTHR10992 (PANTHER), PTHR10992:SF217 (PANTHER), PF12697 (PFAM), SSF53474 (SUPERFAMILY)	-
IMGA|Medtr6g023800.1	-2.5452	auxilin-like protein	no IPS match	-
IMGA|Medtr6g018300.1	-2.54665	ribulose bisphosphate carboxylase small chain 3a	IPR000894 (G3DSA:3.30.190.GENE3D); IPR024680 (PFAM); IPR024681 (PRINTS); PTHR31262 (PANTHER), PTHR31262:SF0 (PANTHER)	EC:4.1.1.39
IMGA|Medtr7g032070.1	-2.55302	extra-large g protein	no IPS match	EC:1.9.3.1; EC:3.2.1.2; EC:2.7.11.0
IMGA|AC2331121005.1	-2.55788	protein	IPR025287 (PFAM); PTHR22764 (PANTHER), PTHR22764:SF22 (PANTHER), SignalP-NN(euk) (SIGNALP)	-
IMGA|Medtr4g043640.1	-2.56061	glutathione s-transferase	IPR010987 (G3DSA:1.20.1050.GENE3D)	EC:2.5.1.18; EC:4.4.1.5
IMGA|Medtr3g101450.1	-2.57049	rna polymerase beta subunit	no IPS match	EC:2.7.7.6
IMGA|Medtr5g084460.1	-2.57733	cold and drought-regulated protein cora	IPR010800 (PFAM); PR01228 (PRINTS)	-
IMGA|Medtr1g043220.1	-2.58217	phosphate transporter	IPR004738 (TIGRFAMs); IPR005828 (PFAM); IPR016196 (SUPERFAMILY); IPR020846 (PROFILE); G3DSA:1.20.1250.20 (GENE3D), PTHR24064 (PANTHER), PTHR24064:SF0 (PANTHER)	-
IMGA|AC23548820.1	-2.58397	peroxidase 3-like	IPR000823 (PRINTS); IPR002016 (PRINTS); IPR010255 (SUPERFAMILY); G3DSA:1.10.520.10 (GENE3D), PTHR31235 (PANTHER), SignalP-NN(euk) (SIGNALP), tmhmm (TMHMM)	EC:1.11.1.7
IMGA|Medtr4g112560.1	-2.58883	movement protein	PF01107 (PFAM)	-
IMGA|Medtr3g050190.1	-2.59129	polynucleotidyl ribonuclease h fold	no IPS match	-
IMGA|Medtr3g008330.1	-2.63086	nadh-plastoquinone oxidoreductase subunit 4	IPR001750 (PFAM); PTHR22773 (PANTHER), PTHR22773:SF61 (PANTHER)	EC:1.6.5.3
IMGA|Medtr5g074710.1	-2.64815	cationic peroxidase 1-like	IPR000823 (PRINTS); IPR002016 (PRINTS); IPR010255 (SUPERFAMILY); IPR019793 (PROSITE); IPR019794 (PROSITE); G3DSA:1.10.420.10 (GENE3D), G3DSA:1.10.520.10 (GENE3D), PTHR31388 (PANTHER), PTHR31388:SF0 (PANTHER)	EC:1.11.1.7
IMGA|Medtr8g009550.1	-2.64949	protein wax2-like	PTHR11863 (PANTHER), PTHR11863:SF1 (PANTHER)	EC:2.7.7.49
IMGA|Medtr1g100150.1	-2.65354	ferric reduction oxidase 4	IPR000778 (PRINTS); IPR013112 (PFAM); IPR013121 (PFAM); IPR013130 (PFAM); IPR017927 (PROFILE); IPR017938 (SUPERFAMILY); G3DSA:3.40.50.80 (GENE3D), PTHR11972 (PANTHER), PTHR11972:SF3 (PANTHER), SSF52343 (SUPERFAMILY)	EC:1.6.3.1; EC:1.16.1.7
IMGA|Medtr5g093440.1	-2.6749	hypothetical protein	IPR008480 (PFAM)
IMGA|Medtr5g092410.1	-2.68603	toll interleukin receptor	IPR000157 (PFAM); IPR002182 (PFAM); G3DSA:3.40.50.10140 (GENE3D), G3DSA:3.40.50.300 (GENE3D), PTHR11017 (PANTHER), PTHR11017:SF130 (PANTHER), SSF52540 (SUPERFAMILY)	EC:3.6.1.15
IMGA|Medtr5g025670.1	-2.70556	indole-3-acetic acid-amido synthetase	IPR026960 (PFAM)	EC:2.7.7.49
IMGA|Medtr5g063910.1	-2.72309	ovarian otubain	no IPS match	EC:2.7.11.0
IMGA|Medtr8g038470.1	-2.73034	ribosomal protein s3	IPR001351 (G3DSA:3.30.1140.GENE3D); IPR009019 (SUPERFAMILY); IPR015946 (G3DSA:3.30.300.GENE3D); PTHR11760 (PANTHER), PTHR11760:SF10 (PANTHER)	-
IMGA|Medtr5g091090.1	-2.73833	saur family protein	IPR003676 (PFAM)	-
IMGA|Medtr8g014930.1	-2.76028	receptor-like protein kinase	IPR000719 (PROFILE); IPR001245 (PFAM); IPR011009 (SUPERFAMILY); IPR017441 (PROSITE); IPR024788 (PFAM); G3DSA:1.10.510.10 (GENE3D), G3DSA:3.30.200.20 (GENE3D), G3DSA:3.80.10.10 (GENE3D), PTHR24420 (PANTHER), PTHR24420:SF121 (PANTHER), SSF52058 (SUPERFAMILY)	EC:2.7.11.0
IMGA|Medtr4g047830.1	-2.76344	hypothetical protein	no IPS match
IMGA|Medtr8g005750.1	-2.78989	wrky transcription factor	IPR003657 (G3DSA:2.20.25.GENE3D)	-
IMGA|Medtr6g089820.1	-2.80197	f-box family protein	no IPS match	EC:6.1.1.19
IMGA|Medtr8g020960.1	-2.80477	flavonoid 3 -hydroxylase	IPR001128 (PRINTS); IPR002401 (PRINTS); PTHR24298 (PANTHER), PTHR24298:SF0 (PANTHER)	EC:1.14.13.88
IMGA|Medtr7g011280.1	-2.8106	pho1-like protein	IPR004342 (PFAM); PTHR10783 (PANTHER), PTHR10783:SF4 (PANTHER)	-
IMGA|Medtr5g022390.1	-2.86082	thiosulfate sulfurtransferase	IPR001763 (G3DSA:3.40.250.GENE3D); PTHR13253 (PANTHER), PTHR13253:SF25 (PANTHER)	EC:2.8.1.1
IMGA|Medtr5g092340.1	-2.86438	toll interleukin receptor	IPR000157 (PFAM); IPR000767 (PRINTS); IPR002182 (PFAM); IPR003593 (SMART); G3DSA:3.40.50.10140 (GENE3D), G3DSA:3.40.50.300 (GENE3D), PTHR11017 (PANTHER), PTHR11017:SF130 (PANTHER), SSF52540 (SUPERFAMILY)	EC:3.6.1.15
IMGA|Medtr1g008050.1	-2.87705	gamma-irradiation and mitomycin c induced 1	IPR003594 (G3DSA:3.30.565.GENE3D); IPR017956 (SMART); PF13589 (PFAM)	EC:2.7.7.49
IMGA|Medtr5g019040.1	-2.89611	#NAME?	IPR000719 (PROFILE); IPR001245 (PFAM); IPR002290 (SMART); IPR008266 (PROSITE); IPR011009 (SUPERFAMILY); IPR020635 (SMART); G3DSA:1.10.510.10 (GENE3D), G3DSA:3.30.200.20 (GENE3D), PTHR24420 (PANTHER), SignalP-NN(euk) (SIGNALP), tmhmm (TMHMM)	EC:2.7.10.0
IMGA|Medtr7g110540.1	-2.90212	salutaridinol 7-o-acetyltransferase	IPR003480 (PFAM); IPR023213 (G3DSA:3.30.559.GENE3D); PTHR31623 (PANTHER)	EC:2.3.1.150
IMGA|Medtr7g117350.1	-2.90651	ring-h2 finger protein atl21a-like	IPR001841 (PFAM); IPR013083 (G3DSA:3.30.40.GENE3D); PTHR22764 (PANTHER), PTHR22764:SF22 (PANTHER), SSF57850 (SUPERFAMILY)	-
[truncated: 47 more rows]
